# Supplementary material for: Genome-wide sequencing of longan (Dimocarpus longan Lour.) provides insights into molecular basis of its polyphenol-rich characteristics
Source: Gigascience. 2017 Mar 28;6(5):1–14. doi: 10.1093/gigascience/gix023 (PMC5467034; doi:10.1093/gigascience/gix023)
Supplement: Supplementary Excel File 1: — Identification of transcription factors in the Dimocarpus longan genome [file gix023_Supplementary_EXCEL_file_1.xls]

## Sheet: TF_classification
Supplementary EXCEL file 1 D.longan tanscription factor identification
Type of Transcription Factor	Subtype	Number
AP2	AP2-ERF	14
ARF	B3_superfamily	17
ARR-B	GARP	11
Alfin-like	Alfin-like	5
B3	B3_superfamily	86
BBR-BPC	BBR-BPC	6
BES1	BES1	7
BSD	BSD	1
C2C2-CO-like	C2C2	4
C2C2-Dof	C2C2	23
C2C2-GATA	C2C2	22
C2C2-LSD	C2C2	2
C2C2-YABBY	C2C2	6
C2H2	C2H2	98
C3H	C3H	49
CAMTA	CAMTA	5
CPP	CPP	8
CSD	CSD	3
DBB	DBB	4
DBP	DBP	4
E2F-DP	E2F-DP	4
EIL	EIL	4
ERF	AP2-ERF	115
FAR1	FAR1	19
G2-like	GARP	32
GRAS	GRAS	52
GRF	GRF	9
GeBP	GeBP	8
HB	HB	71
HRT	HRT	1
HSF	HSF	20
LFY	LFY	1
LOB	LOB	40
M-type	MADS	85
MIKC	MADS	24
MYB	MYB_superfamily	120
MYB-related	MYB_superfamily	66
NAC	NAC	107
NF-X1	NF-X1	2
NF-YA	CCAAT	7
NF-YB	CCAAT	15
NF-YC	CCAAT	7
NOZZLE	NOZZLE	1
OFP	OFP	15
Orphans	Orphans	51
PLATZ	PLATZ	10
RAV	AP2-ERF	4
RWP-RK	RWP-RK	9
S1Fa-like	S1Fa-like	1
SAP	SAP	1
SBP	SBP	17
SRS	SRS	5
STAT	STAT	1
TCP	TCP	21
TUB	TUB	7
Tify	Tify	13
Trihelix	Trihelix	31
ULT	ULT	2
VOZ	VOZ	2
WRKY	WRKY	58
Whirly	Whirly	2
bHLH	bHLH	107
bZIP	bZIP	55
zf-HD	zf-HD	14
total		1611

## Sheet: TF Gene ID
Supplementary EXCEL file 1 D.longan tanscription factor identification
Gene ID	type	sub-type
Dlo_000029.1	TUB	TUB	TF
Dlo_000030.1	bHLH	bHLH	TF
Dlo_000033.1	MYB-related	MYB_superfamily->MYB-related	TF
Dlo_000036.1	zf-HD	zf-HD	TF
Dlo_000039.1	C2C2-GATA	C2C2->C2C2-GATA	TF
Dlo_000045.1	MYB-related	MYB_superfamily->MYB-related	TF
Dlo_000055.1	GRAS	GRAS	TF
Dlo_000075.1	OFP	OFP	TF
Dlo_000081.1	C2H2	C2H2	TF
Dlo_000083.1	ERF	AP2-ERF->ERF	TF
Dlo_000086.1	GRAS	GRAS	TF
Dlo_000089.1	bZIP	bZIP	TF
Dlo_000093.1	HB	HB	TF
Dlo_000103.1	BES1	BES1	TF
Dlo_000128.1	C2H2	C2H2	TF
Dlo_000162.1	C2C2-Dof	C2C2->C2C2-Dof	TF
Dlo_000175.1	C2C2-Dof	C2C2->C2C2-Dof	TF
Dlo_000186.2	LOB	LOB	TF
Dlo_000190.1	LOB	LOB	TF
Dlo_000237.1	B3	B3_superfamily->B3	TF
Dlo_000247.1	ERF	AP2-ERF->ERF	TF
Dlo_000250.1	ERF	AP2-ERF->ERF	TF
Dlo_000252.1	HSF	HSF	TF
Dlo_000264.1	bHLH	bHLH	TF
Dlo_000274.1	bHLH	bHLH	TF
Dlo_000287.1	AP2	AP2-ERF->AP2	TF
Dlo_000290.1	ERF	AP2-ERF->ERF	TF
Dlo_000299.1	WRKY	WRKY	TF
Dlo_000315.1	MYB	MYB_superfamily->MYB	TF
Dlo_000379.1	GRAS	GRAS	TF
Dlo_000382.1	LOB	LOB	TF
Dlo_000405.1	GRAS	GRAS	TF
Dlo_000410.1	MYB-related	MYB_superfamily->MYB-related	TF
Dlo_000438.1	bZIP	bZIP	TF
Dlo_000440.1	GRF	GRF	TF
Dlo_000444.1	AP2	AP2-ERF->AP2	TF
Dlo_000466.1	MYB	MYB_superfamily->MYB	TF
Dlo_000472.2	HB	HB	TF
Dlo_000489.1	bHLH	bHLH	TF
Dlo_000491.1	bHLH	bHLH	TF
Dlo_000492.1	bHLH	bHLH	TF
Dlo_000493.1	bHLH	bHLH	TF
Dlo_000494.1	bHLH	bHLH	TF
Dlo_000497.1	bHLH	bHLH	TF
Dlo_000515.1	bHLH	bHLH	TF
Dlo_000528.1	MIKC	MADS->MIKC	TF
Dlo_000556.1	C2C2-Dof	C2C2->C2C2-Dof	TF
Dlo_000585.2	ERF	AP2-ERF->ERF	TF
Dlo_000697.1	bHLH	bHLH	TF
Dlo_000712.1	MYB-related	MYB_superfamily->MYB-related	TF
Dlo_000717.4	Orphans	Orphans	TF
Dlo_000724.1	Orphans	Orphans	TF
Dlo_000732.1	C2H2	C2H2	TF
Dlo_000764.1	bZIP	bZIP	TF
Dlo_000817.3	C2H2	C2H2	TF
Dlo_000864.1	M-type	MADS->M-type	TF
Dlo_000873.1	MYB-related	MYB_superfamily->MYB-related	TF
Dlo_000883.1	LOB	LOB	TF
Dlo_000904.1	HSF	HSF	TF
Dlo_000905.1	C3H	C3H	TF
Dlo_000909.1	bHLH	bHLH	TF
Dlo_000963.1	bZIP	bZIP	TF
Dlo_000977.1	bHLH	bHLH	TF
Dlo_001040.1	M-type	MADS->M-type	TF
Dlo_001041.1	M-type	MADS->M-type	TF
Dlo_001077.1	B3	B3_superfamily->B3	TF
Dlo_001078.1	B3	B3_superfamily->B3	TF
Dlo_001080.1	B3	B3_superfamily->B3	TF
Dlo_001081.1	B3	B3_superfamily->B3	TF
Dlo_001082.1	B3	B3_superfamily->B3	TF
Dlo_001086.1	B3	B3_superfamily->B3	TF
Dlo_001088.1	B3	B3_superfamily->B3	TF
Dlo_001091.1	B3	B3_superfamily->B3	TF
Dlo_001095.1	B3	B3_superfamily->B3	TF
Dlo_001096.1	B3	B3_superfamily->B3	TF
Dlo_001097.1	B3	B3_superfamily->B3	TF
Dlo_001109.1	B3	B3_superfamily->B3	TF
Dlo_001132.1	G2-like	GARP->G2-like	TF
Dlo_001134.1	M-type	MADS->M-type	TF
Dlo_001190.1	bHLH	bHLH	TF
Dlo_001192.1	RAV	AP2-ERF->RAV	TF
Dlo_001279.1	Trihelix	Trihelix	TF
Dlo_001316.1	G2-like	GARP->G2-like	TF
Dlo_001352.1	ERF	AP2-ERF->ERF	TF
Dlo_001366.1	MYB-related	MYB_superfamily->MYB-related	TF
Dlo_001368.1	WRKY	WRKY	TF
Dlo_001370.1	bHLH	bHLH	TF
Dlo_001411.1	G2-like	GARP->G2-like	TF
Dlo_001421.1	B3	B3_superfamily->B3	TF
Dlo_001451.1	GRAS	GRAS	TF
Dlo_001452.1	GRAS	GRAS	TF
Dlo_001456.1	Orphans	Orphans	TF
Dlo_001481.1	GRAS	GRAS	TF
Dlo_001632.2	C3H	C3H	TF
Dlo_001658.1	WRKY	WRKY	TF
Dlo_001683.1	C2H2	C2H2	TF
Dlo_001685.1	C3H	C3H	TF
Dlo_001733.2	SBP	SBP	TF
Dlo_001752.3	CAMTA	CAMTA	TF
Dlo_001771.1	MYB	MYB_superfamily->MYB	TF
Dlo_001807.1	C2H2	C2H2	TF
Dlo_001808.1	C2H2	C2H2	TF
Dlo_001809.1	C2H2	C2H2	TF
Dlo_001825.1	LOB	LOB	TF
Dlo_001842.1	MYB-related	MYB_superfamily->MYB-related	TF
Dlo_001844.1	NAC	NAC	TF
Dlo_001869.1	M-type	MADS->M-type	TF
Dlo_001945.1	GRAS	GRAS	TF
Dlo_001946.1	GRAS	GRAS	TF
Dlo_002042.1	M-type	MADS->M-type	TF
Dlo_002043.1	M-type	MADS->M-type	TF
Dlo_002044.1	M-type	MADS->M-type	TF
Dlo_002067.1	ERF	AP2-ERF->ERF	TF
Dlo_002088.1	B3	B3_superfamily->B3	TF
Dlo_002105.1	bZIP	bZIP	TF
Dlo_002110.1	MYB-related	MYB_superfamily->MYB-related	TF
Dlo_002119.1	OFP	OFP	TF
Dlo_002146.1	LOB	LOB	TF
Dlo_002181.1	WRKY	WRKY	TF
Dlo_002268.1	MIKC	MADS->MIKC	TF
Dlo_002336.1	ERF	AP2-ERF->ERF	TF
Dlo_002340.1	HB	HB	TF
Dlo_002357.1	LOB	LOB	TF
Dlo_002382.1	LOB	LOB	TF
Dlo_002383.1	MYB-related	MYB_superfamily->MYB-related	TF
Dlo_002391.1	FAR1	FAR1	TF
Dlo_002399.1	FAR1	FAR1	TF
Dlo_002403.1	FAR1	FAR1	TF
Dlo_002410.4	FAR1	FAR1	TF
Dlo_002429.1	EIL	EIL	TF
Dlo_002442.1	MYB	MYB_superfamily->MYB	TF
Dlo_002455.1	Trihelix	Trihelix	TF
Dlo_002457.1	Trihelix	Trihelix	TF
Dlo_002458.1	HB	HB	TF
Dlo_002525.1	C2H2	C2H2	TF
Dlo_002528.1	MYB	MYB_superfamily->MYB	TF
Dlo_002561.1	HB	HB	TF
Dlo_002610.1	ARF	B3_superfamily->ARF	TF
Dlo_002636.1	GRAS	GRAS	TF
Dlo_002637.1	GRAS	GRAS	TF
Dlo_002638.1	GRAS	GRAS	TF
Dlo_002639.1	GRAS	GRAS	TF
Dlo_002663.1	WRKY	WRKY	TF
Dlo_002665.1	HSF	HSF	TF
Dlo_002668.1	OFP	OFP	TF
Dlo_002785.1	Trihelix	Trihelix	TF
Dlo_002833.1	Orphans	Orphans	TF
Dlo_002855.1	MYB	MYB_superfamily->MYB	TF
Dlo_002894.1	MYB-related	MYB_superfamily->MYB-related	TF
Dlo_002917.1	M-type	MADS->M-type	TF
Dlo_002919.1	ERF	AP2-ERF->ERF	TF
Dlo_002935.1	M-type	MADS->M-type	TF
Dlo_002948.1	G2-like	GARP->G2-like	TF
Dlo_002962.1	NAC	NAC	TF
Dlo_002982.1	ARR-B	GARP->ARR-B	TF
Dlo_003018.1	NF-YC	CCAAT->NF-YC	TF
Dlo_003028.1	MIKC	MADS->MIKC	TF
Dlo_003177.3	CSD	CSD	TF
Dlo_003348.2	bHLH	bHLH	TF
Dlo_003402.1	C2H2	C2H2	TF
Dlo_003407.1	bHLH	bHLH	TF
Dlo_003442.1	HB	HB	TF
Dlo_003448.1	bHLH	bHLH	TF
Dlo_003461.1	zf-HD	zf-HD	TF
Dlo_003511.1	ERF	AP2-ERF->ERF	TF
Dlo_003532.1	SBP	SBP	TF
Dlo_003534.1	M-type	MADS->M-type	TF
Dlo_003535.1	M-type	MADS->M-type	TF
Dlo_003537.1	MIKC	MADS->MIKC	TF
Dlo_003548.1	C2C2-Dof	C2C2->C2C2-Dof	TF
Dlo_003553.2	bHLH	bHLH	TF
Dlo_003564.1	bZIP	bZIP	TF
Dlo_003578.1	Orphans	Orphans	TF
Dlo_003602.1	MYB	MYB_superfamily->MYB	TF
Dlo_003637.1	MYB-related	MYB_superfamily->MYB-related	TF
Dlo_003639.1	Orphans	Orphans	TF
Dlo_003662.1	DBP	DBP	TF
Dlo_003667.1	C2H2	C2H2	TF
Dlo_003668.1	PLATZ	PLATZ	TF
Dlo_003675.1	C3H	C3H	TF
Dlo_003684.1	DBB	DBB	TF
Dlo_003697.1	MYB-related	MYB_superfamily->MYB-related	TF
Dlo_003709.1	NAC	NAC	TF
Dlo_003725.1	B3	B3_superfamily->B3	TF
Dlo_003728.1	B3	B3_superfamily->B3	TF
Dlo_003729.1	B3	B3_superfamily->B3	TF
Dlo_003763.1	NAC	NAC	TF
Dlo_003777.1	NAC	NAC	TF
Dlo_003799.1	M-type	MADS->M-type	TF
Dlo_003858.1	NF-YB	CCAAT->NF-YB	TF
Dlo_003898.1	WRKY	WRKY	TF
Dlo_003928.1	WRKY	WRKY	TF
Dlo_003980.2	MYB-related	MYB_superfamily->MYB-related	TF
Dlo_003987.1	SBP	SBP	TF
Dlo_004019.1	DBP	DBP	TF
Dlo_004036.1	MYB	MYB_superfamily->MYB	TF
Dlo_004061.1	GRAS	GRAS	TF
Dlo_004077.1	MYB	MYB_superfamily->MYB	TF
Dlo_004162.1	RWP-RK	RWP-RK	TF
Dlo_004249.1	NF-YC	CCAAT->NF-YC	TF
Dlo_004311.1	GRAS	GRAS	TF
Dlo_004367.1	C2C2-Dof	C2C2->C2C2-Dof	TF
Dlo_004379.1	MYB	MYB_superfamily->MYB	TF
Dlo_004403.1	ERF	AP2-ERF->ERF	TF
Dlo_004435.1	WRKY	WRKY	TF
Dlo_004446.1	GRF	GRF	TF
Dlo_004457.1	LOB	LOB	TF
Dlo_004459.1	LOB	LOB	TF
Dlo_004468.1	NAC	NAC	TF
Dlo_004486.1	ERF	AP2-ERF->ERF	TF
Dlo_004501.1	LOB	LOB	TF
Dlo_004502.1	LOB	LOB	TF
Dlo_004509.1	bZIP	bZIP	TF
Dlo_004585.1	MIKC	MADS->MIKC	TF
Dlo_004594.1	TCP	TCP	TF
Dlo_004646.1	AP2	AP2-ERF->AP2	TF
Dlo_004721.1	HB	HB	TF
Dlo_004723.1	MYB-related	MYB_superfamily->MYB-related	TF
Dlo_004743.1	GRAS	GRAS	TF
Dlo_004744.1	GRAS	GRAS	TF
Dlo_004749.1	WRKY	WRKY	TF
Dlo_004798.1	FAR1	FAR1	TF
Dlo_004931.1	MYB-related	MYB_superfamily->MYB-related	TF
Dlo_004943.1	HSF	HSF	TF
Dlo_005052.1	C2C2-GATA	C2C2->C2C2-GATA	TF
Dlo_005067.1	PLATZ	PLATZ	TF
Dlo_005068.3	Orphans	Orphans	TF
Dlo_005110.1	Orphans	Orphans	TF
Dlo_005134.1	M-type	MADS->M-type	TF
Dlo_005201.1	C3H	C3H	TF
Dlo_005211.1	ERF	AP2-ERF->ERF	TF
Dlo_005217.1	bHLH	bHLH	TF
Dlo_005226.1	bHLH	bHLH	TF
Dlo_005240.1	bHLH	bHLH	TF
Dlo_005307.1	NAC	NAC	TF
Dlo_005308.1	NAC	NAC	TF
Dlo_005334.1	bZIP	bZIP	TF
Dlo_005391.1	NAC	NAC	TF
Dlo_005407.1	bHLH	bHLH	TF
Dlo_005414.1	bHLH	bHLH	TF
Dlo_005415.2	ARF	B3_superfamily->ARF	TF
Dlo_005423.1	Trihelix	Trihelix	TF
Dlo_005429.1	ERF	AP2-ERF->ERF	TF
Dlo_005438.1	LFY	LFY	TF
Dlo_005442.1	C2H2	C2H2	TF
Dlo_005461.1	Orphans	Orphans	TF
Dlo_005500.1	Trihelix	Trihelix	TF
Dlo_005512.1	MYB	MYB_superfamily->MYB	TF
Dlo_005526.1	C2H2	C2H2	TF
Dlo_005572.1	GRF	GRF	TF
Dlo_005595.1	MIKC	MADS->MIKC	TF
Dlo_005598.1	HB	HB	TF
Dlo_005616.1	ERF	AP2-ERF->ERF	TF
Dlo_005618.1	ERF	AP2-ERF->ERF	TF
Dlo_005624.1	GRAS	GRAS	TF
Dlo_005638.1	HSF	HSF	TF
Dlo_005643.1	HB	HB	TF
Dlo_005649.1	MYB-related	MYB_superfamily->MYB-related	TF
Dlo_005654.1	NAC	NAC	TF
Dlo_005655.2	Orphans	Orphans	TF
Dlo_005664.1	zf-HD	zf-HD	TF
Dlo_005665.1	C2H2	C2H2	TF
Dlo_005701.1	NF-X1	NF-X1	TF
Dlo_005704.1	B3	B3_superfamily->B3	TF
Dlo_005707.1	B3	B3_superfamily->B3	TF
Dlo_005708.1	B3	B3_superfamily->B3	TF
Dlo_005711.1	B3	B3_superfamily->B3	TF
Dlo_005713.1	B3	B3_superfamily->B3	TF
Dlo_005714.1	B3	B3_superfamily->B3	TF
Dlo_005715.1	M-type	MADS->M-type	TF
Dlo_005716.1	B3	B3_superfamily->B3	TF
Dlo_005724.1	bZIP	bZIP	TF
Dlo_005761.1	C2H2	C2H2	TF
Dlo_005762.1	C2H2	C2H2	TF
Dlo_005774.1	GRAS	GRAS	TF
Dlo_005796.1	LOB	LOB	TF
Dlo_005841.1	GRAS	GRAS	TF
Dlo_005845.1	ARR-B	GARP->ARR-B	TF
Dlo_005875.1	M-type	MADS->M-type	TF
Dlo_005890.1	C2H2	C2H2	TF
Dlo_005892.1	NAC	NAC	TF
Dlo_005893.1	NAC	NAC	TF
Dlo_005903.1	LOB	LOB	TF
Dlo_005906.1	Orphans	Orphans	TF
Dlo_005914.1	Orphans	Orphans	TF
Dlo_005934.1	MYB-related	MYB_superfamily->MYB-related	TF
Dlo_005976.1	MYB-related	MYB_superfamily->MYB-related	TF
Dlo_005984.1	C2H2	C2H2	TF
Dlo_005986.1	GRF	GRF	TF
Dlo_006032.1	MYB	MYB_superfamily->MYB	TF
Dlo_006033.1	MYB	MYB_superfamily->MYB	TF
Dlo_006116.1	NF-YC	CCAAT->NF-YC	TF
Dlo_006134.1	ULT	ULT	TF
Dlo_006156.1	TCP	TCP	TF
Dlo_006174.1	NF-YB	CCAAT->NF-YB	TF
Dlo_006180.1	ERF	AP2-ERF->ERF	TF
Dlo_006200.1	ERF	AP2-ERF->ERF	TF
Dlo_006218.1	Tify	Tify	TF
Dlo_006227.1	Orphans	Orphans	TF
Dlo_006299.1	NAC	NAC	TF
Dlo_006315.1	zf-HD	zf-HD	TF
Dlo_006339.1	C2H2	C2H2	TF
Dlo_006343.1	Trihelix	Trihelix	TF
Dlo_006378.1	MYB	MYB_superfamily->MYB	TF
Dlo_006391.1	C3H	C3H	TF
Dlo_006425.1	TCP	TCP	TF
Dlo_006427.1	TCP	TCP	TF
Dlo_006433.1	G2-like	GARP->G2-like	TF
Dlo_006436.2	HB	HB	TF
Dlo_006439.1	SBP	SBP	TF
Dlo_006484.1	C2H2	C2H2	TF
Dlo_006549.2	SBP	SBP	TF
Dlo_006557.1	zf-HD	zf-HD	TF
Dlo_006568.1	NAC	NAC	TF
Dlo_006592.1	M-type	MADS->M-type	TF
Dlo_006606.1	LOB	LOB	TF
Dlo_006614.1	C2C2-GATA	C2C2->C2C2-GATA	TF
Dlo_006617.1	G2-like	GARP->G2-like	TF
Dlo_006638.1	NAC	NAC	TF
Dlo_006640.1	bZIP	bZIP	TF
Dlo_006675.1	B3	B3_superfamily->B3	TF
Dlo_006676.1	B3	B3_superfamily->B3	TF
Dlo_006683.1	B3	B3_superfamily->B3	TF
Dlo_006684.1	B3	B3_superfamily->B3	TF
Dlo_006690.1	B3	B3_superfamily->B3	TF
Dlo_006692.1	zf-HD	zf-HD	TF
Dlo_006693.1	C2H2	C2H2	TF
Dlo_006697.1	M-type	MADS->M-type	TF
Dlo_006753.1	bHLH	bHLH	TF
Dlo_006784.1	M-type	MADS->M-type	TF
Dlo_006818.1	C2H2	C2H2	TF
Dlo_006874.1	Tify	Tify	TF
Dlo_006903.1	NAC	NAC	TF
Dlo_006998.1	M-type	MADS->M-type	TF
Dlo_007107.1	B3	B3_superfamily->B3	TF
Dlo_007114.1	NAC	NAC	TF
Dlo_007139.1	NAC	NAC	TF
Dlo_007149.1	NAC	NAC	TF
Dlo_007156.1	FAR1	FAR1	TF
Dlo_007159.1	C2H2	C2H2	TF
Dlo_007198.1	bZIP	bZIP	TF
Dlo_007200.1	SBP	SBP	TF
Dlo_007221.1	HSF	HSF	TF
Dlo_007241.1	STAT	STAT	TF
Dlo_007268.1	Orphans	Orphans	TF
Dlo_007275.1	C2C2-GATA	C2C2->C2C2-GATA	TF
Dlo_007312.1	LOB	LOB	TF
Dlo_007315.1	Orphans	Orphans	TF
Dlo_007316.1	ERF	AP2-ERF->ERF	TF
Dlo_007317.1	ERF	AP2-ERF->ERF	TF
Dlo_007322.1	C3H	C3H	TF
Dlo_007333.1	TCP	TCP	TF
Dlo_007342.1	ERF	AP2-ERF->ERF	TF
Dlo_007369.1	NAC	NAC	TF
Dlo_007371.1	NAC	NAC	TF
Dlo_007373.1	LOB	LOB	TF
Dlo_007382.1	NF-YB	CCAAT->NF-YB	TF
Dlo_007387.1	C2C2-Dof	C2C2->C2C2-Dof	TF
Dlo_007438.1	Orphans	Orphans	TF
Dlo_007513.1	ERF	AP2-ERF->ERF	TF
Dlo_007570.1	C2H2	C2H2	TF
Dlo_007650.1	C2H2	C2H2	TF
Dlo_007651.1	C2H2	C2H2	TF
Dlo_007676.1	WRKY	WRKY	TF
Dlo_007687.1	GRAS	GRAS	TF
Dlo_007688.1	GRAS	GRAS	TF
Dlo_007698.1	MYB	MYB_superfamily->MYB	TF
Dlo_007703.1	MYB	MYB_superfamily->MYB	TF
Dlo_007706.1	FAR1	FAR1	TF
Dlo_007732.1	C2H2	C2H2	TF
Dlo_007736.1	bHLH	bHLH	TF
Dlo_007774.3	ERF	AP2-ERF->ERF	TF
Dlo_007785.1	NAC	NAC	TF
Dlo_007800.1	NAC	NAC	TF
Dlo_007837.1	M-type	MADS->M-type	TF
Dlo_007838.1	M-type	MADS->M-type	TF
Dlo_007862.1	C2C2-GATA	C2C2->C2C2-GATA	TF
Dlo_007909.1	ERF	AP2-ERF->ERF	TF
Dlo_007956.1	MYB	MYB_superfamily->MYB	TF
Dlo_007989.1	TCP	TCP	TF
Dlo_008014.1	MIKC	MADS->MIKC	TF
Dlo_008062.1	C2C2-Dof	C2C2->C2C2-Dof	TF
Dlo_008065.1	Trihelix	Trihelix	TF
Dlo_008073.1	G2-like	GARP->G2-like	TF
Dlo_008095.1	WRKY	WRKY	TF
Dlo_008126.1	WRKY	WRKY	TF
Dlo_008157.1	GRAS	GRAS	TF
Dlo_008217.1	bHLH	bHLH	TF
Dlo_008219.1	bHLH	bHLH	TF
Dlo_008220.2	bHLH	bHLH	TF
Dlo_008221.1	bHLH	bHLH	TF
Dlo_008317.1	ERF	AP2-ERF->ERF	TF
Dlo_008324.1	C2C2-CO-like	C2C2->C2C2-CO-like	TF
Dlo_008378.1	MYB	MYB_superfamily->MYB	TF
Dlo_008416.1	Tify	Tify	TF
Dlo_008458.1	bHLH	bHLH	TF
Dlo_008466.1	C2C2-Dof	C2C2->C2C2-Dof	TF
Dlo_008477.1	MYB-related	MYB_superfamily->MYB-related	TF
Dlo_008498.1	bHLH	bHLH	TF
Dlo_008547.1	C2H2	C2H2	TF
Dlo_008555.1	AP2	AP2-ERF->AP2	TF
Dlo_008599.1	NAC	NAC	TF
Dlo_008606.1	MYB	MYB_superfamily->MYB	TF
Dlo_008610.1	WRKY	WRKY	TF
Dlo_008631.1	M-type	MADS->M-type	TF
Dlo_008632.1	M-type	MADS->M-type	TF
Dlo_008691.1	GeBP	GeBP	TF
Dlo_008713.1	CPP	CPP	TF
Dlo_008754.1	M-type	MADS->M-type	TF
Dlo_008757.1	C3H	C3H	TF
Dlo_008860.1	MIKC	MADS->MIKC	TF
Dlo_008943.1	C2H2	C2H2	TF
Dlo_009000.1	G2-like	GARP->G2-like	TF
Dlo_009019.1	SBP	SBP	TF
Dlo_009025.1	G2-like	GARP->G2-like	TF
Dlo_009030.1	MYB-related	MYB_superfamily->MYB-related	TF
Dlo_009034.1	C3H	C3H	TF
Dlo_009037.1	bHLH	bHLH	TF
Dlo_009045.1	B3	B3_superfamily->B3	TF
Dlo_009052.1	C2H2	C2H2	TF
Dlo_009069.1	ERF	AP2-ERF->ERF	TF
Dlo_009070.1	ERF	AP2-ERF->ERF	TF
Dlo_009094.2	Alfin-like	Alfin-like	TF
Dlo_009096.1	NF-YA	CCAAT->NF-YA	TF
Dlo_009103.1	Orphans	Orphans	TF
Dlo_009139.1	MIKC	MADS->MIKC	TF
Dlo_009144.1	M-type	MADS->M-type	TF
Dlo_009146.1	M-type	MADS->M-type	TF
Dlo_009201.2	GRF	GRF	TF
Dlo_009211.1	PLATZ	PLATZ	TF
Dlo_009234.2	ERF	AP2-ERF->ERF	TF
Dlo_009246.1	MYB	MYB_superfamily->MYB	TF
Dlo_009255.1	bZIP	bZIP	TF
Dlo_009271.1	C3H	C3H	TF
Dlo_009276.1	Trihelix	Trihelix	TF
Dlo_009311.1	GeBP	GeBP	TF
Dlo_009316.1	bHLH	bHLH	TF
Dlo_009382.1	CAMTA	CAMTA	TF
Dlo_009414.1	BBR-BPC	BBR-BPC	TF
Dlo_009436.1	NF-YC	CCAAT->NF-YC	TF
Dlo_009470.1	NAC	NAC	TF
Dlo_009541.1	M-type	MADS->M-type	TF
Dlo_009558.2	NF-YA	CCAAT->NF-YA	TF
Dlo_009566.1	C2C2-Dof	C2C2->C2C2-Dof	TF
Dlo_009570.1	HB	HB	TF
Dlo_009599.1	E2F-DP	E2F-DP	TF
Dlo_009603.1	OFP	OFP	TF
Dlo_009605.1	OFP	OFP	TF
Dlo_009627.1	B3	B3_superfamily->B3	TF
Dlo_009642.1	NAC	NAC	TF
Dlo_009698.1	bZIP	bZIP	TF
Dlo_009712.1	M-type	MADS->M-type	TF
Dlo_009721.1	bZIP	bZIP	TF
Dlo_009756.1	DBP	DBP	TF
Dlo_009829.1	NAC	NAC	TF
Dlo_009842.1	ERF	AP2-ERF->ERF	TF
Dlo_009865.1	WRKY	WRKY	TF
Dlo_009877.1	ERF	AP2-ERF->ERF	TF
Dlo_009939.1	ERF	AP2-ERF->ERF	TF
Dlo_010015.1	Orphans	Orphans	TF
Dlo_010016.1	NOZZLE	NOZZLE	TF
Dlo_010033.1	MYB	MYB_superfamily->MYB	TF
Dlo_010076.1	NAC	NAC	TF
Dlo_010081.1	MIKC	MADS->MIKC	TF
Dlo_010136.1	LOB	LOB	TF
Dlo_010139.1	NAC	NAC	TF
Dlo_010165.1	HB	HB	TF
Dlo_010193.1	MYB	MYB_superfamily->MYB	TF
Dlo_010316.1	MYB	MYB_superfamily->MYB	TF
Dlo_010329.1	zf-HD	zf-HD	TF
Dlo_010338.1	RWP-RK	RWP-RK	TF
Dlo_010347.1	C2C2-Dof	C2C2->C2C2-Dof	TF
Dlo_010351.2	M-type	MADS->M-type	TF
Dlo_010364.1	NAC	NAC	TF
Dlo_010378.1	MYB	MYB_superfamily->MYB	TF
Dlo_010434.1	MYB	MYB_superfamily->MYB	TF
Dlo_010565.1	BES1	BES1	TF
Dlo_010647.1	M-type	MADS->M-type	TF
Dlo_010672.1	bZIP	bZIP	TF
Dlo_010684.1	TUB	TUB	TF
Dlo_010688.1	Trihelix	Trihelix	TF
Dlo_010690.1	Trihelix	Trihelix	TF
Dlo_010703.1	bZIP	bZIP	TF
Dlo_010706.1	bZIP	bZIP	TF
Dlo_010734.1	ERF	AP2-ERF->ERF	TF
Dlo_010735.1	C3H	C3H	TF
Dlo_010752.1	C2C2-YABBY	C2C2->C2C2-YABBY	TF
Dlo_010768.1	MIKC	MADS->MIKC	TF
Dlo_010798.1	MYB	MYB_superfamily->MYB	TF
Dlo_010808.1	C2C2-CO-like	C2C2->C2C2-CO-like	TF
Dlo_010809.1	LOB	LOB	TF
Dlo_010824.1	ERF	AP2-ERF->ERF	TF
Dlo_010830.1	SBP	SBP	TF
Dlo_010846.1	bHLH	bHLH	TF
Dlo_010873.1	WRKY	WRKY	TF
Dlo_010957.1	bZIP	bZIP	TF
Dlo_010999.1	C2H2	C2H2	TF
Dlo_011010.1	MYB-related	MYB_superfamily->MYB-related	TF
Dlo_011017.1	M-type	MADS->M-type	TF
Dlo_011046.1	S1Fa-like	S1Fa-like	TF
Dlo_011058.1	NAC	NAC	TF
Dlo_011059.1	C2H2	C2H2	TF
Dlo_011077.1	ARF	B3_superfamily->ARF	TF
Dlo_011104.1	C2C2-LSD	C2C2->C2C2-LSD	TF
Dlo_011107.1	HSF	HSF	TF
Dlo_011141.1	C2C2-Dof	C2C2->C2C2-Dof	TF
Dlo_011150.1	NAC	NAC	TF
Dlo_011180.1	B3	B3_superfamily->B3	TF
Dlo_011202.1	MYB	MYB_superfamily->MYB	TF
Dlo_011213.1	MYB	MYB_superfamily->MYB	TF
Dlo_011222.1	GeBP	GeBP	TF
Dlo_011223.1	GeBP	GeBP	TF
Dlo_011226.1	C2H2	C2H2	TF
Dlo_011265.1	bHLH	bHLH	TF
Dlo_011327.1	ARF	B3_superfamily->ARF	TF
Dlo_011360.1	bHLH	bHLH	TF
Dlo_011387.1	bZIP	bZIP	TF
Dlo_011410.1	WRKY	WRKY	TF
Dlo_011411.1	WRKY	WRKY	TF
Dlo_011443.1	HB	HB	TF
Dlo_011453.1	MYB	MYB_superfamily->MYB	TF
Dlo_011483.1	M-type	MADS->M-type	TF
Dlo_011487.1	G2-like	GARP->G2-like	TF
Dlo_011489.1	M-type	MADS->M-type	TF
Dlo_011527.1	AP2	AP2-ERF->AP2	TF
Dlo_011583.1	M-type	MADS->M-type	TF
Dlo_011585.1	MYB	MYB_superfamily->MYB	TF
Dlo_011586.1	RAV	AP2-ERF->RAV	TF
Dlo_011648.1	FAR1	FAR1	TF
Dlo_011669.1	LOB	LOB	TF
Dlo_011679.2	MYB	MYB_superfamily->MYB	TF
Dlo_011694.1	MYB-related	MYB_superfamily->MYB-related	TF
Dlo_011705.1	M-type	MADS->M-type	TF
Dlo_011718.1	Alfin-like	Alfin-like	TF
Dlo_011719.1	NF-YA	CCAAT->NF-YA	TF
Dlo_011730.1	Trihelix	Trihelix	TF
Dlo_011750.1	NAC	NAC	TF
Dlo_011774.1	NAC	NAC	TF
Dlo_011784.1	NF-YC	CCAAT->NF-YC	TF
Dlo_011811.1	bHLH	bHLH	TF
Dlo_011815.1	C3H	C3H	TF
Dlo_011902.1	MYB-related	MYB_superfamily->MYB-related	TF
Dlo_011903.1	MYB-related	MYB_superfamily->MYB-related	TF
Dlo_012026.1	MYB-related	MYB_superfamily->MYB-related	TF
Dlo_012064.1	MYB-related	MYB_superfamily->MYB-related	TF
Dlo_012078.2	MYB-related	MYB_superfamily->MYB-related	TF
Dlo_012096.1	M-type	MADS->M-type	TF
Dlo_012097.1	M-type	MADS->M-type	TF
Dlo_012098.1	M-type	MADS->M-type	TF
Dlo_012099.1	bHLH	bHLH	TF
Dlo_012104.1	C2H2	C2H2	TF
Dlo_012107.1	LOB	LOB	TF
Dlo_012116.1	MYB	MYB_superfamily->MYB	TF
Dlo_012160.1	B3	B3_superfamily->B3	TF
Dlo_012166.1	bHLH	bHLH	TF
Dlo_012168.1	Orphans	Orphans	TF
Dlo_012175.1	bZIP	bZIP	TF
Dlo_012176.1	MYB	MYB_superfamily->MYB	TF
Dlo_012177.1	ERF	AP2-ERF->ERF	TF
Dlo_012222.1	HSF	HSF	TF
Dlo_012270.1	MYB	MYB_superfamily->MYB	TF
Dlo_012276.1	WRKY	WRKY	TF
Dlo_012278.1	RWP-RK	RWP-RK	TF
Dlo_012309.3	NAC	NAC	TF
Dlo_012365.1	NAC	NAC	TF
Dlo_012375.1	E2F-DP	E2F-DP	TF
Dlo_012387.1	MYB-related	MYB_superfamily->MYB-related	TF
Dlo_012393.1	NAC	NAC	TF
Dlo_012394.1	NAC	NAC	TF
Dlo_012395.7	NAC	NAC	TF
Dlo_012396.3	NAC	NAC	TF
Dlo_012403.1	bHLH	bHLH	TF
Dlo_012406.1	MYB	MYB_superfamily->MYB	TF
Dlo_012416.1	LOB	LOB	TF
Dlo_012442.1	HB	HB	TF
Dlo_012455.1	WRKY	WRKY	TF
Dlo_012465.1	bHLH	bHLH	TF
Dlo_012468.1	bHLH	bHLH	TF
Dlo_012477.1	TCP	TCP	TF
Dlo_012514.1	NF-YC	CCAAT->NF-YC	TF
Dlo_012527.1	bHLH	bHLH	TF
Dlo_012553.1	C2H2	C2H2	TF
Dlo_012567.1	HB	HB	TF
Dlo_012600.1	MYB-related	MYB_superfamily->MYB-related	TF
Dlo_012601.1	MYB	MYB_superfamily->MYB	TF
Dlo_012602.1	MYB	MYB_superfamily->MYB	TF
Dlo_012605.1	C2C2-Dof	C2C2->C2C2-Dof	TF
Dlo_012662.1	MYB-related	MYB_superfamily->MYB-related	TF
Dlo_012755.1	NAC	NAC	TF
Dlo_012769.1	ERF	AP2-ERF->ERF	TF
Dlo_012821.1	ERF	AP2-ERF->ERF	TF
Dlo_012839.1	NF-YB	CCAAT->NF-YB	TF
Dlo_012849.1	SAP	SAP	TF
Dlo_012873.1	Orphans	Orphans	TF
Dlo_012877.1	GRAS	GRAS	TF
Dlo_012878.1	WRKY	WRKY	TF
Dlo_012900.1	GRAS	GRAS	TF
Dlo_012919.1	ULT	ULT	TF
Dlo_012947.1	LOB	LOB	TF
Dlo_012954.1	Orphans	Orphans	TF
Dlo_012955.1	Orphans	Orphans	TF
Dlo_012996.1	OFP	OFP	TF
Dlo_013053.2	WRKY	WRKY	TF
Dlo_013069.1	ERF	AP2-ERF->ERF	TF
Dlo_013088.1	GRAS	GRAS	TF
Dlo_013089.1	GRAS	GRAS	TF
Dlo_013097.1	G2-like	GARP->G2-like	TF
Dlo_013098.1	bZIP	bZIP	TF
Dlo_013108.1	bHLH	bHLH	TF
Dlo_013124.1	MYB	MYB_superfamily->MYB	TF
Dlo_013132.1	LOB	LOB	TF
Dlo_013135.1	G2-like	GARP->G2-like	TF
Dlo_013155.1	LOB	LOB	TF
Dlo_013163.1	ERF	AP2-ERF->ERF	TF
Dlo_013259.1	bZIP	bZIP	TF
Dlo_013286.1	C2C2-GATA	C2C2->C2C2-GATA	TF
Dlo_013287.1	C2C2-GATA	C2C2->C2C2-GATA	TF
Dlo_013340.1	WRKY	WRKY	TF
Dlo_013389.1	G2-like	GARP->G2-like	TF
Dlo_013407.1	C2H2	C2H2	TF
Dlo_013413.1	WRKY	WRKY	TF
Dlo_013420.1	GRAS	GRAS	TF
Dlo_013503.2	DBP	DBP	TF
Dlo_013511.1	M-type	MADS->M-type	TF
Dlo_013512.1	M-type	MADS->M-type	TF
Dlo_013514.1	Tify	Tify	TF
Dlo_013662.1	M-type	MADS->M-type	TF
Dlo_013666.1	M-type	MADS->M-type	TF
Dlo_013685.1	bHLH	bHLH	TF
Dlo_013714.2	ARF	B3_superfamily->ARF	TF
Dlo_013715.1	ERF	AP2-ERF->ERF	TF
Dlo_013825.1	C2H2	C2H2	TF
Dlo_013835.1	M-type	MADS->M-type	TF
Dlo_013852.1	OFP	OFP	TF
Dlo_013856.1	Trihelix	Trihelix	TF
Dlo_013941.1	NAC	NAC	TF
Dlo_013958.1	ARR-B	GARP->ARR-B	TF
Dlo_013961.1	Orphans	Orphans	TF
Dlo_013962.1	C3H	C3H	TF
Dlo_014036.1	MYB	MYB_superfamily->MYB	TF
Dlo_014049.1	HB	HB	TF
Dlo_014067.1	MYB	MYB_superfamily->MYB	TF
Dlo_014071.1	MYB	MYB_superfamily->MYB	TF
Dlo_014083.1	ARF	B3_superfamily->ARF	TF
Dlo_014085.1	ERF	AP2-ERF->ERF	TF
Dlo_014250.1	C2C2-GATA	C2C2->C2C2-GATA	TF
Dlo_014264.1	MYB	MYB_superfamily->MYB	TF
Dlo_014265.1	MYB	MYB_superfamily->MYB	TF
Dlo_014267.1	MYB-related	MYB_superfamily->MYB-related	TF
Dlo_014268.1	AP2	AP2-ERF->AP2	TF
Dlo_014269.2	LOB	LOB	TF
Dlo_014296.1	ERF	AP2-ERF->ERF	TF
Dlo_014297.1	ERF	AP2-ERF->ERF	TF
Dlo_014298.1	ERF	AP2-ERF->ERF	TF
Dlo_014299.1	ERF	AP2-ERF->ERF	TF
Dlo_014300.1	ERF	AP2-ERF->ERF	TF
Dlo_014324.1	WRKY	WRKY	TF
Dlo_014336.1	Trihelix	Trihelix	TF
Dlo_014423.1	MYB	MYB_superfamily->MYB	TF
Dlo_014432.1	HB	HB	TF
Dlo_014456.1	PLATZ	PLATZ	TF
Dlo_014475.1	TCP	TCP	TF
Dlo_014492.1	C3H	C3H	TF
Dlo_014507.1	ARR-B	GARP->ARR-B	TF
Dlo_014562.1	MYB-related	MYB_superfamily->MYB-related	TF
Dlo_014594.1	Orphans	Orphans	TF
Dlo_014666.1	GeBP	GeBP	TF
Dlo_014670.1	GeBP	GeBP	TF
Dlo_014673.1	NAC	NAC	TF
Dlo_014678.1	ERF	AP2-ERF->ERF	TF
Dlo_014705.1	Tify	Tify	TF
Dlo_014727.1	ERF	AP2-ERF->ERF	TF
Dlo_014729.1	ERF	AP2-ERF->ERF	TF
Dlo_014745.1	ERF	AP2-ERF->ERF	TF
Dlo_014747.1	ERF	AP2-ERF->ERF	TF
Dlo_014756.1	ERF	AP2-ERF->ERF	TF
Dlo_014759.1	MYB	MYB_superfamily->MYB	TF
Dlo_014807.1	Orphans	Orphans	TF
Dlo_014817.1	ERF	AP2-ERF->ERF	TF
Dlo_014826.1	MYB	MYB_superfamily->MYB	TF
Dlo_014830.1	MYB	MYB_superfamily->MYB	TF
Dlo_014859.3	bZIP	bZIP	TF
Dlo_014864.2	EIL	EIL	TF
Dlo_014949.1	BBR-BPC	BBR-BPC	TF
Dlo_014968.1	G2-like	GARP->G2-like	TF
Dlo_014991.1	bHLH	bHLH	TF
Dlo_015011.1	zf-HD	zf-HD	TF
Dlo_015023.1	ERF	AP2-ERF->ERF	TF
Dlo_015027.1	MYB	MYB_superfamily->MYB	TF
Dlo_015028.1	bHLH	bHLH	TF
Dlo_015085.1	M-type	MADS->M-type	TF
Dlo_015114.1	ERF	AP2-ERF->ERF	TF
Dlo_015129.2	MYB-related	MYB_superfamily->MYB-related	TF
Dlo_015139.1	WRKY	WRKY	TF
Dlo_015144.1	WRKY	WRKY	TF
Dlo_015178.2	bZIP	bZIP	TF
Dlo_015183.1	ERF	AP2-ERF->ERF	TF
Dlo_015198.1	Trihelix	Trihelix	TF
Dlo_015211.1	GRAS	GRAS	TF
Dlo_015219.1	TCP	TCP	TF
Dlo_015224.1	WRKY	WRKY	TF
Dlo_015233.1	C2H2	C2H2	TF
Dlo_015256.1	bHLH	bHLH	TF
Dlo_015279.1	MYB	MYB_superfamily->MYB	TF
Dlo_015284.1	B3	B3_superfamily->B3	TF
Dlo_015324.1	Orphans	Orphans	TF
Dlo_015337.2	MYB	MYB_superfamily->MYB	TF
Dlo_015346.1	C2C2-Dof	C2C2->C2C2-Dof	TF
Dlo_015352.1	MYB-related	MYB_superfamily->MYB-related	TF
Dlo_015354.2	MYB	MYB_superfamily->MYB	TF
Dlo_015355.1	MYB-related	MYB_superfamily->MYB-related	TF
Dlo_015368.1	HB	HB	TF
Dlo_015381.1	CPP	CPP	TF
Dlo_015385.1	HB	HB	TF
Dlo_015386.1	bZIP	bZIP	TF
Dlo_015407.1	ERF	AP2-ERF->ERF	TF
Dlo_015462.1	HB	HB	TF
Dlo_015474.1	ERF	AP2-ERF->ERF	TF
Dlo_015481.1	C2H2	C2H2	TF
Dlo_015483.1	ARR-B	GARP->ARR-B	TF
Dlo_015501.2	WRKY	WRKY	TF
Dlo_015528.1	C3H	C3H	TF
Dlo_015548.1	G2-like	GARP->G2-like	TF
Dlo_015551.1	MYB-related	MYB_superfamily->MYB-related	TF
Dlo_015553.1	HB	HB	TF
Dlo_015569.1	C2H2	C2H2	TF
Dlo_015573.1	C3H	C3H	TF
Dlo_015581.1	AP2	AP2-ERF->AP2	TF
Dlo_015591.1	HB	HB	TF
Dlo_015592.1	HB	HB	TF
Dlo_015606.1	ERF	AP2-ERF->ERF	TF
Dlo_015630.1	bHLH	bHLH	TF
Dlo_015636.1	Orphans	Orphans	TF
Dlo_015662.1	NAC	NAC	TF
Dlo_015669.1	ERF	AP2-ERF->ERF	TF
Dlo_015739.1	M-type	MADS->M-type	TF
Dlo_015798.1	RWP-RK	RWP-RK	TF
Dlo_015819.1	C2C2-GATA	C2C2->C2C2-GATA	TF
Dlo_015970.1	NAC	NAC	TF
Dlo_016076.1	AP2	AP2-ERF->AP2	TF
Dlo_016111.1	MYB	MYB_superfamily->MYB	TF
Dlo_016151.1	GRF	GRF	TF
Dlo_016248.1	C2H2	C2H2	TF
Dlo_016250.2	Orphans	Orphans	TF
Dlo_016271.1	NAC	NAC	TF
Dlo_016278.1	HB	HB	TF
Dlo_016279.1	HB	HB	TF
Dlo_016321.1	NAC	NAC	TF
Dlo_016322.1	NAC	NAC	TF
Dlo_016323.1	NAC	NAC	TF
Dlo_016404.1	WRKY	WRKY	TF
Dlo_016539.1	Trihelix	Trihelix	TF
Dlo_016589.1	G2-like	GARP->G2-like	TF
Dlo_016592.1	C2H2	C2H2	TF
Dlo_016593.1	RAV	AP2-ERF->RAV	TF
Dlo_016601.1	NAC	NAC	TF
Dlo_016604.1	bHLH	bHLH	TF
Dlo_016607.1	TCP	TCP	TF
Dlo_016623.1	MYB	MYB_superfamily->MYB	TF
Dlo_016640.1	MYB	MYB_superfamily->MYB	TF
Dlo_016655.1	HB	HB	TF
Dlo_016697.3	G2-like	GARP->G2-like	TF
Dlo_016699.2	HB	HB	TF
Dlo_016707.1	MYB	MYB_superfamily->MYB	TF
Dlo_016711.2	HSF	HSF	TF
Dlo_016726.1	C3H	C3H	TF
Dlo_016728.1	bHLH	bHLH	TF
Dlo_016733.1	PLATZ	PLATZ	TF
Dlo_016742.1	bHLH	bHLH	TF
Dlo_016754.1	C2H2	C2H2	TF
Dlo_016763.1	C2C2-LSD	C2C2->C2C2-LSD	TF
Dlo_016779.1	bHLH	bHLH	TF
Dlo_016787.1	ERF	AP2-ERF->ERF	TF
Dlo_016788.1	ERF	AP2-ERF->ERF	TF
Dlo_016790.1	ERF	AP2-ERF->ERF	TF
Dlo_016792.1	ERF	AP2-ERF->ERF	TF
Dlo_016794.1	ERF	AP2-ERF->ERF	TF
Dlo_016820.1	ARF	B3_superfamily->ARF	TF
Dlo_016828.1	WRKY	WRKY	TF
Dlo_016847.1	CPP	CPP	TF
Dlo_016865.1	Orphans	Orphans	TF
Dlo_016961.2	SRS	SRS	TF
Dlo_016963.1	MIKC	MADS->MIKC	TF
Dlo_017026.1	bZIP	bZIP	TF
Dlo_017081.1	NF-YB	CCAAT->NF-YB	TF
Dlo_017090.1	NF-YB	CCAAT->NF-YB	TF
Dlo_017091.1	NF-YB	CCAAT->NF-YB	TF
Dlo_017092.1	NF-YB	CCAAT->NF-YB	TF
Dlo_017182.1	MYB	MYB_superfamily->MYB	TF
Dlo_017210.2	BSD	BSD	TF
Dlo_017249.1	NF-YB	CCAAT->NF-YB	TF
Dlo_017293.1	M-type	MADS->M-type	TF
Dlo_017296.1	MIKC	MADS->MIKC	TF
Dlo_017309.1	TCP	TCP	TF
Dlo_017319.1	ARR-B	GARP->ARR-B	TF
Dlo_017325.1	ERF	AP2-ERF->ERF	TF
Dlo_017332.1	HB	HB	TF
Dlo_017342.1	MYB	MYB_superfamily->MYB	TF
Dlo_017347.1	MYB	MYB_superfamily->MYB	TF
Dlo_017352.1	GRAS	GRAS	TF
Dlo_017387.1	ERF	AP2-ERF->ERF	TF
Dlo_017388.1	ERF	AP2-ERF->ERF	TF
Dlo_017418.1	GRAS	GRAS	TF
Dlo_017516.1	PLATZ	PLATZ	TF
Dlo_017585.1	M-type	MADS->M-type	TF
Dlo_017606.1	MYB	MYB_superfamily->MYB	TF
Dlo_017644.1	HB	HB	TF
Dlo_017650.1	OFP	OFP	TF
Dlo_017692.1	FAR1	FAR1	TF
Dlo_017697.1	C3H	C3H	TF
Dlo_017709.1	C2H2	C2H2	TF
Dlo_017711.1	NF-YB	CCAAT->NF-YB	TF
Dlo_017770.2	C2H2	C2H2	TF
Dlo_017827.1	Trihelix	Trihelix	TF
Dlo_017855.1	Orphans	Orphans	TF
Dlo_017904.1	bZIP	bZIP	TF
Dlo_017929.1	bZIP	bZIP	TF
Dlo_017979.1	GRAS	GRAS	TF
Dlo_018009.1	C2C2-Dof	C2C2->C2C2-Dof	TF
Dlo_018056.1	HB	HB	TF
Dlo_018061.2	NAC	NAC	TF
Dlo_018063.1	bHLH	bHLH	TF
Dlo_018066.1	bHLH	bHLH	TF
Dlo_018081.1	HSF	HSF	TF
Dlo_018083.1	bHLH	bHLH	TF
Dlo_018087.1	bZIP	bZIP	TF
Dlo_018135.1	NAC	NAC	TF
Dlo_018140.1	SRS	SRS	TF
Dlo_018182.1	HB	HB	TF
Dlo_018187.1	MYB-related	MYB_superfamily->MYB-related	TF
Dlo_018202.2	C3H	C3H	TF
Dlo_018206.1	Orphans	Orphans	TF
Dlo_018323.2	C2C2-GATA	C2C2->C2C2-GATA	TF
Dlo_018378.1	TCP	TCP	TF
Dlo_018381.1	B3	B3_superfamily->B3	TF
Dlo_018384.1	B3	B3_superfamily->B3	TF
Dlo_018387.1	B3	B3_superfamily->B3	TF
Dlo_018388.1	B3	B3_superfamily->B3	TF
Dlo_018390.1	B3	B3_superfamily->B3	TF
Dlo_018393.1	B3	B3_superfamily->B3	TF
Dlo_018394.1	B3	B3_superfamily->B3	TF
Dlo_018410.1	HB	HB	TF
Dlo_018490.1	NAC	NAC	TF
Dlo_018561.1	bHLH	bHLH	TF
Dlo_018571.1	MYB	MYB_superfamily->MYB	TF
Dlo_018578.1	bHLH	bHLH	TF
Dlo_018599.1	C2C2-YABBY	C2C2->C2C2-YABBY	TF
Dlo_018613.1	HB	HB	TF
Dlo_018664.1	ERF	AP2-ERF->ERF	TF
Dlo_018721.1	B3	B3_superfamily->B3	TF
Dlo_018722.2	B3	B3_superfamily->B3	TF
Dlo_018758.1	MYB	MYB_superfamily->MYB	TF
Dlo_018759.2	MYB	MYB_superfamily->MYB	TF
Dlo_018805.1	Whirly	Whirly	TF
Dlo_018823.2	M-type	MADS->M-type	TF
Dlo_018828.1	M-type	MADS->M-type	TF
Dlo_018830.1	ERF	AP2-ERF->ERF	TF
Dlo_018942.1	MYB	MYB_superfamily->MYB	TF
Dlo_018951.2	CPP	CPP	TF
Dlo_018981.1	ERF	AP2-ERF->ERF	TF
Dlo_018992.1	C2C2-GATA	C2C2->C2C2-GATA	TF
Dlo_018995.1	HB	HB	TF
Dlo_019035.1	C3H	C3H	TF
Dlo_019036.1	MYB	MYB_superfamily->MYB	TF
Dlo_019071.1	C2H2	C2H2	TF
Dlo_019125.1	WRKY	WRKY	TF
Dlo_019139.1	Alfin-like	Alfin-like	TF
Dlo_019142.1	RWP-RK	RWP-RK	TF
Dlo_019186.1	NAC	NAC	TF
Dlo_019195.1	MYB-related	MYB_superfamily->MYB-related	TF
Dlo_019200.4	ARF	B3_superfamily->ARF	TF
Dlo_019232.1	MYB	MYB_superfamily->MYB	TF
Dlo_019238.1	LOB	LOB	TF
Dlo_019293.1	M-type	MADS->M-type	TF
Dlo_019312.1	Trihelix	Trihelix	TF
Dlo_019339.1	MYB	MYB_superfamily->MYB	TF
Dlo_019359.1	C2C2-YABBY	C2C2->C2C2-YABBY	TF
Dlo_019371.1	ERF	AP2-ERF->ERF	TF
Dlo_019408.1	C3H	C3H	TF
Dlo_019413.1	C3H	C3H	TF
Dlo_019465.1	GRAS	GRAS	TF
Dlo_019467.1	G2-like	GARP->G2-like	TF
Dlo_019503.1	HSF	HSF	TF
Dlo_019544.1	C3H	C3H	TF
Dlo_019552.1	HRT	HRT	TF
Dlo_019651.1	C2H2	C2H2	TF
Dlo_019916.1	ERF	AP2-ERF->ERF	TF
Dlo_019991.1	BBR-BPC	BBR-BPC	TF
Dlo_020074.1	NAC	NAC	TF
Dlo_020091.2	C3H	C3H	TF
Dlo_020145.1	MYB-related	MYB_superfamily->MYB-related	TF
Dlo_020146.1	bHLH	bHLH	TF
Dlo_020193.1	SRS	SRS	TF
Dlo_020199.1	DBB	DBB	TF
Dlo_020213.1	TCP	TCP	TF
Dlo_020240.1	ARF	B3_superfamily->ARF	TF
Dlo_020278.1	C3H	C3H	TF
Dlo_020285.1	BES1	BES1	TF
Dlo_020289.1	HB	HB	TF
Dlo_020290.1	NF-YA	CCAAT->NF-YA	TF
Dlo_020362.1	MYB	MYB_superfamily->MYB	TF
Dlo_020423.1	B3	B3_superfamily->B3	TF
Dlo_020456.1	G2-like	GARP->G2-like	TF
Dlo_020481.1	bHLH	bHLH	TF
Dlo_020482.2	FAR1	FAR1	TF
Dlo_020509.1	M-type	MADS->M-type	TF
Dlo_020512.1	M-type	MADS->M-type	TF
Dlo_020513.1	M-type	MADS->M-type	TF
Dlo_020517.1	M-type	MADS->M-type	TF
Dlo_020556.1	Orphans	Orphans	TF
Dlo_020591.2	HB	HB	TF
Dlo_020592.1	C2H2	C2H2	TF
Dlo_020603.1	bZIP	bZIP	TF
Dlo_020614.1	MYB-related	MYB_superfamily->MYB-related	TF
Dlo_020638.1	Trihelix	Trihelix	TF
Dlo_020653.1	bHLH	bHLH	TF
Dlo_020669.1	bHLH	bHLH	TF
Dlo_020670.1	MYB	MYB_superfamily->MYB	TF
Dlo_020727.1	MYB-related	MYB_superfamily->MYB-related	TF
Dlo_020743.1	GRAS	GRAS	TF
Dlo_020802.5	MYB	MYB_superfamily->MYB	TF
Dlo_020821.1	NF-YB	CCAAT->NF-YB	TF
Dlo_020822.1	Trihelix	Trihelix	TF
Dlo_020824.1	NF-YB	CCAAT->NF-YB	TF
Dlo_020838.1	FAR1	FAR1	TF
Dlo_020844.1	MYB-related	MYB_superfamily->MYB-related	TF
Dlo_020858.2	GRAS	GRAS	TF
Dlo_020951.2	B3	B3_superfamily->B3	TF
Dlo_020970.1	Trihelix	Trihelix	TF
Dlo_021042.1	Orphans	Orphans	TF
Dlo_021056.1	Tify	Tify	TF
Dlo_021086.1	MYB	MYB_superfamily->MYB	TF
Dlo_021164.1	zf-HD	zf-HD	TF
Dlo_021189.1	NAC	NAC	TF
Dlo_021198.2	MYB	MYB_superfamily->MYB	TF
Dlo_021217.1	HB	HB	TF
Dlo_021225.1	bHLH	bHLH	TF
Dlo_021295.1	Orphans	Orphans	TF
Dlo_021352.1	bZIP	bZIP	TF
Dlo_021365.1	bZIP	bZIP	TF
Dlo_021385.1	MYB	MYB_superfamily->MYB	TF
Dlo_021386.1	MYB-related	MYB_superfamily->MYB-related	TF
Dlo_021390.2	Orphans	Orphans	TF
Dlo_021392.1	C3H	C3H	TF
Dlo_021408.3	CSD	CSD	TF
Dlo_021414.1	bHLH	bHLH	TF
Dlo_021420.1	HB	HB	TF
Dlo_021435.1	NAC	NAC	TF
Dlo_021436.1	NAC	NAC	TF
Dlo_021442.1	NAC	NAC	TF
Dlo_021449.2	Orphans	Orphans	TF
Dlo_021455.2	C3H	C3H	TF
Dlo_021460.1	C2C2-GATA	C2C2->C2C2-GATA	TF
Dlo_021466.1	MIKC	MADS->MIKC	TF
Dlo_021471.1	SRS	SRS	TF
Dlo_021497.1	bZIP	bZIP	TF
Dlo_021509.1	M-type	MADS->M-type	TF
Dlo_021511.1	bHLH	bHLH	TF
Dlo_021513.1	bHLH	bHLH	TF
Dlo_021549.1	C3H	C3H	TF
Dlo_021551.1	Trihelix	Trihelix	TF
Dlo_021562.1	DBB	DBB	TF
Dlo_021569.1	Orphans	Orphans	TF
Dlo_021596.1	PLATZ	PLATZ	TF
Dlo_021608.1	BES1	BES1	TF
Dlo_021637.1	TUB	TUB	TF
Dlo_021686.1	C3H	C3H	TF
Dlo_021693.1	M-type	MADS->M-type	TF
Dlo_021695.1	M-type	MADS->M-type	TF
Dlo_021696.1	M-type	MADS->M-type	TF
Dlo_021699.1	B3	B3_superfamily->B3	TF
Dlo_021751.1	NAC	NAC	TF
Dlo_021772.1	MYB	MYB_superfamily->MYB	TF
Dlo_021787.1	AP2	AP2-ERF->AP2	TF
Dlo_021827.1	C3H	C3H	TF
Dlo_021842.1	Trihelix	Trihelix	TF
Dlo_021946.1	HB	HB	TF
Dlo_021973.1	NAC	NAC	TF
Dlo_022075.1	C2H2	C2H2	TF
Dlo_022103.1	GRAS	GRAS	TF
Dlo_022111.1	FAR1	FAR1	TF
Dlo_022116.1	bZIP	bZIP	TF
Dlo_022120.1	bZIP	bZIP	TF
Dlo_022123.2	bZIP	bZIP	TF
Dlo_022129.1	NAC	NAC	TF
Dlo_022182.1	bHLH	bHLH	TF
Dlo_022183.1	MYB	MYB_superfamily->MYB	TF
Dlo_022218.1	G2-like	GARP->G2-like	TF
Dlo_022260.3	bHLH	bHLH	TF
Dlo_022309.1	ERF	AP2-ERF->ERF	TF
Dlo_022310.1	ERF	AP2-ERF->ERF	TF
Dlo_022312.1	LOB	LOB	TF
Dlo_022314.1	LOB	LOB	TF
Dlo_022316.1	HB	HB	TF
Dlo_022325.1	VOZ	VOZ	TF
Dlo_022331.1	ARF	B3_superfamily->ARF	TF
Dlo_022334.1	NAC	NAC	TF
Dlo_022336.1	NAC	NAC	TF
Dlo_022342.1	HB	HB	TF
Dlo_022353.1	ERF	AP2-ERF->ERF	TF
Dlo_022355.1	ERF	AP2-ERF->ERF	TF
Dlo_022357.1	C3H	C3H	TF
Dlo_022368.1	SBP	SBP	TF
Dlo_022369.1	C2C2-Dof	C2C2->C2C2-Dof	TF
Dlo_022370.1	C2C2-Dof	C2C2->C2C2-Dof	TF
Dlo_022372.1	B3	B3_superfamily->B3	TF
Dlo_022381.1	bHLH	bHLH	TF
Dlo_022424.1	bHLH	bHLH	TF
Dlo_022426.1	MYB-related	MYB_superfamily->MYB-related	TF
Dlo_022429.1	M-type	MADS->M-type	TF
Dlo_022430.1	MYB-related	MYB_superfamily->MYB-related	TF
Dlo_022441.1	HB	HB	TF
Dlo_022443.1	HB	HB	TF
Dlo_022448.1	NAC	NAC	TF
Dlo_022527.1	MYB	MYB_superfamily->MYB	TF
Dlo_022548.1	G2-like	GARP->G2-like	TF
Dlo_022579.1	ERF	AP2-ERF->ERF	TF
Dlo_022588.2	C2C2-GATA	C2C2->C2C2-GATA	TF
Dlo_022610.1	M-type	MADS->M-type	TF
Dlo_022612.1	ERF	AP2-ERF->ERF	TF
Dlo_022613.1	ERF	AP2-ERF->ERF	TF
Dlo_022624.2	HB	HB	TF
Dlo_022629.1	MYB-related	MYB_superfamily->MYB-related	TF
Dlo_022634.1	ERF	AP2-ERF->ERF	TF
Dlo_022637.1	MYB	MYB_superfamily->MYB	TF
Dlo_022661.1	C2H2	C2H2	TF
Dlo_022680.1	GRAS	GRAS	TF
Dlo_022685.1	M-type	MADS->M-type	TF
Dlo_022712.4	NAC	NAC	TF
Dlo_022725.1	M-type	MADS->M-type	TF
Dlo_022736.1	MYB	MYB_superfamily->MYB	TF
Dlo_022777.1	HB	HB	TF
Dlo_022789.1	NAC	NAC	TF
Dlo_022791.1	C2H2	C2H2	TF
Dlo_022805.1	VOZ	VOZ	TF
Dlo_022812.1	LOB	LOB	TF
Dlo_022814.1	bZIP	bZIP	TF
Dlo_022819.1	TCP	TCP	TF
Dlo_022930.1	GRAS	GRAS	TF
Dlo_023000.1	GRAS	GRAS	TF
Dlo_023055.1	GeBP	GeBP	TF
Dlo_023098.1	WRKY	WRKY	TF
Dlo_023118.1	Tify	Tify	TF
Dlo_023197.1	TUB	TUB	TF
Dlo_023214.1	MYB-related	MYB_superfamily->MYB-related	TF
Dlo_023225.1	TCP	TCP	TF
Dlo_023239.1	B3	B3_superfamily->B3	TF
Dlo_023240.2	B3	B3_superfamily->B3	TF
Dlo_023242.1	B3	B3_superfamily->B3	TF
Dlo_023243.1	B3	B3_superfamily->B3	TF
Dlo_023244.1	B3	B3_superfamily->B3	TF
Dlo_023245.1	B3	B3_superfamily->B3	TF
Dlo_023259.1	B3	B3_superfamily->B3	TF
Dlo_023333.1	MYB	MYB_superfamily->MYB	TF
Dlo_023356.1	NAC	NAC	TF
Dlo_023395.1	C2H2	C2H2	TF
Dlo_023411.1	ERF	AP2-ERF->ERF	TF
Dlo_023437.1	NF-YB	CCAAT->NF-YB	TF
Dlo_023454.1	C3H	C3H	TF
Dlo_023455.1	ERF	AP2-ERF->ERF	TF
Dlo_023482.1	GRAS	GRAS	TF
Dlo_023483.1	GRAS	GRAS	TF
Dlo_023492.2	PLATZ	PLATZ	TF
Dlo_023494.1	C2C2-YABBY	C2C2->C2C2-YABBY	TF
Dlo_023513.1	M-type	MADS->M-type	TF
Dlo_023524.1	ERF	AP2-ERF->ERF	TF
Dlo_023553.1	C3H	C3H	TF
Dlo_023607.1	ARF	B3_superfamily->ARF	TF
Dlo_023658.1	NAC	NAC	TF
Dlo_023666.1	ERF	AP2-ERF->ERF	TF
Dlo_023681.1	NAC	NAC	TF
Dlo_023685.1	HSF	HSF	TF
Dlo_023708.1	Orphans	Orphans	TF
Dlo_023709.1	Orphans	Orphans	TF
Dlo_023715.1	HB	HB	TF
Dlo_023741.1	Trihelix	Trihelix	TF
Dlo_023742.1	ERF	AP2-ERF->ERF	TF
Dlo_023755.1	ERF	AP2-ERF->ERF	TF
Dlo_023764.1	WRKY	WRKY	TF
Dlo_023783.1	MYB-related	MYB_superfamily->MYB-related	TF
Dlo_023872.1	OFP	OFP	TF
Dlo_023906.2	Tify	Tify	TF
Dlo_023910.1	HSF	HSF	TF
Dlo_023911.1	C2H2	C2H2	TF
Dlo_023942.1	bZIP	bZIP	TF
Dlo_023945.1	bHLH	bHLH	TF
Dlo_023965.1	WRKY	WRKY	TF
Dlo_023983.1	ERF	AP2-ERF->ERF	TF
Dlo_023998.1	bHLH	bHLH	TF
Dlo_024008.1	B3	B3_superfamily->B3	TF
Dlo_024015.1	MYB	MYB_superfamily->MYB	TF
Dlo_024118.1	HB	HB	TF
Dlo_024129.1	DBB	DBB	TF
Dlo_024136.1	TUB	TUB	TF
Dlo_024143.1	ARF	B3_superfamily->ARF	TF
Dlo_024178.1	NAC	NAC	TF
Dlo_024244.1	bHLH	bHLH	TF
Dlo_024260.1	bZIP	bZIP	TF
Dlo_024269.1	MYB	MYB_superfamily->MYB	TF
Dlo_024287.1	CSD	CSD	TF
Dlo_024318.1	bHLH	bHLH	TF
Dlo_024355.1	bZIP	bZIP	TF
Dlo_024356.1	BBR-BPC	BBR-BPC	TF
Dlo_024382.1	C3H	C3H	TF
Dlo_024404.2	B3	B3_superfamily->B3	TF
Dlo_024407.1	NAC	NAC	TF
Dlo_024414.1	NAC	NAC	TF
Dlo_024429.1	Trihelix	Trihelix	TF
Dlo_024437.1	ERF	AP2-ERF->ERF	TF
Dlo_024492.1	MYB	MYB_superfamily->MYB	TF
Dlo_024502.1	MYB	MYB_superfamily->MYB	TF
Dlo_024507.2	B3	B3_superfamily->B3	TF
Dlo_024511.1	MYB	MYB_superfamily->MYB	TF
Dlo_024530.1	C2H2	C2H2	TF
Dlo_024535.1	ARR-B	GARP->ARR-B	TF
Dlo_024540.1	bHLH	bHLH	TF
Dlo_024542.1	M-type	MADS->M-type	TF
Dlo_024731.1	C2H2	C2H2	TF
Dlo_024741.2	bZIP	bZIP	TF
Dlo_024768.1	bZIP	bZIP	TF
Dlo_024771.1	G2-like	GARP->G2-like	TF
Dlo_024797.1	GRAS	GRAS	TF
Dlo_024828.1	bHLH	bHLH	TF
Dlo_024884.1	MYB	MYB_superfamily->MYB	TF
Dlo_024905.1	MYB	MYB_superfamily->MYB	TF
Dlo_024934.1	HB	HB	TF
Dlo_024980.1	GRAS	GRAS	TF
Dlo_024982.1	bZIP	bZIP	TF
Dlo_024994.1	CAMTA	CAMTA	TF
Dlo_025000.1	MYB-related	MYB_superfamily->MYB-related	TF
Dlo_025005.1	C2C2-GATA	C2C2->C2C2-GATA	TF
Dlo_025009.1	ARR-B	GARP->ARR-B	TF
Dlo_025060.1	C2H2	C2H2	TF
Dlo_025062.1	C2H2	C2H2	TF
Dlo_025145.1	bHLH	bHLH	TF
Dlo_025188.1	WRKY	WRKY	TF
Dlo_025200.1	Tify	Tify	TF
Dlo_025226.1	ERF	AP2-ERF->ERF	TF
Dlo_025230.1	EIL	EIL	TF
Dlo_025233.1	GRAS	GRAS	TF
Dlo_025234.1	GRAS	GRAS	TF
Dlo_025250.2	CAMTA	CAMTA	TF
Dlo_025256.1	C2H2	C2H2	TF
Dlo_025258.1	MYB	MYB_superfamily->MYB	TF
Dlo_025294.1	C2H2	C2H2	TF
Dlo_025295.1	ERF	AP2-ERF->ERF	TF
Dlo_025306.1	HB	HB	TF
Dlo_025314.1	M-type	MADS->M-type	TF
Dlo_025318.1	M-type	MADS->M-type	TF
Dlo_025323.1	TCP	TCP	TF
Dlo_025326.1	bZIP	bZIP	TF
Dlo_025379.1	MYB	MYB_superfamily->MYB	TF
Dlo_025387.1	RAV	AP2-ERF->RAV	TF
Dlo_025438.1	OFP	OFP	TF
Dlo_025451.1	MYB-related	MYB_superfamily->MYB-related	TF
Dlo_025506.1	HSF	HSF	TF
Dlo_025507.1	HSF	HSF	TF
Dlo_025557.1	NAC	NAC	TF
Dlo_025558.1	NAC	NAC	TF
Dlo_025560.1	Alfin-like	Alfin-like	TF
Dlo_025589.1	HB	HB	TF
Dlo_025626.1	BES1	BES1	TF
Dlo_025661.1	HB	HB	TF
Dlo_025670.2	RWP-RK	RWP-RK	TF
Dlo_025677.1	NF-YA	CCAAT->NF-YA	TF
Dlo_025714.2	ERF	AP2-ERF->ERF	TF
Dlo_025737.1	MIKC	MADS->MIKC	TF
Dlo_025756.1	bZIP	bZIP	TF
Dlo_025757.1	bZIP	bZIP	TF
Dlo_025765.1	ARF	B3_superfamily->ARF	TF
Dlo_025775.1	C2H2	C2H2	TF
Dlo_025776.1	NAC	NAC	TF
Dlo_025778.1	BES1	BES1	TF
Dlo_025790.1	C2H2	C2H2	TF
Dlo_025797.1	OFP	OFP	TF
Dlo_025823.1	MYB-related	MYB_superfamily->MYB-related	TF
Dlo_025830.1	zf-HD	zf-HD	TF
Dlo_025861.1	ERF	AP2-ERF->ERF	TF
Dlo_025974.1	WRKY	WRKY	TF
Dlo_025985.1	MYB-related	MYB_superfamily->MYB-related	TF
Dlo_025996.1	MYB-related	MYB_superfamily->MYB-related	TF
Dlo_026005.1	HB	HB	TF
Dlo_026043.1	bHLH	bHLH	TF
Dlo_026054.2	bHLH	bHLH	TF
Dlo_026068.1	M-type	MADS->M-type	TF
Dlo_026071.1	MIKC	MADS->MIKC	TF
Dlo_026073.2	SBP	SBP	TF
Dlo_026074.1	C2C2-YABBY	C2C2->C2C2-YABBY	TF
Dlo_026116.1	NAC	NAC	TF
Dlo_026118.1	C2H2	C2H2	TF
Dlo_026119.1	WRKY	WRKY	TF
Dlo_026149.1	WRKY	WRKY	TF
Dlo_026157.1	ERF	AP2-ERF->ERF	TF
Dlo_026178.1	MYB	MYB_superfamily->MYB	TF
Dlo_026185.1	NAC	NAC	TF
Dlo_026196.1	M-type	MADS->M-type	TF
Dlo_026198.1	MYB	MYB_superfamily->MYB	TF
Dlo_026202.1	C2C2-Dof	C2C2->C2C2-Dof	TF
Dlo_026203.1	G2-like	GARP->G2-like	TF
Dlo_026217.1	zf-HD	zf-HD	TF
Dlo_026224.1	NAC	NAC	TF
Dlo_026237.1	TCP	TCP	TF
Dlo_026247.1	bHLH	bHLH	TF
Dlo_026250.1	HB	HB	TF
Dlo_026252.1	MYB	MYB_superfamily->MYB	TF
Dlo_026267.1	WRKY	WRKY	TF
Dlo_026269.1	Whirly	Whirly	TF
Dlo_026272.1	AP2	AP2-ERF->AP2	TF
Dlo_026283.1	HB	HB	TF
Dlo_026285.1	MIKC	MADS->MIKC	TF
Dlo_026330.1	MYB-related	MYB_superfamily->MYB-related	TF
Dlo_026334.1	zf-HD	zf-HD	TF
Dlo_026340.1	TCP	TCP	TF
Dlo_026355.1	NAC	NAC	TF
Dlo_026375.1	C2H2	C2H2	TF
Dlo_026378.1	GRAS	GRAS	TF
Dlo_026405.1	TCP	TCP	TF
Dlo_026418.1	NF-X1	NF-X1	TF
Dlo_026484.1	WRKY	WRKY	TF
Dlo_026487.1	bZIP	bZIP	TF
Dlo_026493.2	C2H2	C2H2	TF
Dlo_026504.1	bHLH	bHLH	TF
Dlo_026505.1	bHLH	bHLH	TF
Dlo_026507.1	bHLH	bHLH	TF
Dlo_026514.1	MIKC	MADS->MIKC	TF
Dlo_026520.1	M-type	MADS->M-type	TF
Dlo_026536.2	GRAS	GRAS	TF
Dlo_026543.1	MYB	MYB_superfamily->MYB	TF
Dlo_026596.1	C2C2-GATA	C2C2->C2C2-GATA	TF
Dlo_026602.1	TUB	TUB	TF
Dlo_026624.1	ERF	AP2-ERF->ERF	TF
Dlo_026627.1	MYB	MYB_superfamily->MYB	TF
Dlo_026632.1	MYB	MYB_superfamily->MYB	TF
Dlo_026640.1	RWP-RK	RWP-RK	TF
Dlo_026645.1	B3	B3_superfamily->B3	TF
Dlo_026647.1	NAC	NAC	TF
Dlo_026648.1	NAC	NAC	TF
Dlo_026684.1	MYB-related	MYB_superfamily->MYB-related	TF
Dlo_026712.1	Trihelix	Trihelix	TF
Dlo_026743.1	TCP	TCP	TF
Dlo_026767.1	bHLH	bHLH	TF
Dlo_026829.1	MYB	MYB_superfamily->MYB	TF
Dlo_026831.1	zf-HD	zf-HD	TF
Dlo_026833.1	zf-HD	zf-HD	TF
Dlo_026899.1	C2C2-GATA	C2C2->C2C2-GATA	TF
Dlo_026909.1	C2C2-Dof	C2C2->C2C2-Dof	TF
Dlo_026957.3	C3H	C3H	TF
Dlo_026965.1	C2H2	C2H2	TF
Dlo_026967.1	C2H2	C2H2	TF
Dlo_026970.1	MYB	MYB_superfamily->MYB	TF
Dlo_026996.1	NF-YC	CCAAT->NF-YC	TF
Dlo_027012.1	ERF	AP2-ERF->ERF	TF
Dlo_027015.1	C2C2-CO-like	C2C2->C2C2-CO-like	TF
Dlo_027024.1	Orphans	Orphans	TF
Dlo_027037.1	bHLH	bHLH	TF
Dlo_027066.1	HB	HB	TF
Dlo_027067.1	HB	HB	TF
Dlo_027077.1	HB	HB	TF
Dlo_027078.1	C2H2	C2H2	TF
Dlo_027079.2	HB	HB	TF
Dlo_027111.1	ERF	AP2-ERF->ERF	TF
Dlo_027125.1	bHLH	bHLH	TF
Dlo_027191.1	C2C2-GATA	C2C2->C2C2-GATA	TF
Dlo_027206.1	NAC	NAC	TF
Dlo_027244.2	WRKY	WRKY	TF
Dlo_027246.1	WRKY	WRKY	TF
Dlo_027350.1	NAC	NAC	TF
Dlo_027352.1	C2C2-YABBY	C2C2->C2C2-YABBY	TF
Dlo_027361.1	WRKY	WRKY	TF
Dlo_027362.1	MYB-related	MYB_superfamily->MYB-related	TF
Dlo_027392.1	HB	HB	TF
Dlo_027394.1	bHLH	bHLH	TF
Dlo_027426.1	B3	B3_superfamily->B3	TF
Dlo_027446.1	B3	B3_superfamily->B3	TF
Dlo_027449.1	B3	B3_superfamily->B3	TF
Dlo_027467.1	B3	B3_superfamily->B3	TF
Dlo_027470.1	B3	B3_superfamily->B3	TF
Dlo_027472.1	B3	B3_superfamily->B3	TF
Dlo_027473.1	B3	B3_superfamily->B3	TF
Dlo_027475.1	B3	B3_superfamily->B3	TF
Dlo_027476.1	B3	B3_superfamily->B3	TF
Dlo_027477.1	B3	B3_superfamily->B3	TF
Dlo_027533.2	GRF	GRF	TF
Dlo_027538.1	MYB	MYB_superfamily->MYB	TF
Dlo_027539.1	MYB	MYB_superfamily->MYB	TF
Dlo_027540.1	MYB	MYB_superfamily->MYB	TF
Dlo_027557.2	NF-YA	CCAAT->NF-YA	TF
Dlo_027614.1	WRKY	WRKY	TF
Dlo_027657.1	C2C2-Dof	C2C2->C2C2-Dof	TF
Dlo_027661.1	B3	B3_superfamily->B3	TF
Dlo_027662.1	B3	B3_superfamily->B3	TF
Dlo_027663.2	B3	B3_superfamily->B3	TF
Dlo_027666.1	G2-like	GARP->G2-like	TF
Dlo_027777.1	bHLH	bHLH	TF
Dlo_027785.3	ARF	B3_superfamily->ARF	TF
Dlo_027824.2	Tify	Tify	TF
Dlo_027854.1	LOB	LOB	TF
Dlo_027889.1	SBP	SBP	TF
Dlo_027925.1	M-type	MADS->M-type	TF
Dlo_027936.1	bHLH	bHLH	TF
Dlo_027938.1	MYB	MYB_superfamily->MYB	TF
Dlo_027958.2	SRS	SRS	TF
Dlo_027971.1	B3	B3_superfamily->B3	TF
Dlo_028019.1	ERF	AP2-ERF->ERF	TF
Dlo_028032.2	ARR-B	GARP->ARR-B	TF
Dlo_028033.1	ARR-B	GARP->ARR-B	TF
Dlo_028054.1	NAC	NAC	TF
Dlo_028106.1	MYB	MYB_superfamily->MYB	TF
Dlo_028146.1	M-type	MADS->M-type	TF
Dlo_028155.1	M-type	MADS->M-type	TF
Dlo_028250.1	PLATZ	PLATZ	TF
Dlo_028254.1	SBP	SBP	TF
Dlo_028262.1	bZIP	bZIP	TF
Dlo_028295.1	NAC	NAC	TF
Dlo_028318.1	RWP-RK	RWP-RK	TF
Dlo_028329.1	HB	HB	TF
Dlo_028391.1	C3H	C3H	TF
Dlo_028398.1	WRKY	WRKY	TF
Dlo_028409.1	CPP	CPP	TF
Dlo_028418.1	Trihelix	Trihelix	TF
Dlo_028436.1	NAC	NAC	TF
Dlo_028442.1	C3H	C3H	TF
Dlo_028451.2	NAC	NAC	TF
Dlo_028500.1	C2H2	C2H2	TF
Dlo_028539.1	NAC	NAC	TF
Dlo_028566.1	ERF	AP2-ERF->ERF	TF
Dlo_028592.1	GRAS	GRAS	TF
Dlo_028609.1	MIKC	MADS->MIKC	TF
Dlo_028625.1	bZIP	bZIP	TF
Dlo_028681.1	NF-YA	CCAAT->NF-YA	TF
Dlo_028696.1	MYB	MYB_superfamily->MYB	TF
Dlo_028702.1	C2H2	C2H2	TF
Dlo_028706.1	C3H	C3H	TF
Dlo_028720.1	bHLH	bHLH	TF
Dlo_028726.1	C3H	C3H	TF
Dlo_028754.1	GRF	GRF	TF
Dlo_028757.1	ERF	AP2-ERF->ERF	TF
Dlo_028807.2	SBP	SBP	TF
Dlo_028808.2	SBP	SBP	TF
Dlo_028813.1	C2C2-GATA	C2C2->C2C2-GATA	TF
Dlo_028817.1	bHLH	bHLH	TF
Dlo_028846.1	Orphans	Orphans	TF
Dlo_028855.1	M-type	MADS->M-type	TF
Dlo_028894.1	Orphans	Orphans	TF
Dlo_028919.1	C2H2	C2H2	TF
Dlo_028963.1	WRKY	WRKY	TF
Dlo_028971.1	C3H	C3H	TF
Dlo_028973.1	MYB-related	MYB_superfamily->MYB-related	TF
Dlo_028976.1	AP2	AP2-ERF->AP2	TF
Dlo_028980.1	NF-YB	CCAAT->NF-YB	TF
Dlo_029034.1	WRKY	WRKY	TF
Dlo_029035.1	C3H	C3H	TF
Dlo_029045.1	Trihelix	Trihelix	TF
Dlo_029077.1	C3H	C3H	TF
Dlo_029125.1	ERF	AP2-ERF->ERF	TF
Dlo_029139.1	C2C2-GATA	C2C2->C2C2-GATA	TF
Dlo_029162.1	C2H2	C2H2	TF
Dlo_029163.1	C2H2	C2H2	TF
Dlo_029217.1	Orphans	Orphans	TF
Dlo_029232.1	NAC	NAC	TF
Dlo_029236.3	Orphans	Orphans	TF
Dlo_029238.1	Tify	Tify	TF
Dlo_029268.2	G2-like	GARP->G2-like	TF
Dlo_029295.1	LOB	LOB	TF
Dlo_029296.1	Orphans	Orphans	TF
Dlo_029332.1	G2-like	GARP->G2-like	TF
Dlo_029354.1	C3H	C3H	TF
Dlo_029403.1	MYB	MYB_superfamily->MYB	TF
Dlo_029408.1	C2H2	C2H2	TF
Dlo_029428.1	MYB-related	MYB_superfamily->MYB-related	TF
Dlo_029578.1	C2H2	C2H2	TF
Dlo_029587.1	HB	HB	TF
Dlo_029625.4	BBR-BPC	BBR-BPC	TF
Dlo_029626.1	bZIP	bZIP	TF
Dlo_029632.1	C3H	C3H	TF
Dlo_029636.1	ARF	B3_superfamily->ARF	TF
Dlo_029771.1	C2H2	C2H2	TF
Dlo_029776.1	HSF	HSF	TF
Dlo_029861.1	C2H2	C2H2	TF
Dlo_029889.1	ERF	AP2-ERF->ERF	TF
Dlo_029891.1	NAC	NAC	TF
Dlo_029896.1	NAC	NAC	TF
Dlo_029897.1	NAC	NAC	TF
Dlo_029914.2	FAR1	FAR1	TF
Dlo_029937.1	GRAS	GRAS	TF
Dlo_029939.1	WRKY	WRKY	TF
Dlo_030035.1	MYB	MYB_superfamily->MYB	TF
Dlo_030081.1	bHLH	bHLH	TF
Dlo_030082.1	NAC	NAC	TF
Dlo_030108.1	MYB	MYB_superfamily->MYB	TF
Dlo_030129.1	bHLH	bHLH	TF
Dlo_030130.1	bHLH	bHLH	TF
Dlo_030134.1	C2H2	C2H2	TF
Dlo_030138.1	C2H2	C2H2	TF
Dlo_030141.1	GeBP	GeBP	TF
Dlo_030151.1	PLATZ	PLATZ	TF
Dlo_030191.1	M-type	MADS->M-type	TF
Dlo_030274.3	Alfin-like	Alfin-like	TF
Dlo_030292.1	C3H	C3H	TF
Dlo_030327.1	bHLH	bHLH	TF
Dlo_030328.1	ERF	AP2-ERF->ERF	TF
Dlo_030332.1	ARF	B3_superfamily->ARF	TF
Dlo_030338.1	LOB	LOB	TF
Dlo_030346.1	MYB	MYB_superfamily->MYB	TF
Dlo_030349.1	C2C2-Dof	C2C2->C2C2-Dof	TF
Dlo_030376.1	HB	HB	TF
Dlo_030381.1	bHLH	bHLH	TF
Dlo_030395.1	NAC	NAC	TF
Dlo_030412.1	bHLH	bHLH	TF
Dlo_030469.1	G2-like	GARP->G2-like	TF
Dlo_030476.1	bHLH	bHLH	TF
Dlo_030478.1	bHLH	bHLH	TF
Dlo_030501.1	MYB	MYB_superfamily->MYB	TF
Dlo_030526.1	HB	HB	TF
Dlo_030531.1	C2C2-GATA	C2C2->C2C2-GATA	TF
Dlo_030601.1	ERF	AP2-ERF->ERF	TF
Dlo_030603.1	MYB	MYB_superfamily->MYB	TF
Dlo_030639.1	C2H2	C2H2	TF
Dlo_030643.1	C2H2	C2H2	TF
Dlo_030644.1	Orphans	Orphans	TF
Dlo_030665.1	ERF	AP2-ERF->ERF	TF
Dlo_030686.1	C2H2	C2H2	TF
Dlo_030693.1	FAR1	FAR1	TF
Dlo_030705.1	C3H	C3H	TF
Dlo_030713.1	WRKY	WRKY	TF
Dlo_030750.1	ERF	AP2-ERF->ERF	TF
Dlo_030781.1	bHLH	bHLH	TF
Dlo_030807.1	MIKC	MADS->MIKC	TF
Dlo_030827.1	bZIP	bZIP	TF
Dlo_030832.1	EIL	EIL	TF
Dlo_030835.1	FAR1	FAR1	TF
Dlo_030836.1	AP2	AP2-ERF->AP2	TF
Dlo_030867.1	Tify	Tify	TF
Dlo_030879.1	CPP	CPP	TF
Dlo_030940.1	OFP	OFP	TF
Dlo_030989.1	MYB-related	MYB_superfamily->MYB-related	TF
Dlo_031034.1	Orphans	Orphans	TF
Dlo_031087.1	M-type	MADS->M-type	TF
Dlo_031097.1	WRKY	WRKY	TF
Dlo_031156.1	MIKC	MADS->MIKC	TF
Dlo_031178.1	BES1	BES1	TF
Dlo_031179.1	HSF	HSF	TF
Dlo_031180.1	HSF	HSF	TF
Dlo_031182.1	OFP	OFP	TF
Dlo_031266.1	ERF	AP2-ERF->ERF	TF
Dlo_031302.1	HB	HB	TF
Dlo_031308.1	HSF	HSF	TF
Dlo_031325.1	MYB	MYB_superfamily->MYB	TF
Dlo_031327.1	MYB	MYB_superfamily->MYB	TF
Dlo_031408.2	HSF	HSF	TF
Dlo_031412.1	C2H2	C2H2	TF
Dlo_031466.1	WRKY	WRKY	TF
Dlo_031469.1	WRKY	WRKY	TF
Dlo_031477.1	MYB	MYB_superfamily->MYB	TF
Dlo_031488.1	C2H2	C2H2	TF
Dlo_031492.1	LOB	LOB	TF
Dlo_031571.1	CPP	CPP	TF
Dlo_031573.1	NAC	NAC	TF
Dlo_031574.1	NAC	NAC	TF
Dlo_031580.1	C2H2	C2H2	TF
Dlo_031581.1	C2H2	C2H2	TF
Dlo_031583.1	E2F-DP	E2F-DP	TF
Dlo_031616.1	MYB	MYB_superfamily->MYB	TF
Dlo_031619.1	ERF	AP2-ERF->ERF	TF
Dlo_031620.1	ERF	AP2-ERF->ERF	TF
Dlo_031681.1	ERF	AP2-ERF->ERF	TF
Dlo_031729.1	B3	B3_superfamily->B3	TF
Dlo_031730.1	B3	B3_superfamily->B3	TF
Dlo_031731.1	B3	B3_superfamily->B3	TF
Dlo_031732.1	B3	B3_superfamily->B3	TF
Dlo_031733.1	B3	B3_superfamily->B3	TF
Dlo_031750.1	ERF	AP2-ERF->ERF	TF
Dlo_031760.1	bZIP	bZIP	TF
Dlo_031800.1	bHLH	bHLH	TF
Dlo_031813.1	C2H2	C2H2	TF
Dlo_031819.1	NAC	NAC	TF
Dlo_031840.1	C2H2	C2H2	TF
Dlo_031841.1	C2H2	C2H2	TF
Dlo_031867.1	MYB	MYB_superfamily->MYB	TF
Dlo_031882.1	B3	B3_superfamily->B3	TF
Dlo_031885.1	B3	B3_superfamily->B3	TF
Dlo_031916.2	SBP	SBP	TF
Dlo_031921.1	Orphans	Orphans	TF
Dlo_031925.1	CAMTA	CAMTA	TF
Dlo_031929.1	MIKC	MADS->MIKC	TF
Dlo_031930.1	MIKC	MADS->MIKC	TF
Dlo_031932.1	SBP	SBP	TF
Dlo_031936.1	WRKY	WRKY	TF
Dlo_031938.1	GRAS	GRAS	TF
Dlo_031946.1	MYB-related	MYB_superfamily->MYB-related	TF
Dlo_031991.1	HB	HB	TF
Dlo_032023.1	C2H2	C2H2	TF
Dlo_032045.1	HB	HB	TF
Dlo_032059.1	LOB	LOB	TF
Dlo_032060.1	LOB	LOB	TF
Dlo_032062.1	C2H2	C2H2	TF
Dlo_032147.1	G2-like	GARP->G2-like	TF
Dlo_032206.1	C2H2	C2H2	TF
Dlo_032213.1	NAC	NAC	TF
Dlo_032215.1	C2H2	C2H2	TF
Dlo_032239.1	SBP	SBP	TF
Dlo_032243.1	C2H2	C2H2	TF
Dlo_032266.1	HB	HB	TF
Dlo_032272.1	AP2	AP2-ERF->AP2	TF
Dlo_032273.1	bHLH	bHLH	TF
Dlo_032345.1	G2-like	GARP->G2-like	TF
Dlo_032433.1	G2-like	GARP->G2-like	TF
Dlo_032462.1	E2F-DP	E2F-DP	TF
Dlo_032465.1	OFP	OFP	TF
Dlo_032466.1	OFP	OFP	TF
Dlo_032470.1	NAC	NAC	TF
Dlo_032491.1	MYB	MYB_superfamily->MYB	TF
Dlo_032492.2	NAC	NAC	TF
Dlo_032521.1	bZIP	bZIP	TF
Dlo_032523.1	bZIP	bZIP	TF
Dlo_032531.1	C2H2	C2H2	TF
Dlo_032580.1	MYB	MYB_superfamily->MYB	TF
Dlo_032595.1	WRKY	WRKY	TF
Dlo_032624.1	bHLH	bHLH	TF
Dlo_032633.1	NAC	NAC	TF
Dlo_032634.1	MYB	MYB_superfamily->MYB	TF
Dlo_032660.1	C2H2	C2H2	TF
Dlo_032678.1	MYB	MYB_superfamily->MYB	TF
Dlo_032680.1	ERF	AP2-ERF->ERF	TF
Dlo_032703.1	WRKY	WRKY	TF
Dlo_032744.1	HB	HB	TF
Dlo_032831.1	LOB	LOB	TF
Dlo_032913.1	ARF	B3_superfamily->ARF	TF
Dlo_032917.2	HB	HB	TF
Dlo_032959.1	MYB-related	MYB_superfamily->MYB-related	TF
Dlo_032976.1	C2C2-GATA	C2C2->C2C2-GATA	TF
Dlo_033004.1	bZIP	bZIP	TF
Dlo_033050.1	MYB	MYB_superfamily->MYB	TF
Dlo_033084.1	NAC	NAC	TF
Dlo_033085.1	NAC	NAC	TF
Dlo_033087.1	LOB	LOB	TF
Dlo_033160.1	MYB-related	MYB_superfamily->MYB-related	TF
Dlo_033161.1	MYB	MYB_superfamily->MYB	TF
Dlo_033162.1	Trihelix	Trihelix	TF
Dlo_033187.1	M-type	MADS->M-type	TF
Dlo_033190.1	M-type	MADS->M-type	TF
Dlo_033191.1	C2C2-GATA	C2C2->C2C2-GATA	TF
Dlo_033206.1	CPP	CPP	TF
Dlo_033255.2	MYB-related	MYB_superfamily->MYB-related	TF
Dlo_033257.1	C3H	C3H	TF
Dlo_033259.1	ERF	AP2-ERF->ERF	TF
Dlo_033261.1	ERF	AP2-ERF->ERF	TF
Dlo_033262.1	ERF	AP2-ERF->ERF	TF
Dlo_033325.1	M-type	MADS->M-type	TF
Dlo_033405.1	C2C2-Dof	C2C2->C2C2-Dof	TF
Dlo_033412.1	RWP-RK	RWP-RK	TF
Dlo_033426.1	M-type	MADS->M-type	TF
Dlo_033507.1	C2C2-Dof	C2C2->C2C2-Dof	TF
Dlo_033676.1	C2H2	C2H2	TF
Dlo_033683.1	BBR-BPC	BBR-BPC	TF
Dlo_033767.1	M-type	MADS->M-type	TF
Dlo_033768.1	M-type	MADS->M-type	TF
Dlo_033777.1	Trihelix	Trihelix	TF
Dlo_033795.1	bHLH	bHLH	TF
Dlo_033797.1	C2H2	C2H2	TF
Dlo_033798.1	LOB	LOB	TF
Dlo_033830.1	B3	B3_superfamily->B3	TF
Dlo_033832.1	B3	B3_superfamily->B3	TF
Dlo_033844.1	C2H2	C2H2	TF
Dlo_033860.1	MYB	MYB_superfamily->MYB	TF
Dlo_033862.1	GRF	GRF	TF
Dlo_033865.1	NAC	NAC	TF
Dlo_033905.1	WRKY	WRKY	TF
Dlo_033945.1	LOB	LOB	TF
Dlo_033966.1	WRKY	WRKY	TF
Dlo_034059.1	bHLH	bHLH	TF
Dlo_034076.1	Trihelix	Trihelix	TF
Dlo_034081.1	AP2	AP2-ERF->AP2	TF
Dlo_034121.1	C2C2-Dof	C2C2->C2C2-Dof	TF
Dlo_034122.1	MYB-related	MYB_superfamily->MYB-related	TF
Dlo_034140.1	NAC	NAC	TF
Dlo_034149.1	bHLH	bHLH	TF
Dlo_034152.2	MIKC	MADS->MIKC	TF
Dlo_034153.1	M-type	MADS->M-type	TF
Dlo_034174.1	C2C2-CO-like	C2C2->C2C2-CO-like	TF
dlo_034436.1	MYB	MYB_superfamily->MYB	TF
dlo_034492.1	M-type	MADS->M-type	TF
dlo_034558.1	Orphans	Orphans	TF
dlo_034891.1	GRAS	GRAS	TF
dlo_034911.1	G2-like	GARP->G2-like	TF
dlo_035072.1	MYB-related	MYB_superfamily->MYB-related	TF
dlo_035130.1	TUB	TUB	TF
dlo_035198.1	G2-like	GARP->G2-like	TF
dlo_035320.1	C3H	C3H	TF
dlo_035570.1	HB	HB	TF
dlo_035774.1	MYB-related	MYB_superfamily->MYB-related	TF
dlo_035921.1	B3	B3_superfamily->B3	TF
dlo_036111.1	C3H	C3H	TF
dlo_036147.1	NAC	NAC	TF
dlo_036213.1	Orphans	Orphans	TF
dlo_036304.1	TCP	TCP	TF
dlo_036350.1	FAR1	FAR1	TF
dlo_036358.1	FAR1	FAR1	TF
dlo_036449.1	Tify	Tify	TF
dlo_036515.1	GRAS	GRAS	TF
dlo_036934.1	B3	B3_superfamily->B3	TF
dlo_037126.1	WRKY	WRKY	TF
dlo_037208.1	M-type	MADS->M-type	TF
dlo_037275.1	NF-YB	CCAAT->NF-YB	TF
dlo_037299.1	FAR1	FAR1	TF
dlo_038097.1	FAR1	FAR1	TF
dlo_038330.1	B3	B3_superfamily->B3	TF
dlo_038475.1	ARR-B	GARP->ARR-B	TF
dlo_039022.1	HB	HB	TF
dlo_039045.1	Orphans	Orphans	TF
dlo_039227.1	ERF	AP2-ERF->ERF	TF
