# Supplementary material for: Genome-wide sequencing of longan (Dimocarpus longan Lour.) provides insights into molecular basis of its polyphenol-rich characteristics
Source: Gigascience. 2017 Mar 28;6(5):1–14. doi: 10.1093/gigascience/gix023 (PMC5467034; doi:10.1093/gigascience/gix023)
Supplement: Supplementary Excel File 2: — Significantly expanded gene families detected in the Dimocarpus longan genome (Viterbi P ≤ 0.05) [file gix023_Supplementary_EXCEL_file_2.xls]

## Sheet: Decrease
Supplementary EXCEL file 2 The gene families under size significantly decrease for longan (viterbi p<=0.05)
Gene Family						Gene ID
1	.	.	.	.	.	AT5G17680.1_Atha,Cs1g18940.1_Csin,Cs1g18970.1_Csin,Cs1g18990.1_Csin,Cs1g19000.1_Csin,Cs1g22350.1_Csin,Cs1g22410.1_Csin,Cs2g11000.1_Csin,Cs2g11020.1_Csin,Cs2g30960.1_Csin,Cs2g30970.1_Csin,Cs3g05700.1_Csin,Cs3g05740.2_Csin,Cs3g05760.1_Csin,Cs3g05770.1_Csin,Cs5g11840.1_Csin,Cs5g17280.2_Csin,Cs5g17870.1_Csin,Cs5g18280.1_Csin,Cs5g18420.1_Csin,Cs5g18450.1_Csin,Cs5g18480.1_Csin,Cs5g19220.1_Csin,Cs5g1923…
21	.	.	.	.	.	AT5G36930.2_Atha,Glyma01g27440.2_Gmax,Glyma01g27455.1_Gmax,Glyma0220s50.1_Gmax,Glyma03g06854.1_Gmax,Glyma03g06902.1_Gmax,Glyma03g06926.1_Gmax,Glyma03g06976.1_Gmax,Glyma03g07003.1_Gmax,Glyma03g07091.1_Gmax,Glyma03g07121.1_Gmax,Glyma03g07181.1_Gmax,Glyma03g14615.1_Gmax,Glyma03g14888.1_Gmax,Glyma03g22060.1_Gmax,Glyma03g22071.1_Gmax,Glyma03g22120.2_Gmax,Glyma03g22151.1_Gmax,Glyma12g36790.2_Gmax,Glyma…
46	.	.	.	.	.	AT1G29179.1_Atha,AT1G29180.1_Atha,AT1G34480.1_Atha,AT1G35610.1_Atha,AT1G44020.1_Atha,AT1G44030.1_Atha,AT1G44050.1_Atha,AT1G45243.1_Atha,AT1G50190.1_Atha,AT1G53340.1_Atha,AT1G55380.1_Atha,AT1G55390.1_Atha,AT1G55420.1_Atha,AT1G55430.1_Atha,AT1G55440.1_Atha,AT1G55700.1_Atha,AT1G58037.1_Atha,AT1G61710.1_Atha,AT1G61840.1_Atha,AT1G62030.1_Atha,AT1G65180.1_Atha,AT1G66440.1_Atha,AT1G66450.1_Atha,AT1G6915…
58	.	.	.	.	.	AT5G04750.1_Atha,Achn009161_Achi,Achn011071_Achi,Achn038081_Achi,Achn041281_Achi,Achn049501_Achi,Achn057731_Achi,Achn068931_Achi,Achn068941_Achi,Achn107291_Achi,Achn126991_Achi,Achn137201_Achi,Achn166991_Achi,Achn206461_Achi,Achn211721_Achi,Achn213851_Achi,Achn215731_Achi,Achn215741_Achi,Achn235411_Achi,Achn244411_Achi,Achn280951_Achi,Achn284961_Achi,Achn296921_Achi,Achn297061_Achi,Achn297071_Ach…
61	.	.	.	.	.	AT3G22845.1_Atha,Achn029951_Achi,Achn296071_Achi,Cs1g09820.1_Csin,Cs1g14230.1_Csin,Cs1g25370.1_Csin,Cs2g08900.1_Csin,Cs2g11180.1_Csin,Cs2g11340.1_Csin,Cs2g13870.1_Csin,Cs2g13880.1_Csin,Cs2g14000.1_Csin,Cs2g16520.1_Csin,Cs2g16910.1_Csin,Cs2g18900.1_Csin,Cs2g19870.1_Csin,Cs2g24870.1_Csin,Cs2g25610.1_Csin,Cs2g25620.1_Csin,Cs3g02920.1_Csin,Cs3g04080.1_Csin,Cs3g05490.1_Csin,Cs3g11980.1_Csin,Cs3g12780.…
87	.	.	.	.	.	AT2G01050.1_Atha,Achn002661_Achi,Achn213171_Achi,Cs1g02020.1_Csin,Cs1g02490.1_Csin,Cs1g06520.1_Csin,Cs1g07070.1_Csin,Cs1g07290.1_Csin,Cs1g22340.1_Csin,Cs1g24920.1_Csin,Cs2g13260.1_Csin,Cs2g14590.1_Csin,Cs2g16110.1_Csin,Cs2g18090.1_Csin,Cs2g19580.1_Csin,Cs2g21500.1_Csin,Cs2g26700.1_Csin,Cs3g02140.1_Csin,Cs3g04680.1_Csin,Cs3g04690.1_Csin,Cs3g07710.1_Csin,Cs3g11200.1_Csin,Cs4g11510.1_Csin,Cs4g13320.…
103	.	.	.	.	.	Cs1g03830.1_Csin,Cs1g03930.1_Csin,Cs1g04330.1_Csin,Cs1g05130.1_Csin,Cs1g05630.1_Csin,Cs1g07700.1_Csin,Cs1g08660.1_Csin,Cs1g08750.1_Csin,Cs1g18880.1_Csin,Cs1g19260.1_Csin,Cs1g22520.1_Csin,Cs2g04230.1_Csin,Cs2g04560.1_Csin,Cs2g06000.1_Csin,Cs2g08360.1_Csin,Cs2g08480.1_Csin,Cs2g14040.1_Csin,Cs2g14210.1_Csin,Cs2g14340.1_Csin,Cs2g15370.1_Csin,Cs2g21550.1_Csin,Cs2g23480.1_Csin,Cs2g24650.1_Csin,Cs2g2618…
132	.	.	.	.	.	AT1G06630.1_Atha,AT1G21990.1_Atha,AT1G47915.1_Atha,AT1G47920.1_Atha,AT1G48390.1_Atha,AT1G48400.1_Atha,AT1G52650.1_Atha,AT1G56610.1_Atha,AT1G58310.1_Atha,AT1G64540.1_Atha,AT2G14070.1_Atha,AT2G29910.1_Atha,AT2G29930.1_Atha,AT2G42720.1_Atha,AT2G42730.1_Atha,AT3G03030.1_Atha,AT3G03040.1_Atha,AT3G42770.1_Atha,AT3G44060.1_Atha,AT3G44080.1_Atha,AT3G44090.1_Atha,AT3G44180.1_Atha,AT3G44810.1_Atha,AT3G4915…
147	.	.	.	.	.	AT4G20820.1_Atha,AT5G44410.1_Atha,AT5G44440.1_Atha,Achn004541_Achi,Achn004561_Achi,Achn004571_Achi,Achn004601_Achi,Achn162551_Achi,Achn162561_Achi,Achn162571_Achi,Achn162581_Achi,Achn162591_Achi,Achn162601_Achi,Achn162621_Achi,Achn263531_Achi,Achn304621_Achi,Achn304641_Achi,Cs1g03840.1_Csin,Cs2g10110.1_Csin,Cs2g10120.1_Csin,Cs2g10140.1_Csin,Cs2g10150.1_Csin,Cs2g10160.1_Csin,Cs2g10200.1_Csin,Cs2g1…
154	.	.	.	.	.	Cs1g03750.1_Csin,Cs1g08800.1_Csin,Cs2g22930.1_Csin,Cs2g23090.1_Csin,Cs2g23380.1_Csin,Cs2g23390.1_Csin,Cs2g23950.1_Csin,Cs2g24000.1_Csin,Cs2g24010.1_Csin,Cs2g24230.1_Csin,Cs2g28460.1_Csin,Cs3g02060.1_Csin,Cs3g04220.1_Csin,Cs3g12450.1_Csin,Cs4g09280.1_Csin,Cs4g14300.1_Csin,Cs4g14330.1_Csin,Cs4g14940.1_Csin,Cs5g11170.1_Csin,Cs5g11190.1_Csin,Cs5g11250.1_Csin,Cs5g14990.1_Csin,Cs5g16050.1_Csin,Cs5g1614…
155	.	.	.	.	.	Cs2g09280.1_Csin,Cs2g09290.1_Csin,Cs6g04210.1_Csin,MDP0000167145_Mdom,Potri.006G172300.1_Ptri,Potri.011G113200.1_Ptri,Tc00_g012370_Tcac,Tc00_g013020_Tcac,Tc00_g013960_Tcac,Tc00_g014760_Tcac,Tc00_g016160_Tcac,Tc00_g017810_Tcac,Tc00_g018110_Tcac,Tc00_g021320_Tcac,Tc00_g024040_Tcac,Tc00_g032450_Tcac,Tc00_g032980_Tcac,Tc00_g036400_Tcac,Tc00_g036480_Tcac,Tc00_g038690_Tcac,Tc00_g040950_Tcac,Tc00_g04204…
157	.	.	.	.	.	AT4G05360.1_Atha,Achn245431_Achi,Cs2g23960.1_Csin,Cs4g13950.1_Csin,Cs4g14910.1_Csin,Cs5g16950.1_Csin,Cs6g03200.1_Csin,Cs9g18930.1_Csin,CsUn00953.1_Csin,CsUn01230.1_Csin,CsUn02407.1_Csin,CsUn04501.1_Csin,CsUn04757.1_Csin,Glyma01g26613.1_Gmax,Glyma16g16650.1_Gmax,Potri.001G228400.1_Ptri,Potri.001G361000.1_Ptri,Potri.001G369800.1_Ptri,Potri.002G223900.1_Ptri,Potri.003G032900.1_Ptri,Potri.005G116000.…
160	.	.	.	.	.	AT1G43722.1_Atha,Achn028821_Achi,Achn099141_Achi,Achn105041_Achi,Achn110701_Achi,Achn110711_Achi,Achn122441_Achi,Achn123961_Achi,Achn151001_Achi,Achn216811_Achi,Achn220461_Achi,Achn259781_Achi,Achn263041_Achi,Achn290861_Achi,Achn351471_Achi,Cs2g23830.1_Csin,Glyma12g10731.1_Gmax,Glyma15g23595.1_Gmax,Glyma18g13562.1_Gmax,Glyma18g40775.1_Gmax,Glyma19g28488.1_Gmax,Glyma20g21341.1_Gmax,Potri.001G33930…
178	.	.	.	.	.	AT3G14610.1_Atha,AT3G14620.1_Atha,AT3G14630.1_Atha,AT3G14640.1_Atha,AT3G14650.1_Atha,AT3G14660.1_Atha,AT3G14680.1_Atha,AT3G14690.1_Atha,Achn210261_Achi,Cs5g14800.2_Csin,Cs5g14880.1_Csin,Cs5g14900.1_Csin,CsUn04729.1_Csin,CsUn04730.1_Csin,Dlo_001620.1_Dlon,Dlo_033112.1_Dlon,GSMUA_Achr3T31210_001_Macu,GSMUA_Achr3T31220_001_Macu,GSMUA_Achr3T31250_001_Macu,GSMUA_Achr3T31300_001_Macu,GSMUA_Achr4T02810_…
183	.	.	.	.	.	Achn086011_Achi,Achn110691_Achi,Achn220591_Achi,Achn290851_Achi,Cs2g23180.1_Csin,Cs2g23220.1_Csin,Cs2g24450.1_Csin,Cs3g05540.1_Csin,Cs4g15840.1_Csin,Cs4g17950.1_Csin,Cs6g02400.1_Csin,Cs7g19760.1_Csin,CsUn03669.1_Csin,CsUn03670.1_Csin,CsUn04899.1_Csin,CsUn04900.1_Csin,Glyma01g06250.2_Gmax,Glyma02g27050.2_Gmax,Glyma03g06712.1_Gmax,Glyma04g16080.2_Gmax,Glyma05g05921.1_Gmax,Glyma06g38690.1_Gmax,Glyma…
187	.	.	.	.	.	Cs1g04310.1_Csin,Cs1g05640.1_Csin,Cs1g09800.1_Csin,Cs1g26310.1_Csin,Cs2g08470.1_Csin,Cs2g11090.1_Csin,Cs2g14220.1_Csin,Cs2g15110.1_Csin,Cs2g18960.1_Csin,Cs2g24510.1_Csin,Cs2g24660.1_Csin,Cs3g02810.1_Csin,Cs3g03400.1_Csin,Cs3g03580.1_Csin,Cs3g04820.1_Csin,Cs3g05270.1_Csin,Cs3g06000.1_Csin,Cs3g27000.1_Csin,Cs4g12010.1_Csin,Cs4g12430.1_Csin,Cs4g13820.1_Csin,Cs4g17670.1_Csin,Cs5g13380.1_Csin,Cs5g1705…
188	.	.	.	.	.	Cs1g08530.1_Csin,Cs1g17120.1_Csin,Cs2g16330.1_Csin,Cs2g16340.1_Csin,Cs2g18370.1_Csin,Cs2g21480.1_Csin,Cs2g22700.1_Csin,Cs2g23990.1_Csin,Cs2g24260.1_Csin,Cs2g27670.1_Csin,Cs3g03710.1_Csin,Cs3g04250.1_Csin,Cs3g07190.2_Csin,Cs3g07380.1_Csin,Cs3g09540.1_Csin,Cs3g11600.1_Csin,Cs3g17950.1_Csin,Cs3g17960.1_Csin,Cs4g06990.4_Csin,Cs4g09220.1_Csin,Cs4g09230.1_Csin,Cs5g08160.1_Csin,Cs5g08170.1_Csin,Cs5g1694…
189	.	.	.	.	.	AT1G19650.1_Atha,AT1G75370.2_Atha,AT2G16380.1_Atha,AT2G18180.1_Atha,AT2G21520.2_Atha,AT2G21540.1_Atha,AT4G34580.1_Atha,AT4G36490.1_Atha,AT4G39170.1_Atha,AT4G39180.1_Atha,Achn005921_Achi,Achn101901_Achi,Achn135541_Achi,Achn201251_Achi,Achn232761_Achi,Achn233071_Achi,Cs1g24540.1_Csin,Cs3g25170.1_Csin,Cs8g07430.1_Csin,Cs8g07440.2_Csin,Dlo_001991.1_Dlon,Dlo_021499.1_Dlon,GSMUA_Achr10T20690_001_Macu,G…
192	.	.	.	.	.	AT1G14480.1_Atha,AT1G14500.1_Atha,AT4G10720.1_Atha,AT5G15500.2_Atha,AT5G54610.1_Atha,AT5G54620.1_Atha,Achn331621_Achi,Cs5g12600.1_Csin,Cs5g12610.1_Csin,Cs5g12620.1_Csin,CsUn04310.1_Csin,CsUn04312.1_Csin,CsUn04313.1_Csin,CsUn04316.1_Csin,CsUn04318.1_Csin,CsUn04319.1_Csin,CsUn05031.1_Csin,GSVIVT01037385001_Vvin,GSVIVT01037387001_Vvin,Glyma04g06200.1_Gmax,Glyma06g06190.2_Gmax,Glyma06g06220.2_Gmax,Gl…
228	.	.	.	.	.	AT2G17070.1_Atha,AT2G17080.1_Atha,AT4G35200.1_Atha,AT4G35210.1_Atha,Achn020051_Achi,Achn020061_Achi,Achn363281_Achi,Achn382601_Achi,Cs8g01730.1_Csin,Cs8g01740.1_Csin,Cs8g01780.1_Csin,CsUn01153.1_Csin,CsUn01157.1_Csin,CsUn01161.1_Csin,CsUn01162.1_Csin,Dlo_024168.1_Dlon,Dlo_024170.1_Dlon,Dlo_024172.1_Dlon,GSVIVT01023923001_Vvin,GSVIVT01023924001_Vvin,GSVIVT01023925001_Vvin,GSVIVT01023927001_Vvin,GS…
233	.	.	.	.	.	Cs1g05980.1_Csin,Cs1g06100.1_Csin,Cs1g06890.1_Csin,Cs1g07280.1_Csin,Cs1g10870.1_Csin,Cs1g13800.1_Csin,Cs1g14070.1_Csin,Cs1g22420.1_Csin,Cs2g08690.1_Csin,Cs2g08890.1_Csin,Cs2g22580.1_Csin,Cs2g25200.1_Csin,Cs2g25410.1_Csin,Cs2g26140.1_Csin,Cs2g26470.1_Csin,Cs3g02410.1_Csin,Cs3g04320.1_Csin,Cs3g05600.1_Csin,Cs3g12800.1_Csin,Cs3g14530.1_Csin,Cs3g16710.1_Csin,Cs3g19140.1_Csin,Cs4g05850.1_Csin,Cs4g0799…
246	.	.	.	.	.	Cs1g07870.1_Csin,Cs1g07880.1_Csin,Cs1g10840.1_Csin,Cs2g08495.1_Csin,Cs2g20160.1_Csin,Cs2g21330.1_Csin,Cs2g22960.1_Csin,Cs2g22970.1_Csin,Cs2g23340.1_Csin,Cs2g24120.1_Csin,Cs2g24770.1_Csin,Cs3g01370.1_Csin,Cs3g02290.1_Csin,Cs3g06310.1_Csin,Cs3g06660.1_Csin,Cs3g06670.1_Csin,Cs3g08270.1_Csin,Cs3g08280.1_Csin,Cs4g14350.1_Csin,Cs4g14440.1_Csin,Cs5g13160.1_Csin,Cs5g15690.1_Csin,Cs5g15700.1_Csin,Cs5g1693…
276	.	.	.	.	.	AT1G33720.1_Atha,AT1G33730.1_Atha,AT2G45550.1_Atha,AT2G45560.1_Atha,AT2G45570.1_Atha,AT2G45580.1_Atha,AT3G61040.1_Atha,Achn091061_Achi,Achn093091_Achi,Achn357061_Achi,Cs4g14130.2_Csin,Cs4g14140.1_Csin,Cs5g09860.1_Csin,Cs5g09870.1_Csin,Cs5g09880.1_Csin,Cs8g09390.1_Csin,Cs8g09480.1_Csin,Cs8g09720.1_Csin,Cs8g09730.1_Csin,Cs8g09780.1_Csin,Cs8g12530.1_Csin,CsUn03997.1_Csin,CsUn03998.1_Csin,CsUn04132.1…
287	.	.	.	.	.	Cs1g04250.1_Csin,Cs1g05270.1_Csin,Cs1g10510.1_Csin,Cs1g15620.1_Csin,Cs1g23740.1_Csin,Cs2g13930.1_Csin,Cs2g17650.1_Csin,Cs2g26160.1_Csin,Cs4g12880.1_Csin,Cs4g14660.1_Csin,Cs4g15240.1_Csin,Cs4g20480.1_Csin,Cs5g08210.1_Csin,Cs5g08230.1_Csin,Cs5g14440.1_Csin,Cs5g15010.1_Csin,Cs5g15960.1_Csin,Cs5g15970.1_Csin,Cs5g24120.1_Csin,Cs5g34220.1_Csin,Cs5g35010.1_Csin,Cs6g01430.1_Csin,Cs6g05790.1_Csin,Cs7g2363…
296	.	.	.	.	.	AT3G29635.1_Atha,AT3G29670.1_Atha,AT3G29680.1_Atha,AT5G39050.1_Atha,AT5G39080.1_Atha,AT5G39090.1_Atha,AT5G61160.1_Atha,Cs4g08490.1_Csin,Cs4g08510.1_Csin,Cs4g13310.1_Csin,Cs4g13350.1_Csin,Cs5g21190.1_Csin,Cs5g21250.1_Csin,Cs7g19570.1_Csin,Cs7g19580.1_Csin,Cs7g25720.1_Csin,Cs9g14870.1_Csin,Cs9g14880.1_Csin,CsUn00725.1_Csin,Dlo_007991.1_Dlon,Dlo_007992.1_Dlon,Glyma08g27120.1_Gmax,Glyma13g06230.1_Gma…
298	.	.	.	.	.	Cs2g08980.1_Csin,Cs2g08990.1_Csin,Cs2g20190.1_Csin,Cs2g23120.1_Csin,Cs3g01770.1_Csin,Cs3g01780.1_Csin,Cs3g02850.1_Csin,Cs3g04860.1_Csin,Cs3g05250.1_Csin,Cs3g16300.1_Csin,Cs4g14400.1_Csin,Cs5g15270.1_Csin,Cs5g15280.1_Csin,Cs7g14660.1_Csin,Cs7g25180.1_Csin,Cs7g25200.1_Csin,Cs8g10960.1_Csin,Cs8g11820.1_Csin,Cs9g12010.1_Csin,CsUn00084.1_Csin,CsUn00088.1_Csin,CsUn00970.1_Csin,CsUn01920.1_Csin,CsUn0259…
303	.	.	.	.	.	AT1G45215.1_Atha,AT1G45221.1_Atha,AT1G45223.1_Atha,AT1G57760.1_Atha,AT1G57775.1_Atha,AT1G57777.1_Atha,AT3G30383.1_Atha,AT3G30385.1_Atha,AT3G30387.1_Atha,AT3G44115.1_Atha,AT4G07515.1_Atha,AT4G08025.1_Atha,AT5G34881.1_Atha,AT5G34882.1_Atha,AT5G34883.1_Atha,AT5G34885.1_Atha,AT5G34887.1_Atha,AT5G34905.1_Atha,AT5G34908.1_Atha,AT5G42567.1_Atha,AT5G42955.1_Atha,AT5G42957.1_Atha,Cs1g04040.1_Csin,Cs1g0405…
381	.	.	.	.	.	Cs1g02060.1_Csin,Cs1g05660.1_Csin,Cs1g08040.1_Csin,Cs2g23770.1_Csin,Cs2g24240.1_Csin,Cs2g24250.1_Csin,Cs3g02190.1_Csin,Cs3g04490.1_Csin,Cs3g09060.1_Csin,Cs3g09070.1_Csin,Cs4g12410.1_Csin,Cs4g13800.1_Csin,Cs5g17450.1_Csin,Cs5g20200.1_Csin,Cs6g02490.1_Csin,Cs7g20230.1_Csin,Cs8g12290.1_Csin,Cs9g05560.1_Csin,Cs9g10020.1_Csin,Cs9g10030.1_Csin,Cs9g10040.1_Csin,Cs9g16300.1_Csin,CsUn00065.1_Csin,CsUn0009…
449	.	.	.	.	.	Achn128251_Achi,Achn218671_Achi,Achn218891_Achi,Achn274531_Achi,Cs2g17520.1_Csin,Cs2g30570.1_Csin,Cs3g03970.1_Csin,Cs3g04840.1_Csin,Cs9g15660.1_Csin,Cs9g19000.1_Csin,Cs9g19030.1_Csin,CsUn01192.1_Csin,CsUn01194.1_Csin,CsUn02977.1_Csin,CsUn02980.1_Csin,Glyma15g05450.1_Gmax,MDP0000132952_Mdom,MDP0000134927_Mdom,MDP0000138115_Mdom,MDP0000154828_Mdom,MDP0000157241_Mdom,MDP0000174925_Mdom,MDP0000187558…
474	.	.	.	.	.	Cs1g02140.1_Csin,Cs1g07710.1_Csin,Cs1g07720.1_Csin,Cs1g07730.1_Csin,Cs1g07780.1_Csin,Cs1g07790.1_Csin,Cs1g07800.1_Csin,Cs1g07810.1_Csin,Cs1g07820.1_Csin,Cs1g07850.1_Csin,Cs1g07860.1_Csin,Cs1g07910.1_Csin,Cs2g26190.1_Csin,Cs2g26200.1_Csin,Cs3g05290.1_Csin,Cs3g05320.2_Csin,Cs3g05510.1_Csin,Cs3g05520.1_Csin,Cs3g05550.1_Csin,Cs3g05560.1_Csin,Cs3g05570.1_Csin,Cs3g05830.1_Csin,Cs3g05850.1_Csin,Cs3g0587…
567	.	.	.	.	.	Cs1g11400.1_Csin,Cs2g08330.1_Csin,Cs2g23440.1_Csin,Cs2g26540.1_Csin,Cs2g28440.1_Csin,Cs2g28470.1_Csin,Cs3g01740.1_Csin,Cs3g04350.1_Csin,Cs3g09170.1_Csin,Cs3g09175.1_Csin,Cs3g12200.1_Csin,Cs3g15960.1_Csin,Cs3g15970.1_Csin,Cs4g16480.1_Csin,Cs5g15180.1_Csin,Cs5g16030.1_Csin,Cs5g16570.1_Csin,Cs5g16580.2_Csin,Cs5g24830.1_Csin,Cs6g04810.1_Csin,Cs7g11370.1_Csin,Cs8g04870.1_Csin,Cs8g07780.1_Csin,Cs8g2019…
588	.	.	.	.	.	Cs2g24180.1_Csin,Cs2g25800.1_Csin,Cs2g25810.1_Csin,Cs2g25920.1_Csin,Cs2g25980.1_Csin,Cs2g26010.1_Csin,Cs5g21360.1_Csin,Cs5g21460.1_Csin,Cs5g21590.1_Csin,Cs7g18950.1_Csin,Cs8g06180.1_Csin,Cs8g06240.1_Csin,Cs8g06330.1_Csin,Cs8g06350.1_Csin,CsUn00142.1_Csin,CsUn00144.1_Csin,CsUn00147.1_Csin,CsUn00159.1_Csin,CsUn00865.1_Csin,CsUn00866.1_Csin,CsUn00870.1_Csin,CsUn00871.1_Csin,CsUn00882.1_Csin,CsUn0091…
623	.	.	.	.	.	Cs1g07890.1_Csin,Cs2g23110.1_Csin,Cs3g12470.1_Csin,Cs4g12100.1_Csin,Cs4g15160.1_Csin,Cs5g14150.1_Csin,Cs5g14650.1_Csin,Cs5g15500.1_Csin,Cs5g18150.1_Csin,Cs6g02340.1_Csin,Cs6g02350.1_Csin,Cs6g05070.1_Csin,Cs7g20840.1_Csin,Cs7g24100.1_Csin,Cs7g25190.1_Csin,Cs8g09420.1_Csin,Cs8g13130.1_Csin,CsUn00020.1_Csin,CsUn00021.1_Csin,CsUn00058.1_Csin,CsUn00077.1_Csin,CsUn00640.1_Csin,CsUn00672.1_Csin,CsUn0074…
685	.	.	.	.	.	Cs1g05080.1_Csin,Cs1g09810.1_Csin,Cs1g10080.1_Csin,Cs1g11370.1_Csin,Cs1g11650.1_Csin,Cs1g14220.1_Csin,Cs2g16430.1_Csin,Cs2g16750.1_Csin,Cs2g16920.1_Csin,Cs2g24490.1_Csin,Cs3g02910.1_Csin,Cs4g09660.1_Csin,Cs4g17090.1_Csin,Cs5g12840.1_Csin,Cs5g13850.1_Csin,Cs5g15390.1_Csin,Cs6g03070.1_Csin,Cs6g09580.1_Csin,Cs6g11520.1_Csin,Cs6g14620.1_Csin,Cs7g04840.1_Csin,Cs7g15450.1_Csin,Cs7g18740.1_Csin,Cs7g2333…
731	.	.	.	.	.	Cs1g02400.1_Csin,Cs1g07570.1_Csin,Cs1g08670.1_Csin,Cs2g20380.1_Csin,Cs4g03780.1_Csin,Cs4g12380.1_Csin,Cs4g20470.1_Csin,Cs5g11040.1_Csin,Cs5g13660.1_Csin,Cs5g13950.1_Csin,Cs5g14520.1_Csin,Cs5g15020.1_Csin,Cs5g15950.1_Csin,Cs6g02410.1_Csin,Cs6g04400.1_Csin,Cs6g06380.1_Csin,Cs6g11880.1_Csin,Cs7g14100.1_Csin,Cs7g16580.1_Csin,Cs7g23070.1_Csin,Cs7g23880.1_Csin,Cs7g23970.1_Csin,Cs7g25100.1_Csin,Cs8g0923…
732	.	.	.	.	.	Cs1g09000.1_Csin,Cs2g25880.1_Csin,Cs2g25890.1_Csin,Cs2g25990.1_Csin,Cs2g26040.1_Csin,Cs5g11100.1_Csin,Cs5g16740.1_Csin,Cs5g16750.1_Csin,Cs5g21370.1_Csin,Cs5g21420.1_Csin,Cs5g21430.1_Csin,Cs5g21630.1_Csin,Cs8g06130.1_Csin,CsUn00150.1_Csin,CsUn00151.1_Csin,CsUn00852.1_Csin,CsUn00886.1_Csin,CsUn00898.1_Csin,CsUn00908.1_Csin,CsUn00925.1_Csin,CsUn00948.1_Csin,CsUn00960.1_Csin,CsUn00988.1_Csin,CsUn0099…
829	.	.	.	.	.	Achn047821_Achi,Achn059641_Achi,Achn165561_Achi,Achn165581_Achi,Achn192651_Achi,Achn238591_Achi,Achn239781_Achi,Achn244831_Achi,Achn252221_Achi,Achn272901_Achi,Achn319671_Achi,Achn364001_Achi,Achn365331_Achi,Cs4g12680.1_Csin,Cs9g10340.1_Csin,Potri.003G149400.1_Ptri,Tc00_g002100_Tcac,Tc00_g006280_Tcac,Tc00_g077280_Tcac,Tc05_g005670_Tcac,Tc06_g019690_Tcac,evm.TU.contig_38280.1_Cpap,evm.TU.contig_45…
951	.	.	.	.	.	Achn297981_Achi,Achn297991_Achi,Cs1g25350.1_Csin,Cs1g25390.1_Csin,Cs1g25400.1_Csin,Cs1g25410.1_Csin,Cs1g25440.1_Csin,Cs1g25450.1_Csin,Cs1g25470.1_Csin,Cs3g06990.1_Csin,Glyma16g06880.2_Gmax,Glyma16g06890.1_Gmax,Glyma19g23910.1_Gmax,Glyma19g24060.1_Gmax,Potri.005G114900.1_Ptri,Potri.006G170300.1_Ptri,Potri.010G172200.1_Ptri,Potri.012G099800.1_Ptri,Potri.017G011100.1_Ptri,Potri.017G012200.1_Ptri,Pot…
1040	.	.	.	.	.	Cs2g05020.1_Csin,Cs3g07340.1_Csin,Cs3g10360.1_Csin,Cs3g11740.1_Csin,Cs3g17690.1_Csin,Cs4g04450.1_Csin,Cs4g15060.1_Csin,Cs5g08110.1_Csin,Cs5g13320.1_Csin,Cs5g13730.1_Csin,Cs5g16410.1_Csin,Cs5g17630.1_Csin,Cs5g21510.1_Csin,Cs5g34790.1_Csin,Cs6g03230.1_Csin,Cs6g03980.1_Csin,Cs6g05370.1_Csin,Cs6g09220.1_Csin,Cs7g05480.1_Csin,Cs7g14870.1_Csin,Cs7g18340.1_Csin,Cs7g18990.1_Csin,Cs7g22630.1_Csin,Cs8g0715…
1200	.	.	.	.	.	Cs1g18950.1_Csin,Cs2g08440.1_Csin,Cs2g24720.1_Csin,Cs2g25540.1_Csin,Cs3g02240.1_Csin,Cs4g11940.1_Csin,Cs5g16070.1_Csin,Cs5g16080.1_Csin,Cs5g22760.1_Csin,Cs6g02810.1_Csin,Cs7g09550.1_Csin,Cs7g13750.1_Csin,Cs7g13760.1_Csin,Cs7g16590.1_Csin,Cs7g18720.1_Csin,Cs7g18730.1_Csin,Cs7g24500.1_Csin,Cs7g24610.1_Csin,Cs7g25270.1_Csin,Cs8g09100.1_Csin,Cs8g10350.1_Csin,Cs9g13110.1_Csin,CsUn01347.1_Csin,CsUn0246…
1507	.	.	.	.	.	Cs1g06900.1_Csin,Cs1g11500.1_Csin,Cs1g15230.1_Csin,Cs1g23020.1_Csin,Cs2g03880.1_Csin,Cs2g18720.1_Csin,Cs3g03260.1_Csin,Cs3g06730.1_Csin,Cs3g12010.1_Csin,Cs3g12030.1_Csin,Cs4g05790.1_Csin,Cs4g15170.1_Csin,Cs5g17610.1_Csin,Cs6g20660.1_Csin,Cs8g06300.1_Csin,Cs8g06340.1_Csin,Cs8g12800.1_Csin,Cs9g15920.1_Csin,CsUn00963.1_Csin,CsUn01293.1_Csin,CsUn02938.1_Csin,CsUn03303.1_Csin,CsUn03926.1_Csin,CsUn0422…
1543	.	.	.	.	.	AT1G66690.1_Atha,AT1G66700.1_Atha,AT1G66720.1_Atha,AT3G44840.1_Atha,AT3G44860.1_Atha,AT3G44870.1_Atha,AT5G37970.1_Atha,AT5G37990.1_Atha,AT5G38100.1_Atha,AT5G38780.1_Atha,Cs3g04640.1_Csin,Cs6g18070.1_Csin,CsUn01178.1_Csin,CsUn01941.1_Csin,GSVIVT01030939001_Vvin,MDP0000221660_Mdom,MDP0000280059_Mdom,Potri.017G121600.1_Ptri,Potri.017G121800.1_Ptri,Potri.017G122000.1_Ptri,Potri.017G122700.1_Ptri,Potr…
1736	.	.	.	.	.	Cs1g03660.1_Csin,Cs1g08630.1_Csin,Cs1g11830.1_Csin,Cs2g10750.1_Csin,Cs2g13740.1_Csin,Cs2g15290.1_Csin,Cs2g20150.1_Csin,Cs2g23710.1_Csin,Cs2g23720.1_Csin,Cs4g17000.1_Csin,Cs5g14820.1_Csin,Cs5g14850.1_Csin,Cs5g21800.1_Csin,Cs6g01260.1_Csin,Cs6g06600.1_Csin,Cs6g06970.1_Csin,Cs6g12530.1_Csin,Cs7g16630.1_Csin,Cs7g22900.1_Csin,Cs7g22910.1_Csin,Cs8g16350.1_Csin,Cs9g03010.1_Csin,CsUn00859.1_Csin,CsUn0125…
1772	.	.	.	.	.	AT1G29080.1_Atha,AT1G29090.1_Atha,AT1G29110.1_Atha,AT2G27420.1_Atha,AT2G34080.1_Atha,AT3G49340.1_Atha,Cs2g27790.1_Csin,Cs2g27810.1_Csin,Cs2g27820.1_Csin,Cs2g27860.1_Csin,Cs9g02840.1_Csin,Cs9g13580.1_Csin,CsUn02109.1_Csin,CsUn02111.1_Csin,CsUn03129.1_Csin,CsUn03718.1_Csin,CsUn05099.1_Csin,CsUn05314.1_Csin,Tc05_g013280_Tcac,Tc06_g014550_Tcac,Tc06_g014560_Tcac,Tc06_g014580_Tcac,Tc07_g010450_Tcac,evm…
1880	.	.	.	.	.	Achn008741_Achi,Achn008751_Achi,Achn133381_Achi,Cs1g18810.1_Csin,Cs3g06200.1_Csin,GSMUA_AchrUn_randomT05620_001_Macu,GSVIVT01006662001_Vvin,GSVIVT01010924001_Vvin,GSVIVT01029661001_Vvin,Glyma01g11180.1_Gmax,Glyma01g35681.1_Gmax,Glyma04g10151.1_Gmax,Glyma08g47870.1_Gmax,Glyma18g03035.1_Gmax,Glyma20g38635.1_Gmax,MDP0000038094_Mdom,MDP0000038096_Mdom,MDP0000322875_Mdom,Potri.008G207200.1_Ptri,Potri.…
1893	.	.	.	.	.	Cs2g06040.1_Csin,Cs2g08870.1_Csin,Cs2g25400.1_Csin,Cs3g08900.1_Csin,Cs3g08910.1_Csin,Cs3g09080.1_Csin,Cs3g10640.1_Csin,Cs3g12400.1_Csin,Cs5g14510.1_Csin,Cs5g19090.1_Csin,Cs6g02650.1_Csin,Cs7g20650.1_Csin,Cs7g20900.1_Csin,Cs7g21270.1_Csin,Cs7g22520.1_Csin,CsUn01189.1_Csin,CsUn01593.1_Csin,CsUn01857.1_Csin,CsUn02148.1_Csin,CsUn02472.1_Csin,CsUn02785.1_Csin,CsUn04080.1_Csin,CsUn04081.1_Csin,CsUn0490…
2178	.	.	.	.	.	AT3G52530.1_Atha,AT3G57700.1_Atha,AT3G57710.1_Atha,AT3G57720.1_Atha,AT3G57730.1_Atha,AT3G57750.1_Atha,AT3G57770.1_Atha,Cs3g14020.1_Csin,Cs3g14040.1_Csin,Cs3g14060.1_Csin,Cs9g13810.1_Csin,Cs9g13820.1_Csin,MDP0000285709_Mdom,Potri.002G003300.1_Ptri,Potri.002G004900.1_Ptri,Potri.005G068000.1_Ptri,Tc05_g019430_Tcac,Tc05_g029040_Tcac,Tc05_g029080_Tcac,Tc05_g029840_Tcac,Tc05_g029860_Tcac,Tc05_g029870_T…
2239	.	.	.	.	.	Cs2g30780.1_Csin,Cs6g01600.1_Csin,GSVIVT01031542001_Vvin,Glyma11g10070.1_Gmax,Glyma11g10080.1_Gmax,Glyma12g02410.1_Gmax,Glyma16g21640.1_Gmax,Glyma16g21700.2_Gmax,Glyma16g21710.1_Gmax,Glyma16g21740.2_Gmax,MDP0000163547_Mdom,MDP0000247130_Mdom,MDP0000256573_Mdom,MDP0000265527_Mdom,MDP0000570395_Mdom,Potri.001G255100.1_Ptri,Potri.009G050300.1_Ptri,Tc09_g023540_Tcac,Tc09_g024130_Tcac,Tc09_g024140_Tca…
2255	.	.	.	.	.	AT1G10340.1_Atha,AT1G34050.1_Atha,AT2G24600.4_Atha,AT5G50140.1_Atha,AT5G54710.1_Atha,Achn115551_Achi,Cs1g11820.1_Csin,Cs1g11840.1_Csin,Cs1g11850.1_Csin,GSVIVT01017031001_Vvin,Glyma15g02150.1_Gmax,MDP0000672726_Mdom,MDP0000672731_Mdom,Potri.001G187600.1_Ptri,Tc06_g007820_Tcac,Tc06_g007830_Tcac,evm.TU.supercontig_56.42_Cpap,ppa016572m_Pper,ppa019288m_Pper,ppa019847m_Pper,ppa020434m_Pper,ppa020661m_…
2454	.	.	.	.	.	Cs1g01710.1_Csin,Cs1g04660.1_Csin,Cs1g06110.1_Csin,Cs1g07200.1_Csin,Cs2g23610.1_Csin,Cs2g25760.1_Csin,Cs3g07910.1_Csin,Cs3g27860.1_Csin,Cs4g16880.1_Csin,Cs4g16890.1_Csin,Cs5g14620.1_Csin,Cs6g01400.1_Csin,Cs6g21010.1_Csin,Cs7g03690.1_Csin,Cs7g09210.1_Csin,Cs7g09220.1_Csin,Cs7g15010.1_Csin,Cs8g03440.1_Csin,Cs9g14340.1_Csin,CsUn01497.1_Csin,CsUn02524.1_Csin,CsUn04383.1_Csin,CsUn05149.1_Csin,
2455	.	.	.	.	.	Cs1g02560.1_Csin,Cs1g25330.1_Csin,Cs2g29340.1_Csin,Cs2g31110.1_Csin,Cs3g01030.1_Csin,Cs3g08050.1_Csin,Cs3g09560.1_Csin,Cs4g12040.1_Csin,Cs4g16620.1_Csin,Cs5g25580.1_Csin,Cs6g01580.1_Csin,Cs7g01010.1_Csin,Cs7g01020.1_Csin,Cs7g22710.1_Csin,Cs8g11210.1_Csin,Cs9g11410.1_Csin,CsUn01379.1_Csin,CsUn04314.1_Csin,CsUn04482.1_Csin,CsUn04589.1_Csin,CsUn04765.1_Csin,CsUn04872.1_Csin,CsUn05057.1_Csin,
2712	.	.	.	.	.	AT4G32100.1_Atha,AT4G32105.1_Atha,AT4G32110.1_Atha,Achn065861_Achi,Cs7g05760.1_Csin,Cs7g05770.1_Csin,GSMUA_Achr3T18740_001_Macu,Glyma05g28360.1_Gmax,Glyma07g30890.1_Gmax,Glyma08g42830.2_Gmax,Glyma08g47191.1_Gmax,Glyma09g10460.1_Gmax,Glyma10g41750.1_Gmax,Glyma13g26980.2_Gmax,Glyma15g22625.1_Gmax,Glyma17g33330.1_Gmax,Potri.006G257600.1_Ptri,Tc02_g013310_Tcac,Tc02_g013320_Tcac,evm.TU.supercontig_187…
