# Supplementary material for: Genome-wide sequencing of longan (Dimocarpus longan Lour.) provides insights into molecular basis of its polyphenol-rich characteristics
Source: Gigascience. 2017 Mar 28;6(5):1–14. doi: 10.1093/gigascience/gix023 (PMC5467034; doi:10.1093/gigascience/gix023)
Supplement: Supplementary Excel File 3: — Significantly contracted gene families detected in the Dimocarpus longan genome (Viterbi P ≤ 0.05) [file gix023_Supplementary_EXCEL_file_3.xls]

## Sheet: all_orthomcl.out
Supplementary EXCEL file 3 The gene families under size significantly expansion for longan (viterbi p<=0.05)
Gene family						gene ID
0	.	.	.	.	.	Achn186441_Achi,Cs1g07760.1_Csin,Cs1g09340.1_Csin,Cs2g08880.1_Csin,Cs3g03870.1_Csin,Cs5g14500.1_Csin,Cs5g16300.1_Csin,Cs5g19330.1_Csin,Cs6g08570.1_Csin,Cs6g12230.1_Csin,Cs7g21240.1_Csin,Cs8g17060.1_Csin,CsUn00761.1_Csin,CsUn00839.1_Csin,CsUn01592.1_Csin,CsUn03087.1_Csin,CsUn03612.1_Csin,CsUn05101.1_Csin,CsUn05112.1_Csin,Dlo_000091.1_Dlon,Dlo_000338.1_Dlon,Dlo_000414.1_Dlon,Dlo_000547.1_Dlon,Dlo_0…
2	.	.	.	.	.	AT3G14470.1_Atha,Achn112411_Achi,Achn112661_Achi,Cs1g05730.1_Csin,Cs2g26370.1_Csin,Cs2g26400.1_Csin,Cs2g26460.1_Csin,Cs3g01180.1_Csin,Cs3g01280.1_Csin,Cs3g01290.1_Csin,Cs3g01320.1_Csin,Cs3g01540.1_Csin,Cs3g02960.1_Csin,Cs3g03020.1_Csin,Cs3g03540.1_Csin,Cs3g03570.1_Csin,Cs4g07730.1_Csin,Cs5g20380.1_Csin,Cs5g20390.1_Csin,Cs5g20430.1_Csin,Cs5g20470.1_Csin,Cs5g20500.1_Csin,Cs5g20560.1_Csin,Cs5g20580.…
3	.	.	.	.	.	AT5G12170.2_Atha,AT5G19380.2_Atha,Cs2g29540.1_Csin,Dlo_000374.1_Dlon,Dlo_000375.1_Dlon,Dlo_000628.1_Dlon,Dlo_000832.1_Dlon,Dlo_000849.1_Dlon,Dlo_000855.1_Dlon,Dlo_000889.1_Dlon,Dlo_001237.1_Dlon,Dlo_001261.1_Dlon,Dlo_001382.1_Dlon,Dlo_001387.1_Dlon,Dlo_001479.1_Dlon,Dlo_001646.1_Dlon,Dlo_001673.1_Dlon,Dlo_001676.1_Dlon,Dlo_001681.1_Dlon,Dlo_001894.1_Dlon,Dlo_001911.1_Dlon,Dlo_001930.1_Dlon,Dlo_00…
5	.	.	.	.	.	AT1G11340.1_Atha,AT1G11410.1_Atha,AT1G65790.1_Atha,AT1G65800.1_Atha,AT4G21380.1_Atha,AT4G27290.1_Atha,AT4G27300.1_Atha,Achn031431_Achi,Cs1g05960.1_Csin,Cs1g05970.1_Csin,Cs2g07110.1_Csin,Cs2g07150.1_Csin,Cs2g07160.1_Csin,Cs4g11120.1_Csin,Cs4g11370.2_Csin,Cs4g11380.1_Csin,Cs4g11410.1_Csin,Cs4g11440.1_Csin,Cs4g11450.2_Csin,Cs4g11470.1_Csin,Cs4g11500.1_Csin,Cs4g11520.1_Csin,Cs4g11560.1_Csin,Cs4g11600…
9	.	.	.	.	.	AT1G35710.1_Atha,AT4G08850.1_Atha,Achn063171_Achi,Achn180571_Achi,Achn199851_Achi,Achn234771_Achi,Achn234781_Achi,Achn234801_Achi,Achn234811_Achi,Achn265561_Achi,Achn265611_Achi,Achn266221_Achi,Achn266251_Achi,Achn277321_Achi,Achn290661_Achi,Achn290671_Achi,Achn290681_Achi,Achn290701_Achi,Achn305161_Achi,Achn305171_Achi,Achn388311_Achi,Achn388331_Achi,Achn388351_Achi,Achn388371_Achi,Achn388381_Ac…
11	.	.	.	.	.	Cs1g08960.1_Csin,Cs1g08970.1_Csin,Cs2g22940.1_Csin,Cs2g23100.1_Csin,Cs2g25770.1_Csin,Cs2g25830.1_Csin,Cs2g25900.1_Csin,Cs2g25910.1_Csin,Cs2g25930.1_Csin,Cs2g25940.1_Csin,Cs2g25950.1_Csin,Cs2g25970.1_Csin,Cs2g26000.1_Csin,Cs2g26020.1_Csin,Cs2g26030.1_Csin,Cs5g11060.1_Csin,Cs5g11090.1_Csin,Cs5g11110.1_Csin,Cs5g11120.1_Csin,Cs5g16600.1_Csin,Cs5g16610.1_Csin,Cs5g16620.1_Csin,Cs5g16630.1_Csin,Cs5g1667…
12	.	.	.	.	.	Achn227881_Achi,Achn276081_Achi,Achn376721_Achi,Achn376741_Achi,Achn376751_Achi,Achn377051_Achi,Cs1g08330.1_Csin,Cs2g30120.1_Csin,Cs3g03990.1_Csin,Cs3g04910.1_Csin,Cs3g04930.4_Csin,Cs3g06480.2_Csin,Cs3g06490.1_Csin,Cs3g06500.1_Csin,Cs3g06550.1_Csin,Cs3g06590.1_Csin,Cs3g06600.1_Csin,Cs3g06610.1_Csin,Cs3g06640.1_Csin,Cs3g06650.1_Csin,Cs3g07940.1_Csin,Cs3g07960.1_Csin,Cs3g07970.1_Csin,Cs3g08000.1_Cs…
13	.	.	.	.	.	AT3G47090.1_Atha,AT3G47110.1_Atha,AT3G47570.1_Atha,AT3G47580.1_Atha,AT5G20480.1_Atha,AT5G39390.1_Atha,Achn159091_Achi,Cs1g02030.1_Csin,Cs1g05120.1_Csin,Cs1g05370.1_Csin,Cs1g05380.1_Csin,Cs1g09160.1_Csin,Cs1g09170.1_Csin,Cs1g09190.1_Csin,Cs1g09220.1_Csin,Cs1g09240.1_Csin,Cs2g27160.1_Csin,Cs2g28800.1_Csin,Cs3g02870.1_Csin,Cs3g06580.1_Csin,Cs5g24180.1_Csin,Cs5g28600.1_Csin,Cs5g28620.1_Csin,Cs5g28640…
17	.	.	.	.	.	AT1G07650.2_Atha,AT1G29720.1_Atha,AT1G29730.1_Atha,AT1G29740.1_Atha,AT1G29750.2_Atha,AT1G53420.1_Atha,AT1G53430.1_Atha,AT1G53440.1_Atha,AT1G56120.1_Atha,AT1G56130.1_Atha,AT1G56140.1_Atha,AT1G56145.2_Atha,AT3G14840.2_Atha,Achn032541_Achi,Achn077321_Achi,Achn338091_Achi,Achn377381_Achi,Achn383241_Achi,Cs2g04310.1_Csin,Cs2g04320.1_Csin,Cs2g04330.1_Csin,Cs2g10530.1_Csin,Cs2g10540.1_Csin,Cs2g10550.1_C…
26	.	.	.	.	.	AT3G45860.1_Atha,AT4G00960.1_Atha,AT4G00970.1_Atha,AT4G05200.1_Atha,AT4G11460.1_Atha,AT4G11470.1_Atha,AT4G11480.1_Atha,AT4G11490.1_Atha,AT4G11530.1_Atha,AT4G21400.1_Atha,AT4G21410.1_Atha,AT4G23130.2_Atha,AT4G23140.2_Atha,AT4G23150.1_Atha,AT4G23160.1_Atha,AT4G23180.1_Atha,AT4G23190.1_Atha,AT4G23200.1_Atha,AT4G23210.3_Atha,AT4G23220.1_Atha,AT4G23230.1_Atha,AT4G23240.1_Atha,AT4G23250.1_Atha,AT4G2326…
28	.	.	.	.	.	AT1G45616.1_Atha,AT1G47890.1_Atha,AT2G15080.1_Atha,AT3G11010.1_Atha,AT3G11080.1_Atha,AT5G27060.1_Atha,Achn071491_Achi,Achn220871_Achi,Achn369391_Achi,Achn369411_Achi,Cs2g11220.1_Csin,Cs2g15620.1_Csin,Cs2g19450.1_Csin,Cs2g19490.1_Csin,Cs2g26300.1_Csin,Cs2g26310.1_Csin,Cs2g30790.2_Csin,Cs2g30810.2_Csin,Cs3g06220.1_Csin,Cs3g06230.1_Csin,Cs3g06250.1_Csin,Cs3g06260.1_Csin,Cs3g06270.1_Csin,Cs3g06280.1_…
33	.	.	.	.	.	Achn062061_Achi,Cs1g05520.1_Csin,Cs1g10210.1_Csin,Cs1g10390.1_Csin,Cs1g19030.1_Csin,Cs1g19040.1_Csin,Cs1g23140.1_Csin,Cs1g25320.1_Csin,Cs2g18280.1_Csin,Cs2g20740.1_Csin,Cs2g20790.1_Csin,Cs2g20800.1_Csin,Cs2g21270.1_Csin,Cs2g21300.1_Csin,Cs2g21410.1_Csin,Cs2g22290.1_Csin,Cs2g22880.1_Csin,Cs2g23420.1_Csin,Cs2g23490.1_Csin,Cs3g02010.1_Csin,Cs3g03270.1_Csin,Cs3g03380.1_Csin,Cs3g04400.1_Csin,Cs3g04440…
41	.	.	.	.	.	AT1G27770.1_Atha,AT2G22950.1_Atha,AT2G41560.1_Atha,AT3G21180.1_Atha,AT3G22910.1_Atha,AT3G57330.1_Atha,AT3G63380.1_Atha,AT4G29900.1_Atha,AT4G37640.1_Atha,AT5G53010.1_Atha,AT5G57110.1_Atha,Achn023351_Achi,Achn030411_Achi,Achn030431_Achi,Achn061531_Achi,Achn105511_Achi,Achn142771_Achi,Achn224741_Achi,Achn321551_Achi,Achn370491_Achi,Achn378031_Achi,Achn378111_Achi,Cs1g10110.1_Csin,Cs1g21430.1_Csin,Cs…
44	.	.	.	.	.	AT1G05700.1_Atha,AT1G07550.1_Atha,AT1G07560.1_Atha,AT1G49100.1_Atha,AT1G51790.1_Atha,AT1G51800.1_Atha,AT1G51805.1_Atha,AT1G51810.1_Atha,AT1G51820.1_Atha,AT1G51830.1_Atha,AT1G51850.1_Atha,AT1G51860.1_Atha,AT1G51870.1_Atha,AT1G51880.1_Atha,AT1G51890.1_Atha,AT1G51910.1_Atha,AT2G04300.1_Atha,AT2G14440.1_Atha,AT2G14510.1_Atha,AT2G19190.1_Atha,AT2G19210.1_Atha,AT2G19230.1_Atha,AT2G28960.1_Atha,AT2G2897…
45	.	.	.	.	.	Cs1g01140.1_Csin,Cs1g01160.1_Csin,Cs1g01180.1_Csin,Cs1g01880.1_Csin,Cs1g01890.1_Csin,Cs1g09330.1_Csin,Cs1g09350.1_Csin,Cs1g09470.1_Csin,Cs1g15550.1_Csin,Cs1g16990.1_Csin,Cs1g17000.1_Csin,Cs1g17130.1_Csin,Cs1g18370.1_Csin,Cs1g18380.1_Csin,Cs1g18610.1_Csin,Cs3g03980.1_Csin,Cs3g04020.1_Csin,Cs3g04030.1_Csin,Cs3g13320.1_Csin,Cs3g13340.1_Csin,Cs3g13390.1_Csin,Cs3g13690.1_Csin,Cs3g13710.1_Csin,Cs3g1373…
53	.	.	.	.	.	AT1G09930.1_Atha,AT4G10770.1_Atha,AT4G16370.1_Atha,AT4G26590.1_Atha,AT4G27730.1_Atha,AT5G53510.1_Atha,AT5G53520.1_Atha,AT5G55930.1_Atha,AT5G64410.1_Atha,Achn041351_Achi,Achn076241_Achi,Achn076251_Achi,Achn105581_Achi,Achn142861_Achi,Achn177911_Achi,Achn204691_Achi,Achn204701_Achi,Achn222581_Achi,Achn268501_Achi,Achn375131_Achi,Cs1g25560.2_Csin,Cs2g01740.1_Csin,Cs3g16870.1_Csin,Cs3g16880.1_Csin,Cs…
54	.	.	.	.	.	AT3G46840.1_Atha,AT3G46850.1_Atha,AT4G00230.1_Atha,AT4G15040.1_Atha,AT5G03620.1_Atha,AT5G58820.1_Atha,AT5G58830.1_Atha,AT5G58840.1_Atha,AT5G59090.1_Atha,AT5G59100.1_Atha,AT5G59120.1_Atha,AT5G59130.1_Atha,AT5G59190.1_Atha,Achn088451_Achi,Achn183141_Achi,Achn211171_Achi,Achn258061_Achi,Achn258081_Achi,Achn333711_Achi,Achn333721_Achi,Achn352931_Achi,Achn379821_Achi,Cs5g10120.1_Csin,Cs6g15190.1_Csin,…
57	.	.	.	.	.	AT1G12300.1_Atha,AT1G12620.1_Atha,AT1G12700.1_Atha,AT1G12775.1_Atha,AT1G62590.1_Atha,AT1G62670.1_Atha,AT1G62910.1_Atha,AT1G62914.1_Atha,AT1G62930.1_Atha,AT1G63070.1_Atha,AT1G63080.1_Atha,AT1G63130.1_Atha,AT1G63150.1_Atha,AT1G63330.1_Atha,AT1G63400.1_Atha,AT1G64100.2_Atha,AT3G22470.1_Atha,Achn194481_Achi,Cs1g18840.1_Csin,Cs8g05310.1_Csin,Cs8g08160.1_Csin,Cs8g08210.1_Csin,Cs8g08220.1_Csin,Cs8g08520…
70	.	.	.	.	.	Achn178051_Achi,Cs1g08080.2_Csin,Cs3g16680.1_Csin,Cs5g28770.2_Csin,Dlo_006281.1_Dlon,Dlo_006285.1_Dlon,Dlo_006287.1_Dlon,Dlo_006293.1_Dlon,Dlo_011914.1_Dlon,Dlo_016779.1_Dlon,Dlo_020038.1_Dlon,Dlo_027043.1_Dlon,Dlo_027044.1_Dlon,Dlo_027045.1_Dlon,Dlo_027046.1_Dlon,Dlo_029552.1_Dlon,Dlo_029958.1_Dlon,Dlo_029960.1_Dlon,Dlo_029965.1_Dlon,Dlo_031085.1_Dlon,Dlo_032779.1_Dlon,Dlo_032780.1_Dlon,Dlo_0327…
71	.	.	.	.	.	dlo_034190.1_Dlon,dlo_034458.1_Dlon,dlo_034473.1_Dlon,dlo_034500.1_Dlon,dlo_034534.1_Dlon,dlo_034549.1_Dlon,dlo_034623.1_Dlon,dlo_034648.1_Dlon,dlo_034699.1_Dlon,dlo_034765.1_Dlon,dlo_034776.1_Dlon,dlo_034797.1_Dlon,dlo_034821.1_Dlon,dlo_034841.1_Dlon,dlo_034856.1_Dlon,dlo_034875.1_Dlon,dlo_034880.1_Dlon,dlo_034888.1_Dlon,dlo_034898.1_Dlon,dlo_034928.1_Dlon,dlo_035019.1_Dlon,dlo_035089.1_Dlon,dlo…
72	.	.	.	.	.	Achn055751_Achi,Achn055761_Achi,Achn065221_Achi,Achn162071_Achi,Achn218931_Achi,Achn218941_Achi,Achn332601_Achi,Achn332631_Achi,Achn383691_Achi,Cs2g08920.1_Csin,Cs3g10010.1_Csin,Cs3g10050.1_Csin,Cs3g10090.1_Csin,Cs3g10110.1_Csin,Cs3g10140.1_Csin,Cs6g03260.1_Csin,Cs6g12060.1_Csin,Cs6g12090.1_Csin,Cs6g12160.1_Csin,Cs8g14800.1_Csin,Cs8g14810.1_Csin,Cs8g14840.1_Csin,Cs9g09480.1_Csin,Cs9g11950.1_Csin,…
75	.	.	.	.	.	Achn066161_Achi,Achn096341_Achi,Achn228921_Achi,Achn228931_Achi,Cs2g30290.1_Csin,Cs4g08020.1_Csin,Cs4g08050.1_Csin,Cs4g08080.1_Csin,Cs4g08100.1_Csin,Cs4g08110.2_Csin,CsUn04480.1_Csin,Dlo_001839.1_Dlon,Dlo_002724.1_Dlon,Dlo_002725.1_Dlon,Dlo_002729.1_Dlon,Dlo_002730.1_Dlon,Dlo_002913.1_Dlon,Dlo_002914.1_Dlon,Dlo_005494.1_Dlon,Dlo_005495.1_Dlon,Dlo_007429.1_Dlon,Dlo_011908.1_Dlon,Dlo_014939.1_Dlon,…
79	.	.	.	.	.	Achn022151_Achi,Achn034181_Achi,Achn034191_Achi,Achn034201_Achi,Achn163791_Achi,Achn192091_Achi,Achn192101_Achi,Achn192121_Achi,Achn275231_Achi,Cs1g06720.1_Csin,Cs1g10910.1_Csin,Cs1g10970.1_Csin,Cs1g10990.1_Csin,Cs1g11040.1_Csin,Cs1g11050.1_Csin,Cs1g11070.1_Csin,Cs1g11080.1_Csin,CsUn02750.1_Csin,CsUn02751.2_Csin,CsUn05191.1_Csin,Dlo_003058.1_Dlon,Dlo_003063.1_Dlon,Dlo_004914.1_Dlon,Dlo_004916.1_D…
83	.	.	.	.	.	dlo_034181.1_Dlon,dlo_034187.1_Dlon,dlo_034268.1_Dlon,dlo_034300.1_Dlon,dlo_034315.1_Dlon,dlo_034329.1_Dlon,dlo_034359.1_Dlon,dlo_034391.1_Dlon,dlo_034395.1_Dlon,dlo_034486.1_Dlon,dlo_034589.1_Dlon,dlo_034603.1_Dlon,dlo_034732.1_Dlon,dlo_034826.1_Dlon,dlo_034879.1_Dlon,dlo_034963.1_Dlon,dlo_034979.1_Dlon,dlo_035030.1_Dlon,dlo_035046.1_Dlon,dlo_035056.1_Dlon,dlo_035109.1_Dlon,dlo_035206.1_Dlon,dlo…
84	.	.	.	.	.	AT1G70110.1_Atha,AT1G70130.1_Atha,AT2G37710.1_Atha,AT2G43690.1_Atha,AT2G43700.1_Atha,AT3G45330.1_Atha,AT3G45410.1_Atha,AT3G45420.1_Atha,AT3G45430.1_Atha,AT3G45440.1_Atha,AT3G53810.1_Atha,AT3G55550.1_Atha,AT3G59700.1_Atha,AT3G59730.1_Atha,AT3G59740.1_Atha,AT3G59750.1_Atha,AT4G02410.1_Atha,AT4G02420.1_Atha,AT4G29050.1_Atha,AT5G59260.1_Atha,AT5G59270.1_Atha,AT5G60270.1_Atha,AT5G60280.1_Atha,AT5G6030…
88	.	.	.	.	.	AT5G23960.1_Atha,Achn033821_Achi,Achn033831_Achi,Achn034171_Achi,Achn083091_Achi,Achn282281_Achi,Cs2g23470.1_Csin,Cs2g24110.1_Csin,Cs3g16210.1_Csin,Cs3g21560.1_Csin,Cs4g12050.1_Csin,Cs4g12060.1_Csin,Cs4g12080.1_Csin,Cs4g12090.1_Csin,Cs4g12110.1_Csin,Cs4g12120.2_Csin,Cs4g12220.1_Csin,Cs4g12350.1_Csin,Cs4g12400.1_Csin,Cs4g12450.1_Csin,Cs5g06290.1_Csin,Cs5g12880.1_Csin,Cs5g12890.1_Csin,Cs5g12900.1_C…
91	.	.	.	.	.	Cs5g19620.2_Csin,Dlo_000631.1_Dlon,Dlo_001031.1_Dlon,Dlo_001529.1_Dlon,Dlo_001604.1_Dlon,Dlo_001981.4_Dlon,Dlo_002369.1_Dlon,Dlo_002600.1_Dlon,Dlo_002732.1_Dlon,Dlo_002740.1_Dlon,Dlo_002745.1_Dlon,Dlo_002920.2_Dlon,Dlo_003208.1_Dlon,Dlo_003324.1_Dlon,Dlo_003328.1_Dlon,Dlo_003347.1_Dlon,Dlo_003475.1_Dlon,Dlo_003929.1_Dlon,Dlo_004173.1_Dlon,Dlo_004199.1_Dlon,Dlo_004289.1_Dlon,Dlo_004290.1_Dlon,Dlo_…
93	.	.	.	.	.	Dlo_000248.1_Dlon,Dlo_000627.1_Dlon,Dlo_000844.1_Dlon,Dlo_000981.1_Dlon,Dlo_000999.1_Dlon,Dlo_001244.1_Dlon,Dlo_001830.1_Dlon,Dlo_001938.1_Dlon,Dlo_002013.1_Dlon,Dlo_002198.1_Dlon,Dlo_002207.1_Dlon,Dlo_002702.1_Dlon,Dlo_002706.1_Dlon,Dlo_002718.1_Dlon,Dlo_002763.1_Dlon,Dlo_003138.1_Dlon,Dlo_004527.1_Dlon,Dlo_004871.1_Dlon,Dlo_004908.1_Dlon,Dlo_005430.1_Dlon,Dlo_005861.1_Dlon,Dlo_005930.1_Dlon,Dlo…
97	.	.	.	.	.	AT5G60900.1_Atha,Achn093831_Achi,Achn123751_Achi,Achn221111_Achi,Achn241751_Achi,Cs5g08140.1_Csin,Cs5g08290.1_Csin,Cs5g08310.1_Csin,Cs5g08320.1_Csin,Cs5g08330.1_Csin,Cs5g08340.1_Csin,Cs7g01300.1_Csin,CsUn03778.1_Csin,CsUn03780.1_Csin,CsUn03781.1_Csin,CsUn03782.1_Csin,CsUn03787.1_Csin,CsUn03788.1_Csin,CsUn03789.1_Csin,CsUn03795.1_Csin,Dlo_004875.1_Dlon,Dlo_004877.1_Dlon,Dlo_004880.1_Dlon,Dlo_00488…
113	.	.	.	.	.	Achn002311_Achi,Achn007141_Achi,Achn007171_Achi,Achn009631_Achi,Achn015691_Achi,Achn015701_Achi,Achn015711_Achi,Achn017851_Achi,Achn031941_Achi,Achn054361_Achi,Achn063071_Achi,Achn063081_Achi,Achn088421_Achi,Achn090381_Achi,Achn090391_Achi,Achn091711_Achi,Achn101311_Achi,Achn106131_Achi,Achn156351_Achi,Achn157291_Achi,Achn164871_Achi,Achn172951_Achi,Achn190821_Achi,Achn193731_Achi,Achn193741_Achi…
115	.	.	.	.	.	dlo_034344.1_Dlon,dlo_034370.1_Dlon,dlo_034420.1_Dlon,dlo_034428.1_Dlon,dlo_034505.1_Dlon,dlo_034570.1_Dlon,dlo_034613.1_Dlon,dlo_034660.1_Dlon,dlo_034672.1_Dlon,dlo_034684.1_Dlon,dlo_034696.1_Dlon,dlo_034704.1_Dlon,dlo_034724.1_Dlon,dlo_034751.1_Dlon,dlo_034758.1_Dlon,dlo_034783.1_Dlon,dlo_035005.1_Dlon,dlo_035110.1_Dlon,dlo_035213.1_Dlon,dlo_035313.1_Dlon,dlo_035322.1_Dlon,dlo_035365.1_Dlon,dlo…
116	.	.	.	.	.	AT1G16110.1_Atha,AT1G16120.1_Atha,AT1G16130.1_Atha,AT1G16150.1_Atha,AT1G16160.1_Atha,AT1G16260.2_Atha,AT1G17910.1_Atha,AT1G19390.1_Atha,AT1G69730.1_Atha,AT1G79670.1_Atha,AT1G79680.1_Atha,AT4G31100.1_Atha,AT4G31110.1_Atha,Achn341761_Achi,Cs1g13880.1_Csin,Cs1g13900.1_Csin,Cs1g13910.1_Csin,Cs9g14490.1_Csin,Cs9g14510.1_Csin,Cs9g14540.1_Csin,Cs9g14550.1_Csin,Cs9g14580.1_Csin,CsUn01289.1_Csin,CsUn01290…
137	.	.	.	.	.	Achn036411_Achi,Achn036421_Achi,Achn286931_Achi,Cs1g11900.1_Csin,Cs6g08860.1_Csin,Cs6g08880.1_Csin,Cs7g12330.1_Csin,Dlo_003039.1_Dlon,Dlo_003838.1_Dlon,Dlo_003842.1_Dlon,Dlo_013109.1_Dlon,Dlo_013110.1_Dlon,Dlo_013112.1_Dlon,Dlo_013113.1_Dlon,Dlo_013119.1_Dlon,Dlo_013273.1_Dlon,Dlo_021206.1_Dlon,Dlo_025497.1_Dlon,Dlo_025501.1_Dlon,GSVIVT01030335001_Vvin,GSVIVT01030338001_Vvin,GSVIVT01030345001_Vvi…
139	.	.	.	.	.	Tc05_g017810_Tcac,dlo_034176.1_Dlon,dlo_034177.1_Dlon,dlo_034198.1_Dlon,dlo_034203.1_Dlon,dlo_034218.1_Dlon,dlo_034295.1_Dlon,dlo_034332.1_Dlon,dlo_034422.1_Dlon,dlo_034456.1_Dlon,dlo_034462.1_Dlon,dlo_034523.1_Dlon,dlo_034540.1_Dlon,dlo_034578.1_Dlon,dlo_034716.1_Dlon,dlo_034763.1_Dlon,dlo_034936.1_Dlon,dlo_035031.1_Dlon,dlo_035050.1_Dlon,dlo_035210.1_Dlon,dlo_035305.1_Dlon,dlo_035335.1_Dlon,dlo…
146	.	.	.	.	.	AT1G65780.1_Atha,AT1G65810.1_Atha,AT4G05540.1_Atha,AT5G37140.1_Atha,AT5G37150.1_Atha,AT5G37160.1_Atha,AT5G52090.1_Atha,Achn038681_Achi,Achn110231_Achi,Achn110581_Achi,Achn264581_Achi,Cs3g02300.1_Csin,Cs3g02340.2_Csin,Cs3g02350.1_Csin,Cs3g02370.1_Csin,Cs3g02400.1_Csin,Cs3g02450.1_Csin,Cs3g02460.1_Csin,Cs3g02480.1_Csin,Cs3g02500.1_Csin,Dlo_002077.1_Dlon,Dlo_002080.1_Dlon,Dlo_002325.1_Dlon,Dlo_00573…
148	.	.	.	.	.	Achn297001_Achi,Cs6g10950.1_Csin,CsUn02735.1_Csin,CsUn04368.1_Csin,Dlo_001596.1_Dlon,Dlo_001953.1_Dlon,Dlo_002347.1_Dlon,Dlo_002402.1_Dlon,Dlo_003061.1_Dlon,Dlo_004331.1_Dlon,Dlo_007415.1_Dlon,Dlo_008579.1_Dlon,Dlo_009405.1_Dlon,Dlo_011627.1_Dlon,Dlo_013525.1_Dlon,Dlo_013568.1_Dlon,Dlo_014838.2_Dlon,Dlo_016414.2_Dlon,Dlo_016425.1_Dlon,Dlo_017524.1_Dlon,Dlo_017525.1_Dlon,Dlo_018370.1_Dlon,Dlo_0183…
150	.	.	.	.	.	Dlo_000496.1_Dlon,Dlo_000976.1_Dlon,Dlo_001184.1_Dlon,Dlo_001188.1_Dlon,Dlo_001461.1_Dlon,Dlo_001599.1_Dlon,Dlo_001675.1_Dlon,Dlo_002394.1_Dlon,Dlo_002395.1_Dlon,Dlo_002865.1_Dlon,Dlo_003069.1_Dlon,Dlo_003773.1_Dlon,Dlo_005040.1_Dlon,Dlo_005114.1_Dlon,Dlo_005387.1_Dlon,Dlo_006036.1_Dlon,Dlo_006208.1_Dlon,Dlo_006384.1_Dlon,Dlo_006709.1_Dlon,Dlo_007144.1_Dlon,Dlo_007463.1_Dlon,Dlo_007518.1_Dlon,Dlo…
151	.	.	.	.	.	AT1G65040.2_Atha,AT3G16090.1_Atha,AT5G09360.1_Atha,AT5G48100.1_Atha,Achn163071_Achi,Achn274721_Achi,Cs3g22170.1_Csin,Cs5g24850.2_Csin,Dlo_004816.1_Dlon,Dlo_012772.1_Dlon,Dlo_017620.1_Dlon,Dlo_019171.1_Dlon,Dlo_019175.2_Dlon,Dlo_020906.1_Dlon,Dlo_020907.1_Dlon,Dlo_021756.1_Dlon,Dlo_021757.1_Dlon,Dlo_021758.1_Dlon,Dlo_021759.1_Dlon,GSMUA_Achr3T21410_001_Macu,GSMUA_AchrUn_randomT07810_001_Macu,GSVIV…
153	.	.	.	.	.	AT1G21210.1_Atha,AT1G21230.1_Atha,AT1G21240.1_Atha,AT1G21250.1_Atha,AT1G21270.1_Atha,AT3G25490.1_Atha,Achn381331_Achi,Cs9g12340.1_Csin,CsUn03406.1_Csin,CsUn03409.1_Csin,CsUn03411.1_Csin,CsUn03412.1_Csin,Dlo_002896.1_Dlon,Dlo_002899.1_Dlon,Dlo_002902.1_Dlon,Dlo_002906.1_Dlon,Dlo_015746.1_Dlon,Dlo_015748.1_Dlon,Dlo_015750.1_Dlon,Dlo_017857.1_Dlon,Dlo_017858.1_Dlon,Dlo_017859.1_Dlon,Dlo_017862.1_Dlo…
162	.	.	.	.	.	AT5G42905.1_Atha,Cs1g02500.1_Csin,Cs1g05310.1_Csin,Cs1g09950.1_Csin,Cs1g17370.1_Csin,Cs2g05300.1_Csin,Cs2g14580.1_Csin,Cs2g18890.1_Csin,Cs2g19570.1_Csin,Cs2g26870.1_Csin,Cs3g05630.1_Csin,Cs3g05710.1_Csin,Cs3g05790.1_Csin,Cs3g14630.1_Csin,Cs3g20360.1_Csin,Cs4g13790.1_Csin,Cs5g31820.1_Csin,Cs6g03510.1_Csin,Cs6g03990.1_Csin,Cs6g08170.1_Csin,Cs6g08870.1_Csin,Cs6g20040.1_Csin,Cs7g11930.1_Csin,Cs7g2064…
169	.	.	.	.	.	dlo_034250.1_Dlon,dlo_034299.1_Dlon,dlo_034342.1_Dlon,dlo_034347.1_Dlon,dlo_034358.1_Dlon,dlo_034426.1_Dlon,dlo_034554.1_Dlon,dlo_034577.1_Dlon,dlo_034590.1_Dlon,dlo_034646.1_Dlon,dlo_034654.1_Dlon,dlo_034679.1_Dlon,dlo_034693.1_Dlon,dlo_034853.1_Dlon,dlo_034918.1_Dlon,dlo_034976.1_Dlon,dlo_035113.1_Dlon,dlo_035128.1_Dlon,dlo_035136.1_Dlon,dlo_035138.1_Dlon,dlo_035177.1_Dlon,dlo_035265.1_Dlon,dlo…
172	.	.	.	.	.	AT1G29420.1_Atha,AT1G29430.1_Atha,AT1G29440.1_Atha,AT1G29450.1_Atha,AT1G29460.1_Atha,AT1G29490.1_Atha,AT1G29500.1_Atha,AT1G29510.1_Atha,AT5G27780.1_Atha,Achn020071_Achi,Achn020081_Achi,Achn020091_Achi,Achn020101_Achi,Achn020111_Achi,Achn020131_Achi,Achn252781_Achi,Achn289911_Achi,Achn363301_Achi,Achn363311_Achi,Achn363321_Achi,Achn363331_Achi,Achn363341_Achi,Achn363351_Achi,Achn363361_Achi,Cs8g02…
173	.	.	.	.	.	Dlo_000658.1_Dlon,Dlo_001581.1_Dlon,Dlo_001619.1_Dlon,Dlo_001796.1_Dlon,Dlo_002295.1_Dlon,Dlo_002311.1_Dlon,Dlo_002568.1_Dlon,Dlo_002648.1_Dlon,Dlo_003473.1_Dlon,Dlo_004525.1_Dlon,Dlo_004961.1_Dlon,Dlo_005075.1_Dlon,Dlo_005076.1_Dlon,Dlo_005161.1_Dlon,Dlo_007251.1_Dlon,Dlo_007620.1_Dlon,Dlo_007841.1_Dlon,Dlo_008244.1_Dlon,Dlo_008245.1_Dlon,Dlo_008565.1_Dlon,Dlo_008567.1_Dlon,Dlo_008581.1_Dlon,Dlo…
174	.	.	.	.	.	Dlo_000779.1_Dlon,Dlo_001841.1_Dlon,Dlo_001888.1_Dlon,Dlo_001891.1_Dlon,Dlo_002681.1_Dlon,Dlo_003190.1_Dlon,Dlo_004132.1_Dlon,Dlo_004835.1_Dlon,Dlo_004837.1_Dlon,Dlo_004878.1_Dlon,Dlo_006572.1_Dlon,Dlo_006933.1_Dlon,Dlo_007336.1_Dlon,Dlo_007414.1_Dlon,Dlo_007683.1_Dlon,Dlo_007858.1_Dlon,Dlo_008155.1_Dlon,Dlo_008700.1_Dlon,Dlo_008859.1_Dlon,Dlo_009067.1_Dlon,Dlo_009617.1_Dlon,Dlo_009784.1_Dlon,Dlo…
184	.	.	.	.	.	Dlo_000600.1_Dlon,Dlo_000605.1_Dlon,Dlo_000611.1_Dlon,Dlo_000612.1_Dlon,Dlo_000661.1_Dlon,Dlo_001965.1_Dlon,Dlo_002190.1_Dlon,Dlo_003309.1_Dlon,Dlo_003370.1_Dlon,Dlo_003424.1_Dlon,Dlo_003880.1_Dlon,Dlo_004580.1_Dlon,Dlo_004584.1_Dlon,Dlo_004776.1_Dlon,Dlo_004795.1_Dlon,Dlo_005078.1_Dlon,Dlo_005096.1_Dlon,Dlo_005099.1_Dlon,Dlo_005135.1_Dlon,Dlo_005491.1_Dlon,Dlo_005706.1_Dlon,Dlo_006561.1_Dlon,Dlo…
191	.	.	.	.	.	Achn014131_Achi,Cs4g09010.1_Csin,Cs4g09020.1_Csin,Cs4g09040.1_Csin,Cs4g09050.1_Csin,Cs4g09080.1_Csin,Cs4g09090.1_Csin,Cs4g09110.1_Csin,Cs7g29720.1_Csin,CsUn02944.1_Csin,Dlo_002618.1_Dlon,Dlo_003516.1_Dlon,Dlo_003525.1_Dlon,Dlo_007967.1_Dlon,Dlo_007971.1_Dlon,Dlo_007972.1_Dlon,Dlo_008846.1_Dlon,Dlo_011293.1_Dlon,Dlo_014557.1_Dlon,Dlo_014559.1_Dlon,Dlo_017057.1_Dlon,Dlo_017059.1_Dlon,Dlo_017060.1_D…
196	.	.	.	.	.	AT5G67090.1_Atha,Achn021071_Achi,Achn021081_Achi,Achn021091_Achi,Achn058371_Achi,Achn159431_Achi,Cs3g23350.1_Csin,Cs3g23360.1_Csin,Cs3g23370.1_Csin,Cs8g05500.1_Csin,Cs8g06080.1_Csin,Cs8g06090.1_Csin,CsUn05175.1_Csin,Dlo_000268.1_Dlon,Dlo_002963.1_Dlon,Dlo_002964.1_Dlon,Dlo_013302.1_Dlon,Dlo_018071.1_Dlon,Dlo_018074.1_Dlon,Dlo_018075.1_Dlon,Dlo_018077.1_Dlon,Dlo_020093.1_Dlon,Dlo_021345.1_Dlon,Dlo…
204	.	.	.	.	.	Dlo_000925.1_Dlon,Dlo_000943.1_Dlon,Dlo_000984.1_Dlon,Dlo_001333.1_Dlon,Dlo_001737.1_Dlon,Dlo_002278.1_Dlon,Dlo_002294.1_Dlon,Dlo_002406.1_Dlon,Dlo_002645.1_Dlon,Dlo_002938.1_Dlon,Dlo_003030.1_Dlon,Dlo_003202.1_Dlon,Dlo_003204.1_Dlon,Dlo_004543.1_Dlon,Dlo_004775.1_Dlon,Dlo_006912.1_Dlon,Dlo_006920.1_Dlon,Dlo_007104.1_Dlon,Dlo_007618.1_Dlon,Dlo_008048.1_Dlon,Dlo_008714.1_Dlon,Dlo_009239.1_Dlon,Dlo…
211	.	.	.	.	.	AT2G28120.1_Atha,AT2G39210.1_Atha,Achn204141_Achi,Achn380381_Achi,Cs7g22000.2_Csin,Cs8g15700.1_Csin,CsUn00892.1_Csin,Dlo_007590.1_Dlon,Dlo_007591.1_Dlon,Dlo_008381.1_Dlon,Dlo_008382.1_Dlon,Dlo_008383.1_Dlon,Dlo_008384.1_Dlon,Dlo_019621.1_Dlon,Dlo_025586.1_Dlon,Dlo_025587.1_Dlon,Dlo_030121.1_Dlon,GSMUA_Achr8T15160_001_Macu,GSMUA_Achr9T10850_001_Macu,GSVIVT01016196001_Vvin,GSVIVT01016197001_Vvin,GS…
227	.	.	.	.	.	AT1G30760.1_Atha,AT2G34790.1_Atha,AT5G44380.1_Atha,AT5G44390.1_Atha,AT5G44400.1_Atha,Achn142071_Achi,Cs2g10070.1_Csin,Cs9g15670.1_Csin,Cs9g15750.1_Csin,Cs9g15760.1_Csin,Cs9g15770.1_Csin,Dlo_005687.1_Dlon,Dlo_005688.1_Dlon,Dlo_005689.1_Dlon,Dlo_005690.1_Dlon,Dlo_005691.1_Dlon,Dlo_005694.1_Dlon,Dlo_005695.1_Dlon,Dlo_005696.1_Dlon,Dlo_005697.1_Dlon,Dlo_005698.1_Dlon,Dlo_010393.1_Dlon,Dlo_014356.1_Dl…
230	.	.	.	.	.	Dlo_000228.1_Dlon,Dlo_000795.1_Dlon,Dlo_001308.1_Dlon,Dlo_001602.1_Dlon,Dlo_001628.1_Dlon,Dlo_002122.1_Dlon,Dlo_002791.2_Dlon,Dlo_002794.1_Dlon,Dlo_004512.1_Dlon,Dlo_004513.1_Dlon,Dlo_005721.1_Dlon,Dlo_006283.1_Dlon,Dlo_007794.1_Dlon,Dlo_007895.1_Dlon,Dlo_008924.1_Dlon,Dlo_009198.1_Dlon,Dlo_009529.1_Dlon,Dlo_010357.1_Dlon,Dlo_011437.1_Dlon,Dlo_011541.1_Dlon,Dlo_011751.1_Dlon,Dlo_011846.1_Dlon,Dlo…
234	.	.	.	.	.	Cs4g01410.1_Csin,Cs4g01420.1_Csin,Cs4g01430.1_Csin,Cs7g18050.1_Csin,Cs7g18060.1_Csin,Cs7g18090.1_Csin,Cs7g18100.1_Csin,Cs7g18150.1_Csin,Cs7g18160.1_Csin,Cs7g18190.1_Csin,Cs7g18230.1_Csin,Cs7g18240.1_Csin,Cs7g18270.1_Csin,Cs7g18280.1_Csin,Dlo_001229.1_Dlon,Dlo_001230.1_Dlon,Dlo_008834.1_Dlon,Dlo_008840.1_Dlon,Dlo_011279.1_Dlon,Dlo_011280.1_Dlon,Dlo_011282.1_Dlon,Dlo_013681.1_Dlon,Dlo_016054.1_Dlon…
235	.	.	.	.	.	Dlo_000831.1_Dlon,Dlo_001174.1_Dlon,Dlo_001175.1_Dlon,Dlo_001272.1_Dlon,Dlo_001340.1_Dlon,Dlo_001341.1_Dlon,Dlo_005991.1_Dlon,Dlo_005992.2_Dlon,Dlo_006075.1_Dlon,Dlo_006726.1_Dlon,Dlo_006727.1_Dlon,Dlo_007819.1_Dlon,Dlo_008190.1_Dlon,Dlo_008224.1_Dlon,Dlo_008371.1_Dlon,Dlo_009160.1_Dlon,Dlo_009161.1_Dlon,Dlo_009252.1_Dlon,Dlo_009480.1_Dlon,Dlo_009746.1_Dlon,Dlo_011597.1_Dlon,Dlo_011744.1_Dlon,Dlo…
237	.	.	.	.	.	AT3G46530.1_Atha,AT3G46710.1_Atha,AT3G46730.1_Atha,Achn047341_Achi,Achn047351_Achi,Achn047361_Achi,Achn047371_Achi,Achn064321_Achi,Achn064331_Achi,Achn067721_Achi,Achn070181_Achi,Achn151021_Achi,Achn237541_Achi,Achn334411_Achi,Achn334421_Achi,Achn334431_Achi,Achn334441_Achi,Achn334451_Achi,Achn334461_Achi,Achn334471_Achi,Achn369891_Achi,Achn369901_Achi,Achn369911_Achi,Achn369921_Achi,Achn370391_A…
243	.	.	.	.	.	Achn050311_Achi,Achn179761_Achi,Achn330551_Achi,Cs1g10500.1_Csin,Cs1g17390.1_Csin,Cs1g17410.1_Csin,Cs1g17420.1_Csin,Cs2g08630.1_Csin,Cs4g07380.1_Csin,Cs5g08070.1_Csin,Cs5g08200.1_Csin,CsUn01321.1_Csin,CsUn01327.1_Csin,CsUn02775.1_Csin,CsUn02780.1_Csin,CsUn02784.3_Csin,CsUn02788.1_Csin,CsUn04499.1_Csin,Dlo_002187.1_Dlon,Dlo_002477.1_Dlon,Dlo_002480.1_Dlon,Dlo_015741.1_Dlon,Dlo_026980.1_Dlon,Dlo_02…
244	.	.	.	.	.	Achn056711_Achi,Achn085761_Achi,Achn260851_Achi,Achn275301_Achi,Achn353531_Achi,Achn376251_Achi,Cs2g21020.1_Csin,Cs4g10890.1_Csin,Cs6g07960.1_Csin,Cs6g12960.1_Csin,Dlo_001258.1_Dlon,Dlo_002627.1_Dlon,Dlo_002837.1_Dlon,Dlo_003486.1_Dlon,Dlo_003902.3_Dlon,Dlo_004678.4_Dlon,Dlo_005916.2_Dlon,Dlo_005940.1_Dlon,Dlo_006214.1_Dlon,Dlo_006758.1_Dlon,Dlo_007092.1_Dlon,Dlo_007243.3_Dlon,Dlo_008474.1_Dlon,D…
252	.	.	.	.	.	AT1G55120.1_Atha,AT2G36190.1_Atha,AT3G13784.1_Atha,AT3G13790.1_Atha,AT3G52600.1_Atha,AT5G11920.1_Atha,Achn120291_Achi,Achn247521_Achi,Achn330951_Achi,Cs1g18220.1_Csin,Cs1g18230.1_Csin,Cs4g18340.1_Csin,Cs5g18640.1_Csin,Cs6g14340.1_Csin,Dlo_009656.1_Dlon,Dlo_011650.1_Dlon,Dlo_011651.1_Dlon,Dlo_011653.1_Dlon,Dlo_011656.1_Dlon,Dlo_011659.1_Dlon,Dlo_011660.1_Dlon,Dlo_011662.1_Dlon,Dlo_011663.1_Dlon,Dl…
257	.	.	.	.	.	AT4G31980.1_Atha,AT5G11290.1_Atha,Achn291441_Achi,Achn291451_Achi,Achn291461_Achi,Cs2g01080.1_Csin,Cs2g01090.1_Csin,Cs2g01100.1_Csin,Cs2g01120.1_Csin,Cs2g01140.1_Csin,Cs2g01150.1_Csin,Cs2g01160.1_Csin,Cs2g01170.1_Csin,Cs5g13830.1_Csin,Cs5g22160.1_Csin,Cs5g22270.1_Csin,CsUn02060.1_Csin,CsUn02061.1_Csin,CsUn02063.1_Csin,CsUn02065.1_Csin,CsUn02068.1_Csin,CsUn02069.1_Csin,CsUn02070.1_Csin,CsUn02071.1…
258	.	.	.	.	.	dlo_034319.1_Dlon,dlo_034363.1_Dlon,dlo_034387.1_Dlon,dlo_034427.1_Dlon,dlo_034568.1_Dlon,dlo_034640.1_Dlon,dlo_034682.1_Dlon,dlo_034714.1_Dlon,dlo_034829.1_Dlon,dlo_034839.1_Dlon,dlo_035119.1_Dlon,dlo_035192.1_Dlon,dlo_035406.1_Dlon,dlo_035506.1_Dlon,dlo_035625.1_Dlon,dlo_035653.1_Dlon,dlo_035740.1_Dlon,dlo_035848.1_Dlon,dlo_035923.1_Dlon,dlo_035951.1_Dlon,dlo_036023.1_Dlon,dlo_036153.1_Dlon,dlo…
273	.	.	.	.	.	AT1G13080.1_Atha,AT1G13090.1_Atha,AT1G13100.1_Atha,AT1G13110.1_Atha,AT2G02580.1_Atha,AT3G26150.1_Atha,AT3G26160.1_Atha,AT3G26170.1_Atha,AT3G26180.1_Atha,AT3G26190.1_Atha,AT3G26200.1_Atha,AT3G26210.1_Atha,AT3G26220.1_Atha,AT3G26230.1_Atha,AT3G26270.1_Atha,AT3G26280.1_Atha,AT3G26290.1_Atha,AT3G26300.1_Atha,AT3G26310.1_Atha,AT3G26320.1_Atha,AT3G26330.1_Atha,AT3G26830.1_Atha,AT3G44250.1_Atha,AT3G5328…
279	.	.	.	.	.	Achn000141_Achi,Achn222751_Achi,Achn222761_Achi,Achn247381_Achi,Cs1g05180.1_Csin,Cs1g05190.1_Csin,Cs1g05240.1_Csin,Cs1g05250.1_Csin,Cs1g05350.1_Csin,Cs1g05460.1_Csin,Cs6g05770.1_Csin,Dlo_006534.1_Dlon,Dlo_006535.1_Dlon,Dlo_006537.2_Dlon,Dlo_008723.1_Dlon,Dlo_008724.1_Dlon,Dlo_009182.1_Dlon,Dlo_009183.1_Dlon,Dlo_011802.1_Dlon,Dlo_011859.1_Dlon,Dlo_011865.1_Dlon,Dlo_011868.1_Dlon,Dlo_022994.1_Dlon,…
284	.	.	.	.	.	AT3G07820.1_Atha,AT3G07830.1_Atha,AT3G07840.1_Atha,AT5G48140.1_Atha,Achn052941_Achi,Achn053061_Achi,Achn071601_Achi,Cs2g19950.1_Csin,Cs9g12940.1_Csin,CsUn02296.1_Csin,CsUn05100.1_Csin,Dlo_006223.1_Dlon,Dlo_012893.1_Dlon,Dlo_019489.1_Dlon,Dlo_019491.1_Dlon,Dlo_019492.1_Dlon,Dlo_019493.1_Dlon,Dlo_019494.1_Dlon,Dlo_019495.1_Dlon,Dlo_021960.1_Dlon,Dlo_022860.1_Dlon,Dlo_023614.1_Dlon,Dlo_025682.1_Dlon…
292	.	.	.	.	.	AT1G19260.1_Atha,AT1G41920.1_Atha,AT2G06541.1_Atha,AT3G29450.1_Atha,AT3G29763.1_Atha,AT3G29765.1_Atha,AT4G09660.1_Atha,Achn025051_Achi,Achn073131_Achi,Achn307691_Achi,Glyma01g01251.1_Gmax,Glyma01g02963.1_Gmax,Glyma01g06671.1_Gmax,Glyma02g08284.1_Gmax,Glyma02g08292.1_Gmax,Glyma02g21290.1_Gmax,Glyma03g10961.1_Gmax,Glyma03g31766.1_Gmax,Glyma04g34011.1_Gmax,Glyma05g24034.1_Gmax,Glyma06g11551.1_Gmax,G…
315	.	.	.	.	.	AT3G21750.1_Atha,AT3G21760.1_Atha,AT3G21780.1_Atha,AT3G21790.1_Atha,AT3G21800.1_Atha,AT4G15260.1_Atha,AT4G15280.1_Atha,Achn176251_Achi,Achn176261_Achi,Achn176271_Achi,Achn176281_Achi,Cs6g11490.1_Csin,Cs6g11510.1_Csin,Dlo_007738.1_Dlon,Dlo_007739.1_Dlon,Dlo_007742.1_Dlon,Dlo_010980.1_Dlon,Dlo_010981.1_Dlon,Dlo_010982.1_Dlon,Dlo_010983.1_Dlon,Dlo_010986.1_Dlon,Dlo_010988.1_Dlon,GSMUA_Achr9T11500_00…
327	.	.	.	.	.	dlo_034199.1_Dlon,dlo_034212.1_Dlon,dlo_034244.1_Dlon,dlo_034440.1_Dlon,dlo_034522.1_Dlon,dlo_034744.1_Dlon,dlo_034770.1_Dlon,dlo_035041.1_Dlon,dlo_035200.1_Dlon,dlo_035312.1_Dlon,dlo_035315.1_Dlon,dlo_035348.1_Dlon,dlo_035357.1_Dlon,dlo_035374.1_Dlon,dlo_035437.1_Dlon,dlo_035543.1_Dlon,dlo_035549.1_Dlon,dlo_035617.1_Dlon,dlo_035856.1_Dlon,dlo_035904.1_Dlon,dlo_035997.1_Dlon,dlo_036161.1_Dlon,dlo…
328	.	.	.	.	.	dlo_034259.1_Dlon,dlo_034397.1_Dlon,dlo_034491.1_Dlon,dlo_034726.1_Dlon,dlo_035032.1_Dlon,dlo_035040.1_Dlon,dlo_035115.1_Dlon,dlo_035145.1_Dlon,dlo_035209.1_Dlon,dlo_035211.1_Dlon,dlo_035277.1_Dlon,dlo_035280.1_Dlon,dlo_035307.1_Dlon,dlo_035372.1_Dlon,dlo_035415.1_Dlon,dlo_035556.1_Dlon,dlo_035681.1_Dlon,dlo_035712.1_Dlon,dlo_035715.1_Dlon,dlo_035779.1_Dlon,dlo_035780.1_Dlon,dlo_035869.1_Dlon,dlo…
360	.	.	.	.	.	Cs5g26870.1_Csin,Dlo_001077.1_Dlon,Dlo_001078.1_Dlon,Dlo_001080.1_Dlon,Dlo_001081.1_Dlon,Dlo_001082.1_Dlon,Dlo_001086.1_Dlon,Dlo_001088.1_Dlon,Dlo_001091.1_Dlon,Dlo_001095.1_Dlon,Dlo_001096.1_Dlon,Dlo_001097.1_Dlon,Dlo_006673.1_Dlon,Dlo_009045.1_Dlon,Dlo_018381.1_Dlon,Dlo_018384.1_Dlon,Dlo_018385.1_Dlon,Dlo_018387.1_Dlon,Dlo_018388.1_Dlon,Dlo_018390.1_Dlon,Dlo_018393.1_Dlon,Dlo_018394.1_Dlon,Dlo_…
384	.	.	.	.	.	Cs5g33690.1_Csin,Cs6g16230.1_Csin,Cs6g16250.1_Csin,Cs6g16520.1_Csin,Cs6g16600.1_Csin,Dlo_004468.1_Dlon,Dlo_007114.1_Dlon,Dlo_007139.1_Dlon,Dlo_007146.1_Dlon,Dlo_007149.1_Dlon,Dlo_009470.1_Dlon,Dlo_012119.1_Dlon,Dlo_018749.1_Dlon,Dlo_022712.4_Dlon,Dlo_023681.1_Dlon,Dlo_029891.1_Dlon,Dlo_029893.1_Dlon,Dlo_029896.1_Dlon,Dlo_029897.1_Dlon,Dlo_033084.1_Dlon,Dlo_033085.1_Dlon,MDP0000180343_Mdom,MDP0000…
410	.	.	.	.	.	AT3G05610.1_Atha,AT3G06830.1_Atha,AT5G27870.1_Atha,AT5G49180.1_Atha,Achn083221_Achi,Achn175471_Achi,Achn386831_Achi,Cs3g14610.1_Csin,Dlo_006482.1_Dlon,Dlo_019928.1_Dlon,Dlo_019930.1_Dlon,Dlo_019932.1_Dlon,Dlo_019933.1_Dlon,Dlo_019934.1_Dlon,GSMUA_Achr11T20610_001_Macu,GSMUA_Achr11T25410_001_Macu,GSMUA_Achr2T00350_001_Macu,GSMUA_Achr5T21280_001_Macu,GSVIVT01031165001_Vvin,GSVIVT01035108001_Vvin,Gl…
416	.	.	.	.	.	AT1G06840.1_Atha,AT3G53590.1_Atha,AT5G01950.1_Atha,AT5G37450.1_Atha,Achn180091_Achi,Achn287261_Achi,Achn304011_Achi,Cs1g08820.1_Csin,Cs6g10370.1_Csin,Dlo_004889.2_Dlon,Dlo_004891.1_Dlon,Dlo_004895.1_Dlon,Dlo_016368.1_Dlon,Dlo_016371.1_Dlon,Dlo_023588.1_Dlon,Dlo_023589.1_Dlon,GSMUA_Achr4T00140_001_Macu,GSMUA_Achr6T32410_001_Macu,GSVIVT01024538001_Vvin,GSVIVT01029870001_Vvin,Glyma02g40380.1_Gmax,Gl…
428	.	.	.	.	.	Achn346411_Achi,Cs1g02540.1_Csin,CsUn03357.1_Csin,CsUn03363.1_Csin,Dlo_003863.1_Dlon,Dlo_005340.1_Dlon,Dlo_005343.1_Dlon,Dlo_005344.1_Dlon,Dlo_005345.1_Dlon,Dlo_005348.1_Dlon,Dlo_005350.1_Dlon,Dlo_005351.1_Dlon,Dlo_005352.1_Dlon,Dlo_005354.1_Dlon,Dlo_013337.1_Dlon,GSVIVT01022207001_Vvin,Glyma05g31650.1_Gmax,Glyma08g14880.3_Gmax,Glyma08g14890.1_Gmax,Glyma08g14900.1_Gmax,MDP0000127182_Mdom,MDP00001…
450	.	.	.	.	.	Dlo_006626.1_Dlon,Dlo_006630.1_Dlon,Dlo_006631.1_Dlon,Dlo_006633.1_Dlon,Dlo_018773.1_Dlon,Dlo_018774.1_Dlon,Dlo_018775.1_Dlon,Dlo_018776.1_Dlon,Dlo_018778.1_Dlon,Dlo_030816.1_Dlon,Glyma08g13260.2_Gmax,Glyma08g25720.2_Gmax,Glyma15g28840.1_Gmax,Glyma15g28884.1_Gmax,MDP0000175037_Mdom,MDP0000212129_Mdom,MDP0000223219_Mdom,MDP0000309624_Mdom,MDP0000314823_Mdom,MDP0000933541_Mdom,MDP0000936164_Mdom,Po…
459	.	.	.	.	.	AT5G07000.1_Atha,AT5G07010.1_Atha,Achn247761_Achi,Achn362211_Achi,Achn362221_Achi,Achn362231_Achi,Cs1g16430.1_Csin,Dlo_008340.1_Dlon,Dlo_008341.1_Dlon,Dlo_008344.1_Dlon,Dlo_013669.1_Dlon,Dlo_032776.1_Dlon,GSMUA_Achr4T29930_001_Macu,GSMUA_Achr4T29940_001_Macu,GSMUA_Achr4T29950_001_Macu,GSMUA_AchrUn_randomT14590_001_Macu,GSVIVT01011259001_Vvin,GSVIVT01036599001_Vvin,GSVIVT01036612001_Vvin,Glyma11g2…
460	.	.	.	.	.	Achn027831_Achi,Achn027851_Achi,Achn027861_Achi,Achn027871_Achi,Achn158521_Achi,Achn158541_Achi,Achn325771_Achi,Achn325781_Achi,Achn325791_Achi,Achn325801_Achi,Achn325821_Achi,Achn325831_Achi,Achn325841_Achi,Cs6g20080.1_Csin,Dlo_012979.1_Dlon,Dlo_014768.1_Dlon,Dlo_014769.1_Dlon,Dlo_015308.1_Dlon,Dlo_015316.1_Dlon,Dlo_015317.1_Dlon,Dlo_018715.1_Dlon,GSVIVT01032545001_Vvin,Glyma19g01720.2_Gmax,Glym…
461	.	.	.	.	.	Dlo_000667.1_Dlon,Dlo_000672.1_Dlon,Dlo_000825.1_Dlon,Dlo_001459.1_Dlon,Dlo_001691.1_Dlon,Dlo_001695.1_Dlon,Dlo_003469.1_Dlon,Dlo_004579.1_Dlon,Dlo_004787.1_Dlon,Dlo_005705.1_Dlon,Dlo_007182.1_Dlon,Dlo_007257.1_Dlon,Dlo_007851.1_Dlon,Dlo_008441.1_Dlon,Dlo_008564.1_Dlon,Dlo_008566.1_Dlon,Dlo_008909.1_Dlon,Dlo_008942.1_Dlon,Dlo_010252.1_Dlon,Dlo_010590.1_Dlon,Dlo_010599.1_Dlon,Dlo_011800.1_Dlon,Dlo…
462	.	.	.	.	.	Dlo_000996.1_Dlon,Dlo_001263.1_Dlon,Dlo_001521.1_Dlon,Dlo_001835.1_Dlon,Dlo_002564.1_Dlon,Dlo_002907.1_Dlon,Dlo_002966.1_Dlon,Dlo_005644.1_Dlon,Dlo_006591.1_Dlon,Dlo_006800.1_Dlon,Dlo_008314.1_Dlon,Dlo_008958.1_Dlon,Dlo_010037.1_Dlon,Dlo_010610.1_Dlon,Dlo_011032.1_Dlon,Dlo_011887.1_Dlon,Dlo_012682.1_Dlon,Dlo_013429.1_Dlon,Dlo_013450.1_Dlon,Dlo_015763.1_Dlon,Dlo_016148.1_Dlon,Dlo_016227.1_Dlon,Dlo…
472	.	.	.	.	.	AT3G02100.1_Atha,Achn161881_Achi,Achn161901_Achi,Cs3g08390.1_Csin,Cs3g08400.1_Csin,Cs3g08430.1_Csin,Cs3g08450.1_Csin,Cs5g18060.1_Csin,Cs6g22140.1_Csin,Cs6g22150.1_Csin,Cs8g01760.1_Csin,CsUn04352.1_Csin,Dlo_004325.1_Dlon,Dlo_004327.1_Dlon,Dlo_004329.1_Dlon,Dlo_004336.1_Dlon,Dlo_004339.1_Dlon,Dlo_004340.1_Dlon,Dlo_004342.1_Dlon,Dlo_004343.1_Dlon,Dlo_007173.1_Dlon,Dlo_007174.1_Dlon,Dlo_007177.1_Dlon…
473	.	.	.	.	.	Achn035471_Achi,Achn192021_Achi,Achn192031_Achi,Cs5g30770.1_Csin,Cs5g30780.1_Csin,CsUn02431.1_Csin,CsUn03304.1_Csin,Dlo_002270.1_Dlon,Dlo_023904.1_Dlon,Dlo_023905.1_Dlon,Dlo_025886.1_Dlon,Dlo_027115.1_Dlon,Dlo_027116.1_Dlon,Dlo_027117.1_Dlon,Dlo_027118.3_Dlon,Dlo_029533.1_Dlon,Dlo_031256.1_Dlon,Dlo_031258.1_Dlon,Dlo_031259.1_Dlon,Dlo_031260.1_Dlon,Dlo_031263.1_Dlon,GSVIVT01001211001_Vvin,GSVIVT01…
475	.	.	.	.	.	Cs2g12870.1_Csin,Cs2g12900.1_Csin,Dlo_003734.1_Dlon,Dlo_003735.1_Dlon,Dlo_003736.1_Dlon,Dlo_003737.1_Dlon,Dlo_007038.1_Dlon,Dlo_025882.1_Dlon,Dlo_025883.1_Dlon,Dlo_030583.1_Dlon,Dlo_030584.1_Dlon,Dlo_030585.1_Dlon,Dlo_030586.1_Dlon,Dlo_030587.1_Dlon,Dlo_030589.1_Dlon,GSVIVT01011854001_Vvin,Glyma10g20918.1_Gmax,Glyma10g41801.1_Gmax,Glyma10g41811.1_Gmax,Glyma20g25240.2_Gmax,Glyma20g25260.2_Gmax,Gly…
486	.	.	.	.	.	AT2G02230.1_Atha,AT2G02240.1_Atha,AT2G02250.1_Atha,AT2G02300.1_Atha,AT2G02310.1_Atha,AT2G02320.1_Atha,AT2G02340.1_Atha,AT2G02360.1_Atha,Achn003641_Achi,Achn269181_Achi,CsUn01060.2_Csin,CsUn01065.1_Csin,Dlo_017562.1_Dlon,Dlo_017566.1_Dlon,Dlo_017571.1_Dlon,Dlo_017573.1_Dlon,Dlo_017575.1_Dlon,Dlo_017576.1_Dlon,Dlo_017577.1_Dlon,Dlo_017578.1_Dlon,Dlo_017579.1_Dlon,GSMUA_Achr1T05720_001_Macu,GSMUA_Ac…
514	.	.	.	.	.	Achn145711_Achi,Achn355951_Achi,Dlo_003114.1_Dlon,Dlo_004287.1_Dlon,Dlo_012022.1_Dlon,Dlo_023081.2_Dlon,Dlo_028226.1_Dlon,Dlo_028596.4_Dlon,Dlo_032201.1_Dlon,dlo_034290.1_Dlon,dlo_034557.1_Dlon,dlo_034823.1_Dlon,dlo_035651.1_Dlon,dlo_035955.1_Dlon,dlo_036280.1_Dlon,dlo_036315.1_Dlon,dlo_036381.1_Dlon,dlo_036510.1_Dlon,dlo_036997.1_Dlon,dlo_037080.1_Dlon,dlo_037451.1_Dlon,dlo_037548.1_Dlon,dlo_037…
516	.	.	.	.	.	Cs1g21980.1_Csin,Cs8g14420.1_Csin,Dlo_001506.1_Dlon,Dlo_007341.1_Dlon,Dlo_017137.2_Dlon,Dlo_026368.1_Dlon,Dlo_031686.1_Dlon,Dlo_033842.1_Dlon,Glyma0022s00443.1_Gmax,Glyma0165s50.1_Gmax,Glyma01g26961.1_Gmax,Glyma01g28841.1_Gmax,Glyma02g31331.1_Gmax,Glyma0304s50.1_Gmax,Glyma03g05521.1_Gmax,Glyma03g08796.1_Gmax,Glyma03g08876.1_Gmax,Glyma03g25711.1_Gmax,Glyma04g13975.1_Gmax,Glyma04g34948.1_Gmax,Glyma…
517	.	.	.	.	.	Dlo_000187.1_Dlon,Dlo_000954.1_Dlon,Dlo_003082.1_Dlon,Dlo_003230.1_Dlon,Dlo_004257.1_Dlon,Dlo_004636.1_Dlon,Dlo_004664.1_Dlon,Dlo_010024.1_Dlon,Dlo_010363.1_Dlon,Dlo_010535.1_Dlon,Dlo_010548.1_Dlon,Dlo_010550.1_Dlon,Dlo_010701.1_Dlon,Dlo_010847.1_Dlon,Dlo_011435.1_Dlon,Dlo_012766.1_Dlon,Dlo_013179.1_Dlon,Dlo_013427.1_Dlon,Dlo_014003.1_Dlon,Dlo_014512.1_Dlon,Dlo_014707.1_Dlon,Dlo_014847.1_Dlon,Dlo…
518	.	.	.	.	.	Dlo_000638.1_Dlon,Dlo_001122.1_Dlon,Dlo_002804.1_Dlon,Dlo_003522.1_Dlon,Dlo_003826.1_Dlon,Dlo_004680.1_Dlon,Dlo_005889.1_Dlon,Dlo_007143.1_Dlon,Dlo_008675.2_Dlon,Dlo_008688.1_Dlon,Dlo_009167.1_Dlon,Dlo_011294.1_Dlon,Dlo_012041.1_Dlon,Dlo_013050.1_Dlon,Dlo_013051.1_Dlon,Dlo_013400.1_Dlon,Dlo_013549.1_Dlon,Dlo_013978.1_Dlon,Dlo_014307.1_Dlon,Dlo_014476.1_Dlon,Dlo_015303.1_Dlon,Dlo_016810.1_Dlon,Dlo…
527	.	.	.	.	.	AT1G14070.1_Atha,AT1G14080.1_Atha,AT1G14100.1_Atha,AT1G14110.1_Atha,AT2G03210.1_Atha,AT2G03220.1_Atha,AT2G15350.1_Atha,AT2G15370.1_Atha,AT2G15390.2_Atha,Achn121491_Achi,Achn121501_Achi,Achn121521_Achi,Cs5g10910.1_Csin,CsUn04270.1_Csin,CsUn04274.1_Csin,CsUn04275.1_Csin,Dlo_010370.1_Dlon,Dlo_024652.1_Dlon,Dlo_024653.1_Dlon,Dlo_024657.1_Dlon,Dlo_024659.1_Dlon,Dlo_024660.1_Dlon,Dlo_024662.1_Dlon,Dlo_…
557	.	.	.	.	.	AT3G09110.1_Atha,AT3G09120.1_Atha,AT3G09140.1_Atha,AT5G01120.1_Atha,AT5G01130.1_Atha,AT5G01140.1_Atha,AT5G01150.1_Atha,AT5G37320.1_Atha,AT5G43240.1_Atha,Achn231681_Achi,Dlo_029450.1_Dlon,Dlo_029452.1_Dlon,Dlo_029454.1_Dlon,Dlo_029455.1_Dlon,Dlo_029460.1_Dlon,Dlo_029471.1_Dlon,GSMUA_Achr3T01260_001_Macu,GSVIVT01010772001_Vvin,GSVIVT01010776001_Vvin,GSVIVT01020931001_Vvin,Glyma07g16530.3_Gmax,Glyma…
564	.	.	.	.	.	Achn159121_Achi,Cs3g15630.1_Csin,Cs3g15640.1_Csin,Cs3g15650.1_Csin,Cs4g02820.1_Csin,Dlo_005377.1_Dlon,Dlo_005378.1_Dlon,Dlo_025527.1_Dlon,Dlo_025529.1_Dlon,Dlo_025532.1_Dlon,Dlo_031071.1_Dlon,Dlo_031073.1_Dlon,Dlo_031076.1_Dlon,Dlo_031077.1_Dlon,GSMUA_Achr10T18160_001_Macu,GSMUA_Achr10T18180_001_Macu,GSMUA_Achr10T18200_001_Macu,GSMUA_Achr10T18220_001_Macu,GSVIVT01009388001_Vvin,GSVIVT01009390001_…
586	.	.	.	.	.	AT5G36110.1_Atha,AT5G36140.1_Atha,Achn023471_Achi,Achn313551_Achi,Achn329911_Achi,Achn329921_Achi,Achn329931_Achi,Achn368931_Achi,Cs8g20910.1_Csin,Dlo_008523.1_Dlon,Dlo_008537.1_Dlon,Dlo_010619.1_Dlon,Dlo_011276.1_Dlon,Dlo_016975.2_Dlon,Dlo_016979.1_Dlon,Dlo_029276.1_Dlon,Dlo_029277.1_Dlon,GSVIVT01032230001_Vvin,GSVIVT01032283001_Vvin,GSVIVT01035577001_Vvin,Glyma05g36520.1_Gmax,Glyma08g03050.1_Gm…
587	.	.	.	.	.	Achn236451_Achi,Achn236461_Achi,Achn297391_Achi,Achn386191_Achi,Achn386201_Achi,Achn386211_Achi,Achn386221_Achi,Achn387011_Achi,Achn387021_Achi,Dlo_012016.1_Dlon,Dlo_012017.2_Dlon,Dlo_012018.1_Dlon,Dlo_012020.1_Dlon,Dlo_012021.1_Dlon,Dlo_012023.1_Dlon,Dlo_012025.1_Dlon,Dlo_019986.1_Dlon,Dlo_023421.1_Dlon,Dlo_023447.1_Dlon,Dlo_023448.4_Dlon,Dlo_023449.1_Dlon,Dlo_023450.1_Dlon,Dlo_023451.1_Dlon,Dlo…
598	.	.	.	.	.	AT1G34070.1_Atha,AT5G48050.1_Atha,Achn040881_Achi,Achn213441_Achi,Achn369651_Achi,Cs3g04810.1_Csin,Cs3g06720.1_Csin,Cs5g12630.1_Csin,Cs5g18030.1_Csin,Cs8g06670.1_Csin,Cs8g14920.1_Csin,Cs9g05870.1_Csin,Cs9g05880.1_Csin,CsUn02368.1_Csin,CsUn05030.1_Csin,GSVIVT01013655001_Vvin,GSVIVT01016108001_Vvin,Glyma05g26010.1_Gmax,Glyma08g25361.1_Gmax,Potri.008G100900.1_Ptri,Tc02_g015510_Tcac,Tc09_g015610_Tcac…
624	.	.	.	.	.	Dlo_002910.1_Dlon,Dlo_003198.1_Dlon,Dlo_003327.1_Dlon,Dlo_004185.1_Dlon,Dlo_005754.1_Dlon,Dlo_007583.1_Dlon,Dlo_009268.1_Dlon,Dlo_009530.1_Dlon,Dlo_010394.1_Dlon,Dlo_010596.1_Dlon,Dlo_011460.1_Dlon,Dlo_011512.1_Dlon,Dlo_011789.1_Dlon,Dlo_011790.1_Dlon,Dlo_012182.1_Dlon,Dlo_012559.1_Dlon,Dlo_013565.1_Dlon,Dlo_013943.1_Dlon,Dlo_014348.1_Dlon,Dlo_015864.1_Dlon,Dlo_015865.1_Dlon,Dlo_016048.1_Dlon,Dlo…
651	.	.	.	.	.	CsUn00661.1_Csin,CsUn01177.1_Csin,GSMUA_Achr6T19700_001_Macu,Potri.001G235600.1_Ptri,Potri.006G174400.1_Ptri,Potri.013G093000.1_Ptri,dlo_034243.1_Dlon,dlo_034296.1_Dlon,dlo_034304.1_Dlon,dlo_034385.1_Dlon,dlo_034561.1_Dlon,dlo_034621.1_Dlon,dlo_034943.1_Dlon,dlo_034993.1_Dlon,dlo_035233.1_Dlon,dlo_035352.1_Dlon,dlo_035577.1_Dlon,dlo_035642.1_Dlon,dlo_035793.1_Dlon,dlo_035959.1_Dlon,dlo_036484.1_D…
652	.	.	.	.	.	Dlo_001284.1_Dlon,Dlo_001580.1_Dlon,Dlo_001905.1_Dlon,Dlo_002587.1_Dlon,Dlo_003042.1_Dlon,Dlo_004526.1_Dlon,Dlo_005097.1_Dlon,Dlo_005098.1_Dlon,Dlo_005100.1_Dlon,Dlo_005160.1_Dlon,Dlo_005452.1_Dlon,Dlo_008833.1_Dlon,Dlo_011809.1_Dlon,Dlo_014110.1_Dlon,Dlo_014383.1_Dlon,Dlo_014770.1_Dlon,Dlo_014773.1_Dlon,Dlo_015064.1_Dlon,Dlo_015066.1_Dlon,Dlo_016367.1_Dlon,Dlo_016413.1_Dlon,Dlo_016415.1_Dlon,Dlo…
659	.	.	.	.	.	AT1G34490.1_Atha,AT1G34500.1_Atha,AT1G34520.1_Atha,AT5G51420.1_Atha,AT5G55320.1_Atha,AT5G55330.1_Atha,AT5G55340.1_Atha,AT5G55350.1_Atha,AT5G55360.1_Atha,AT5G55370.1_Atha,AT5G55380.1_Atha,Achn306021_Achi,Cs4g09520.1_Csin,Cs4g09530.1_Csin,Dlo_016175.1_Dlon,GSMUA_Achr4T17910_001_Macu,GSVIVT01037746001_Vvin,GSVIVT01037748001_Vvin,Glyma02g46550.1_Gmax,Glyma08g43520.1_Gmax,Glyma08g43550.1_Gmax,Glyma08g…
683	.	.	.	.	.	Achn004191_Achi,Achn008531_Achi,Achn008541_Achi,Achn008561_Achi,Achn008571_Achi,Achn008841_Achi,Achn009441_Achi,Achn009451_Achi,Achn009461_Achi,Achn009471_Achi,Achn009481_Achi,Achn022591_Achi,Achn022601_Achi,Achn022611_Achi,Achn070531_Achi,Achn070691_Achi,Achn070701_Achi,Achn097621_Achi,Achn125861_Achi,Achn128351_Achi,Achn206481_Achi,Achn254041_Achi,Achn254051_Achi,Achn275341_Achi,Achn276021_Achi…
684	.	.	.	.	.	Achn340271_Achi,Achn375401_Achi,Cs8g01650.1_Csin,Dlo_013812.1_Dlon,Dlo_013813.1_Dlon,Dlo_013814.1_Dlon,Dlo_024152.1_Dlon,Dlo_024154.1_Dlon,Dlo_024157.1_Dlon,Dlo_024158.1_Dlon,Dlo_024159.1_Dlon,GSMUA_Achr3T14750_001_Macu,GSVIVT01023939001_Vvin,GSVIVT01023941001_Vvin,GSVIVT01023942001_Vvin,GSVIVT01023944001_Vvin,GSVIVT01023946001_Vvin,GSVIVT01023948001_Vvin,Glyma09g12380.2_Gmax,Glyma09g12400.3_Gmax…
686	.	.	.	.	.	Dlo_000797.1_Dlon,Dlo_000830.1_Dlon,Dlo_001478.2_Dlon,Dlo_004519.1_Dlon,Dlo_004541.1_Dlon,Dlo_005147.1_Dlon,Dlo_007253.1_Dlon,Dlo_007264.1_Dlon,Dlo_007475.1_Dlon,Dlo_007485.1_Dlon,Dlo_007805.1_Dlon,Dlo_008595.1_Dlon,Dlo_008596.1_Dlon,Dlo_009540.1_Dlon,Dlo_010589.1_Dlon,Dlo_012000.1_Dlon,Dlo_012548.1_Dlon,Dlo_014560.1_Dlon,Dlo_015056.1_Dlon,Dlo_015876.1_Dlon,Dlo_016065.1_Dlon,Dlo_016435.1_Dlon,Dlo…
728	.	.	.	.	.	Achn267081_Achi,Cs1g01210.1_Csin,Cs1g01220.2_Csin,Cs3g18560.1_Csin,Cs3g18600.1_Csin,Dlo_009155.1_Dlon,Dlo_013655.1_Dlon,Dlo_013656.1_Dlon,Dlo_020396.1_Dlon,Dlo_025203.1_Dlon,Dlo_025204.1_Dlon,Dlo_025205.1_Dlon,Dlo_025726.1_Dlon,Dlo_025730.1_Dlon,GSMUA_Achr2T14810_001_Macu,GSMUA_Achr2T14830_001_Macu,GSVIVT01002801001_Vvin,GSVIVT01006369001_Vvin,GSVIVT01006372001_Vvin,GSVIVT01008995001_Vvin,Glyma05…
730	.	.	.	.	.	Achn338881_Achi,Cs1g04160.1_Csin,Cs1g10330.1_Csin,Cs2g05480.1_Csin,Cs2g08710.1_Csin,Cs4g19920.1_Csin,Cs7g20020.1_Csin,Cs7g24440.1_Csin,Cs7g26310.1_Csin,CsUn00076.1_Csin,CsUn02351.1_Csin,CsUn02381.1_Csin,CsUn02497.1_Csin,CsUn03330.1_Csin,dlo_034298.1_Dlon,dlo_034472.1_Dlon,dlo_034598.1_Dlon,dlo_034814.1_Dlon,dlo_034874.1_Dlon,dlo_035499.1_Dlon,dlo_035531.1_Dlon,dlo_035575.1_Dlon,dlo_035725.1_Dlon,…
735	.	.	.	.	.	dlo_034245.1_Dlon,dlo_034312.1_Dlon,dlo_034375.1_Dlon,dlo_034501.1_Dlon,dlo_034539.1_Dlon,dlo_034542.1_Dlon,dlo_034708.1_Dlon,dlo_034956.1_Dlon,dlo_034987.1_Dlon,dlo_034992.1_Dlon,dlo_035187.1_Dlon,dlo_035238.1_Dlon,dlo_035532.1_Dlon,dlo_035540.1_Dlon,dlo_035545.1_Dlon,dlo_035768.1_Dlon,dlo_036128.1_Dlon,dlo_036300.1_Dlon,dlo_036499.1_Dlon,dlo_036572.1_Dlon,dlo_036588.1_Dlon,dlo_036858.1_Dlon,dlo…
782	.	.	.	.	.	Achn192371_Achi,Achn359041_Achi,CsUn00773.1_Csin,Dlo_008975.1_Dlon,Dlo_008981.1_Dlon,Dlo_018456.1_Dlon,Dlo_018466.1_Dlon,GSVIVT01033580001_Vvin,Glyma05g14820.1_Gmax,Glyma05g14860.2_Gmax,Glyma16g26490.2_Gmax,Glyma19g22280.1_Gmax,MDP0000287796_Mdom,MDP0000505478_Mdom,MDP0000843345_Mdom,Potri.006G042800.1_Ptri,Potri.006G042900.1_Ptri,Potri.006G043000.1_Ptri,Potri.016G039200.1_Ptri,Potri.016G039300.1…
783	.	.	.	.	.	Achn227511_Achi,Achn315741_Achi,Dlo_004737.1_Dlon,Dlo_008167.1_Dlon,Dlo_009835.1_Dlon,Dlo_012829.1_Dlon,Dlo_012830.1_Dlon,Dlo_012831.1_Dlon,Dlo_025349.1_Dlon,Dlo_030049.2_Dlon,Dlo_033559.1_Dlon,Dlo_033560.1_Dlon,Glyma17g36110.1_Gmax,MDP0000182452_Mdom,MDP0000193091_Mdom,MDP0000224985_Mdom,MDP0000317457_Mdom,MDP0000372142_Mdom,MDP0000503361_Mdom,Potri.002G126900.1_Ptri,Potri.008G079100.2_Ptri,Potr…
865	.	.	.	.	.	AT3G28580.1_Atha,AT5G40010.1_Atha,Cs6g20470.1_Csin,Dlo_024393.1_Dlon,Dlo_029980.1_Dlon,Dlo_030507.1_Dlon,Dlo_031741.1_Dlon,Dlo_033347.1_Dlon,GSVIVT01032554001_Vvin,GSVIVT01032557001_Vvin,Glyma09g37660.1_Gmax,Glyma13g05010.2_Gmax,Glyma18g48910.1_Gmax,Glyma18g48920.1_Gmax,Glyma19g02180.1_Gmax,MDP0000024364_Mdom,MDP0000165830_Mdom,MDP0000200306_Mdom,MDP0000216952_Mdom,MDP0000312434_Mdom,MDP000058983…
867	.	.	.	.	.	AT3G30390.2_Atha,AT5G38820.1_Atha,Achn062351_Achi,Achn244351_Achi,Achn292841_Achi,Achn339851_Achi,Cs6g19940.1_Csin,Dlo_026776.1_Dlon,GSMUA_Achr7T20080_001_Macu,GSMUA_Achr8T24480_001_Macu,GSVIVT01036513001_Vvin,Glyma06g29640.2_Gmax,Glyma08g28190.1_Gmax,Glyma13g06930.3_Gmax,Glyma18g51221.1_Gmax,Glyma19g04990.4_Gmax,Glyma19g05000.1_Gmax,MDP0000246948_Mdom,MDP0000293465_Mdom,MDP0000622085_Mdom,Potri.…
874	.	.	.	.	.	AT4G18100.1_Atha,AT5G46430.1_Atha,Achn035101_Achi,Achn267801_Achi,Cs7g16770.3_Csin,GSMUA_Achr6T12040_001_Macu,GSVIVT01021377001_Vvin,Glyma03g35530.1_Gmax,Glyma05g28880.1_Gmax,Glyma08g12030.1_Gmax,Glyma11g34890.1_Gmax,Glyma13g06920.1_Gmax,Glyma15g23220.1_Gmax,MDP0000208709_Mdom,MDP0000230607_Mdom,MDP0000596716_Mdom,MDP0000708895_Mdom,Potri.001G353900.2_Ptri,Potri.002G249000.1_Ptri,Potri.011G078200…
881	.	.	.	.	.	AT5G07850.1_Atha,AT5G07860.1_Atha,AT5G07870.1_Atha,AT5G42830.1_Atha,Achn336611_Achi,Dlo_004922.1_Dlon,Dlo_005139.1_Dlon,Dlo_006022.1_Dlon,Dlo_006023.1_Dlon,Dlo_018058.1_Dlon,Dlo_018060.1_Dlon,Dlo_025702.1_Dlon,Dlo_029669.1_Dlon,GSMUA_Achr5T06650_001_Macu,GSMUA_Achr7T13950_001_Macu,Glyma04g04230.1_Gmax,Glyma04g04250.1_Gmax,Glyma04g04260.1_Gmax,Glyma04g04270.1_Gmax,Glyma04g06150.1_Gmax,Glyma06g0443…
883	.	.	.	.	.	Achn008001_Achi,Achn008011_Achi,Cs7g20820.1_Csin,Cs7g20830.1_Csin,Cs7g28440.1_Csin,Cs7g28480.1_Csin,Cs7g28580.1_Csin,Cs7g28590.2_Csin,Dlo_011305.1_Dlon,Dlo_017437.1_Dlon,Dlo_018172.1_Dlon,Dlo_019662.1_Dlon,Dlo_020466.1_Dlon,Dlo_020467.1_Dlon,Dlo_020739.1_Dlon,Dlo_020741.1_Dlon,Dlo_025337.1_Dlon,Dlo_025935.1_Dlon,Dlo_034094.1_Dlon,Dlo_034095.1_Dlon,GSMUA_Achr3T14100_001_Macu,GSVIVT01016636001_Vvin…
884	.	.	.	.	.	Achn221651_Achi,CsUn04545.1_Csin,Dlo_010818.1_Dlon,Dlo_010819.1_Dlon,Dlo_011040.1_Dlon,Dlo_011042.1_Dlon,Dlo_014346.1_Dlon,Dlo_014347.1_Dlon,Dlo_020604.1_Dlon,Dlo_022815.1_Dlon,Dlo_026733.1_Dlon,Dlo_026734.1_Dlon,GSVIVT01014244001_Vvin,GSVIVT01014245001_Vvin,Glyma06g34880.1_Gmax,Glyma06g34900.1_Gmax,Glyma06g34910.1_Gmax,Glyma06g34920.2_Gmax,Glyma13g34760.2_Gmax,MDP0000134938_Mdom,MDP0000235734_Md…
908	.	.	.	.	.	AT1G73260.1_Atha,Cs1g09420.2_Csin,Cs2g16250.1_Csin,Cs5g13890.1_Csin,Cs5g13930.1_Csin,Cs5g13960.1_Csin,Cs5g16770.1_Csin,Cs5g16780.1_Csin,Cs5g16850.1_Csin,Cs5g16920.1_Csin,Cs5g16960.1_Csin,Dlo_019783.1_Dlon,Dlo_019788.1_Dlon,Dlo_019790.1_Dlon,Dlo_019794.1_Dlon,Dlo_019798.1_Dlon,Dlo_019801.1_Dlon,Dlo_019805.1_Dlon,Dlo_019807.1_Dlon,Dlo_019810.1_Dlon,Dlo_019832.1_Dlon,Dlo_019835.1_Dlon,Dlo_019839.1_D…
949	.	.	.	.	.	AT5G17730.1_Atha,AT5G17740.1_Atha,AT5G17750.1_Atha,AT5G17760.1_Atha,Achn046231_Achi,Achn099681_Achi,Achn143351_Achi,Achn261491_Achi,Cs1g24500.1_Csin,Cs7g10380.1_Csin,CsUn05078.1_Csin,Dlo_021503.1_Dlon,Dlo_025390.1_Dlon,Dlo_025392.1_Dlon,Dlo_025393.1_Dlon,Dlo_025400.1_Dlon,Dlo_025401.1_Dlon,Dlo_025402.1_Dlon,GSVIVT01010357001_Vvin,GSVIVT01010372001_Vvin,GSVIVT01010373001_Vvin,Glyma01g37670.1_Gmax,…
977	.	.	.	.	.	AT1G36960.1_Atha,AT1G43680.1_Atha,AT1G48095.1_Atha,AT2G02103.1_Atha,AT2G13450.1_Atha,AT2G13500.1_Atha,AT2G13510.1_Atha,AT2G16676.1_Atha,AT2G17920.1_Atha,AT2G31590.1_Atha,AT2G41590.1_Atha,AT3G24070.1_Atha,AT3G31430.1_Atha,AT3G42140.1_Atha,AT3G47920.1_Atha,AT4G02000.1_Atha,AT4G04730.1_Atha,AT5G18636.1_Atha,AT5G25200.1_Atha,AT5G25600.1_Atha,AT5G35737.1_Atha,AT5G36228.1_Atha,AT5G51195.1_Atha,Dlo_0009…
998	.	.	.	.	.	AT2G27410.1_Atha,AT2G31420.1_Atha,AT2G31460.1_Atha,AT2G32645.1_Atha,AT2G32905.1_Atha,Achn165201_Achi,Achn165461_Achi,Cs7g14560.1_Csin,Cs7g14570.1_Csin,Cs7g14600.1_Csin,Cs8g09860.1_Csin,Cs8g09920.1_Csin,CsUn04141.1_Csin,CsUn05136.1_Csin,CsUn05137.1_Csin,CsUn05234.1_Csin,CsUn05235.1_Csin,Dlo_003283.1_Dlon,Dlo_003295.1_Dlon,Dlo_006026.1_Dlon,Dlo_006027.1_Dlon,Dlo_015250.1_Dlon,Dlo_015266.1_Dlon,Dlo_…
1013	.	.	.	.	.	AT3G18650.1_Atha,AT4G02235.1_Atha,AT4G11250.1_Atha,AT5G26950.1_Atha,AT5G27050.1_Atha,AT5G27070.1_Atha,AT5G27090.1_Atha,AT5G27580.1_Atha,AT5G27944.1_Atha,AT5G37415.1_Atha,AT5G38740.1_Atha,AT5G39750.1_Atha,AT5G39810.1_Atha,AT5G40070.1_Atha,AT5G40120.1_Atha,AT5G40220.1_Atha,AT5G41200.1_Atha,AT5G65330.1_Atha,CsUn00715.1_Csin,Dlo_003034.1_Dlon,Dlo_013511.1_Dlon,Dlo_013512.1_Dlon,Dlo_013835.1_Dlon,Dlo_…
1027	.	.	.	.	.	AT4G37980.1_Atha,AT4G37990.1_Atha,Achn224201_Achi,Cs1g20580.1_Csin,Dlo_000545.1_Dlon,Dlo_000548.1_Dlon,Dlo_000549.1_Dlon,Dlo_000550.1_Dlon,Dlo_000551.1_Dlon,Dlo_000555.1_Dlon,GSMUA_Achr7T07160_001_Macu,GSVIVT01002105001_Vvin,GSVIVT01002106001_Vvin,GSVIVT01002109001_Vvin,GSVIVT01003944001_Vvin,GSVIVT01004508001_Vvin,GSVIVT01006306001_Vvin,GSVIVT01006308001_Vvin,GSVIVT01006310001_Vvin,GSVIVT0100645…
1059	.	.	.	.	.	AT1G24380.1_Atha,AT1G66235.1_Atha,AT2G13760.1_Atha,AT4G10230.1_Atha,Cs7g22440.1_Csin,Dlo_004237.1_Dlon,Dlo_004910.1_Dlon,Dlo_007107.1_Dlon,Dlo_007928.1_Dlon,Dlo_009467.1_Dlon,Dlo_011127.1_Dlon,Dlo_014397.1_Dlon,Dlo_014620.1_Dlon,Dlo_018718.1_Dlon,Dlo_018719.1_Dlon,Dlo_018721.1_Dlon,Dlo_018722.2_Dlon,Dlo_018795.1_Dlon,Dlo_019131.1_Dlon,Dlo_021812.1_Dlon,Dlo_023378.1_Dlon,Dlo_025712.1_Dlon,Dlo_0262…
1068	.	.	.	.	.	AT1G55790.1_Atha,AT1G55800.1_Atha,AT4G26485.1_Atha,Cs2g30150.1_Csin,Cs4g07970.1_Csin,Cs4g08000.1_Csin,Dlo_003150.2_Dlon,Dlo_013393.1_Dlon,Dlo_017058.1_Dlon,Dlo_017219.1_Dlon,Dlo_017222.1_Dlon,Dlo_020534.1_Dlon,GSMUA_Achr3T04240_001_Macu,GSVIVT01014811001_Vvin,GSVIVT01014829001_Vvin,GSVIVT01014831001_Vvin,Glyma02g46360.2_Gmax,Glyma18g08150.1_Gmax,MDP0000144236_Mdom,MDP0000242755_Mdom,MDP0000254476…
1095	.	.	.	.	.	AT3G24780.1_Atha,AT5G13210.1_Atha,AT5G43390.1_Atha,AT5G43400.1_Atha,Achn334511_Achi,Cs9g04690.1_Csin,GSMUA_AchrUn_randomT22000_001_Macu,GSVIVT01000961001_Vvin,Glyma01g07690.1_Gmax,MDP0000155188_Mdom,MDP0000189502_Mdom,MDP0000262678_Mdom,MDP0000266629_Mdom,MDP0000790026_Mdom,MDP0000931198_Mdom,Potri.003G165200.1_Ptri,Tc02_g018150_Tcac,Tc04_g026550_Tcac,dlo_034210.1_Dlon,dlo_034563.1_Dlon,dlo_03532…
1105	.	.	.	.	.	AT4G19050.1_Atha,AT5G45510.1_Atha,Achn030861_Achi,Achn099851_Achi,Achn356971_Achi,Cs1g03690.1_Csin,Cs7g14810.1_Csin,Dlo_002016.1_Dlon,Dlo_002017.1_Dlon,Dlo_017104.1_Dlon,Dlo_017106.1_Dlon,Dlo_029681.1_Dlon,GSMUA_Achr1T08700_001_Macu,MDP0000726619_Mdom,Potri.003G101000.1_Ptri,Tc03_g030180_Tcac,evm.TU.contig_37786.1_Cpap,evm.TU.contig_48019.1_Cpap,evm.TU.supercontig_27.143_Cpap,evm.TU.supercontig_2…
1119	.	.	.	.	.	Achn010351_Achi,Achn010361_Achi,Achn010371_Achi,Achn050911_Achi,Achn268221_Achi,Achn268231_Achi,Achn306931_Achi,Cs4g16640.1_Csin,CsUn02338.1_Csin,Dlo_008880.1_Dlon,Dlo_008881.1_Dlon,Dlo_008882.1_Dlon,Dlo_008883.1_Dlon,Dlo_008886.1_Dlon,Dlo_008888.1_Dlon,Dlo_008889.1_Dlon,GSMUA_Achr1T03370_001_Macu,GSVIVT01033243001_Vvin,Glyma02g32020.1_Gmax,Glyma02g32770.1_Gmax,Glyma03g29051.1_Gmax,Glyma10g15730.…
1122	.	.	.	.	.	Cs3g20390.1_Csin,Cs9g09830.1_Csin,Dlo_001231.1_Dlon,Dlo_003888.1_Dlon,Dlo_003889.1_Dlon,Dlo_003890.1_Dlon,Dlo_003891.1_Dlon,Dlo_005740.1_Dlon,Dlo_005806.1_Dlon,Dlo_005817.1_Dlon,Dlo_006845.1_Dlon,Dlo_007286.1_Dlon,Dlo_008246.1_Dlon,Dlo_008256.1_Dlon,Dlo_008900.1_Dlon,Dlo_010106.1_Dlon,Dlo_010582.1_Dlon,Dlo_011439.1_Dlon,Dlo_011748.1_Dlon,Dlo_012204.1_Dlon,Dlo_013172.1_Dlon,Dlo_013973.1_Dlon,Dlo_0…
1123	.	.	.	.	.	Dlo_000571.1_Dlon,Dlo_001328.1_Dlon,Dlo_001496.1_Dlon,Dlo_002162.1_Dlon,Dlo_002614.1_Dlon,Dlo_003047.1_Dlon,Dlo_003622.1_Dlon,Dlo_004825.1_Dlon,Dlo_007611.1_Dlon,Dlo_008032.1_Dlon,Dlo_010045.1_Dlon,Dlo_010451.1_Dlon,Dlo_011461.1_Dlon,Dlo_011533.1_Dlon,Dlo_012657.1_Dlon,Dlo_013880.1_Dlon,Dlo_014844.1_Dlon,Dlo_017865.1_Dlon,Dlo_021694.1_Dlon,Dlo_022534.1_Dlon,Dlo_022905.1_Dlon,Dlo_024596.1_Dlon,Dlo…
1124	.	.	.	.	.	Dlo_000878.1_Dlon,Dlo_001393.1_Dlon,Dlo_002434.1_Dlon,Dlo_002567.1_Dlon,Dlo_005274.1_Dlon,Dlo_006787.1_Dlon,Dlo_007532.1_Dlon,Dlo_008965.1_Dlon,Dlo_009398.1_Dlon,Dlo_010042.1_Dlon,Dlo_010050.1_Dlon,Dlo_010051.1_Dlon,Dlo_010538.1_Dlon,Dlo_011836.1_Dlon,Dlo_014371.1_Dlon,Dlo_018374.1_Dlon,Dlo_022202.1_Dlon,Dlo_022204.1_Dlon,Dlo_022210.1_Dlon,Dlo_022212.1_Dlon,Dlo_022214.1_Dlon,Dlo_022745.1_Dlon,Dlo…
1139	.	.	.	.	.	AT1G13470.1_Atha,AT1G13480.1_Atha,AT1G13490.1_Atha,AT1G13500.1_Atha,AT1G13510.1_Atha,AT1G13520.1_Atha,AT1G13530.1_Atha,AT1G13540.1_Atha,AT1G13550.1_Atha,Achn355931_Achi,Cs7g13290.1_Csin,Dlo_004755.1_Dlon,Dlo_004756.1_Dlon,Dlo_004757.1_Dlon,Dlo_004758.1_Dlon,Dlo_004759.1_Dlon,Dlo_004761.1_Dlon,Dlo_013240.1_Dlon,GSMUA_Achr3T06220_001_Macu,GSMUA_Achr5T27350_001_Macu,GSMUA_Achr5T27360_001_Macu,GSVIVT…
1163	.	.	.	.	.	AT2G29880.1_Atha,AT5G27260.1_Atha,Dlo_012631.1_Dlon,Dlo_024566.1_Dlon,Dlo_025342.1_Dlon,Glyma01g27020.1_Gmax,Glyma01g27310.1_Gmax,Glyma04g08630.1_Gmax,Glyma07g16030.1_Gmax,Glyma17g15810.2_Gmax,MDP0000140398_Mdom,MDP0000149080_Mdom,MDP0000152677_Mdom,MDP0000179039_Mdom,MDP0000185210_Mdom,MDP0000187185_Mdom,MDP0000196163_Mdom,MDP0000206998_Mdom,MDP0000249145_Mdom,MDP0000257147_Mdom,MDP0000294984_Md…
1177	.	.	.	.	.	AT3G18670.1_Atha,Achn107231_Achi,Cs1g05450.1_Csin,Dlo_011829.1_Dlon,Dlo_011832.1_Dlon,Dlo_011834.1_Dlon,Dlo_011835.1_Dlon,Dlo_011850.1_Dlon,GSVIVT01011198001_Vvin,GSVIVT01011201001_Vvin,GSVIVT01011204001_Vvin,GSVIVT01011216001_Vvin,GSVIVT01011219001_Vvin,GSVIVT01026533001_Vvin,Glyma01g01550.1_Gmax,Glyma01g01700.2_Gmax,Glyma09g40191.1_Gmax,Potri.005G057900.1_Ptri,Potri.007G110000.1_Ptri,Tc01_g0112…
1196	.	.	.	.	.	Achn103791_Achi,Cs2g04100.1_Csin,Cs2g04110.1_Csin,Dlo_019253.1_Dlon,Dlo_019259.1_Dlon,Dlo_020942.1_Dlon,Dlo_020946.1_Dlon,Dlo_031135.1_Dlon,Dlo_031137.1_Dlon,GSVIVT01018667001_Vvin,GSVIVT01018669001_Vvin,GSVIVT01021328001_Vvin,GSVIVT01021330001_Vvin,GSVIVT01021331001_Vvin,GSVIVT01021334001_Vvin,GSVIVT01021335001_Vvin,GSVIVT01021337001_Vvin,GSVIVT01021339001_Vvin,GSVIVT01021346001_Vvin,GSVIVT01021…
1203	.	.	.	.	.	Dlo_001790.1_Dlon,Dlo_001794.1_Dlon,Dlo_004925.1_Dlon,Dlo_006013.1_Dlon,Dlo_006123.1_Dlon,Dlo_006221.1_Dlon,Dlo_006760.1_Dlon,Dlo_009008.1_Dlon,Dlo_009009.1_Dlon,Dlo_012315.1_Dlon,Dlo_012747.1_Dlon,Dlo_014355.1_Dlon,Dlo_015273.2_Dlon,Dlo_015755.1_Dlon,Dlo_016069.1_Dlon,Dlo_016296.1_Dlon,Dlo_016350.1_Dlon,Dlo_016920.1_Dlon,Dlo_017738.1_Dlon,Dlo_017960.1_Dlon,Dlo_018706.1_Dlon,Dlo_021066.1_Dlon,Dlo…
1358	.	.	.	.	.	AT2G29710.1_Atha,AT2G29730.1_Atha,Achn209831_Achi,Achn209841_Achi,Achn209851_Achi,Cs6g11550.1_Csin,Dlo_029391.1_Dlon,Dlo_029392.1_Dlon,Dlo_029393.1_Dlon,Dlo_029395.1_Dlon,Dlo_029396.1_Dlon,Dlo_029398.1_Dlon,GSMUA_Achr4T33340_001_Macu,Glyma02g39080.2_Gmax,Glyma02g39090.2_Gmax,Glyma14g37170.1_Gmax,MDP0000092033_Mdom,MDP0000163017_Mdom,MDP0000323136_Mdom,MDP0000426138_Mdom,MDP0000553484_Mdom,MDP0000…
1402	.	.	.	.	.	CsUn02008.1_Csin,Dlo_002619.1_Dlon,Dlo_007239.1_Dlon,Dlo_022540.1_Dlon,Dlo_022542.1_Dlon,Dlo_022543.1_Dlon,Potri.003G014100.1_Ptri,Potri.007G074400.1_Ptri,Potri.019G000400.1_Ptri,Potri.019G016400.1_Ptri,Potri.019G016500.1_Ptri,Potri.019G016700.1_Ptri,Potri.019G016900.1_Ptri,Potri.019G023100.1_Ptri,Potri.019G044900.1_Ptri,Potri.019G045100.1_Ptri,Potri.019G045300.1_Ptri,Potri.019G045400.1_Ptri,Potr…
1403	.	.	.	.	.	Dlo_000008.1_Dlon,Dlo_002765.1_Dlon,Dlo_003131.1_Dlon,Dlo_003369.1_Dlon,Dlo_005383.1_Dlon,Dlo_006420.1_Dlon,Dlo_006666.1_Dlon,Dlo_007137.1_Dlon,Dlo_007249.1_Dlon,Dlo_007993.1_Dlon,Dlo_008414.1_Dlon,Dlo_010882.1_Dlon,Dlo_013148.1_Dlon,Dlo_016480.1_Dlon,Dlo_017463.1_Dlon,Dlo_017920.1_Dlon,Dlo_018562.1_Dlon,Dlo_019287.1_Dlon,Dlo_019735.1_Dlon,Dlo_021591.1_Dlon,Dlo_021774.1_Dlon,Dlo_022954.1_Dlon,Dlo…
1404	.	.	.	.	.	Dlo_000381.1_Dlon,Dlo_000575.1_Dlon,Dlo_001466.1_Dlon,Dlo_001474.1_Dlon,Dlo_005801.1_Dlon,Dlo_006663.1_Dlon,Dlo_006938.1_Dlon,Dlo_007817.1_Dlon,Dlo_008950.1_Dlon,Dlo_011813.1_Dlon,Dlo_012722.1_Dlon,Dlo_017743.1_Dlon,Dlo_018364.1_Dlon,Dlo_019803.1_Dlon,Dlo_022854.1_Dlon,Dlo_023316.1_Dlon,Dlo_024656.1_Dlon,Dlo_025159.1_Dlon,Dlo_026199.1_Dlon,Dlo_026915.1_Dlon,Dlo_027575.1_Dlon,Dlo_029561.1_Dlon,Dlo…
1418	.	.	.	.	.	AT1G18720.1_Atha,AT1G74440.1_Atha,Achn144731_Achi,Dlo_026186.1_Dlon,GSMUA_Achr10T29690_001_Macu,GSMUA_Achr6T10760_001_Macu,GSVIVT01019954001_Vvin,Glyma02g12210.1_Gmax,MDP0000125405_Mdom,MDP0000189871_Mdom,MDP0000226959_Mdom,MDP0000229775_Mdom,MDP0000255237_Mdom,MDP0000310579_Mdom,MDP0000582151_Mdom,MDP0000643328_Mdom,Potri.008G088800.1_Ptri,Potri.010G166500.1_Ptri,Tc02_g033050_Tcac,Tc03_g008410_T…
1478	.	.	.	.	.	AT3G50610.1_Atha,AT5G66816.1_Atha,Achn091341_Achi,Achn227091_Achi,Achn265981_Achi,Cs1g22850.1_Csin,Dlo_000211.1_Dlon,Dlo_000212.1_Dlon,Dlo_000213.1_Dlon,Dlo_000218.1_Dlon,Dlo_000220.1_Dlon,Dlo_000221.1_Dlon,Dlo_000223.1_Dlon,Dlo_000224.1_Dlon,Dlo_000226.1_Dlon,GSVIVT01022155001_Vvin,Glyma01g39170.1_Gmax,Glyma05g16420.2_Gmax,Glyma11g06101.1_Gmax,Glyma17g20350.1_Gmax,Glyma17g20380.1_Gmax,Glyma17g20…
1508	.	.	.	.	.	Cs7g14590.1_Csin,Cs7g14610.1_Csin,Cs7g14630.1_Csin,Cs8g14550.1_Csin,Cs8g14560.1_Csin,Cs8g14670.1_Csin,Cs8g15320.1_Csin,Dlo_002367.1_Dlon,Dlo_006050.1_Dlon,Dlo_006051.1_Dlon,Dlo_014735.1_Dlon,Dlo_014736.1_Dlon,Dlo_014737.1_Dlon,Dlo_014738.1_Dlon,Dlo_014739.1_Dlon,Dlo_014742.1_Dlon,Dlo_014748.1_Dlon,Dlo_014752.1_Dlon,Dlo_014753.1_Dlon,Dlo_014754.1_Dlon,Dlo_022570.1_Dlon,Dlo_022571.1_Dlon,Dlo_022572…
1536	.	.	.	.	.	AT1G50580.1_Atha,AT1G64910.1_Atha,AT1G64920.1_Atha,AT2G22930.1_Atha,AT3G29630.1_Atha,AT4G09500.2_Atha,AT4G27560.1_Atha,AT4G27570.1_Atha,AT5G53990.1_Atha,AT5G54010.1_Atha,Achn133151_Achi,Cs1g08110.1_Csin,Dlo_019318.1_Dlon,Dlo_019319.1_Dlon,Dlo_019323.1_Dlon,Dlo_019324.1_Dlon,Dlo_019328.1_Dlon,Dlo_027070.1_Dlon,GSVIVT01014265001_Vvin,GSVIVT01014267001_Vvin,GSVIVT01014269001_Vvin,GSVIVT01014270001_V…
1593	.	.	.	.	.	AT4G25650.2_Atha,Cs9g02990.1_Csin,Cs9g03000.1_Csin,Dlo_032686.1_Dlon,Dlo_032687.1_Dlon,Dlo_032690.1_Dlon,Dlo_032691.1_Dlon,Dlo_032692.1_Dlon,Dlo_032693.1_Dlon,GSMUA_Achr2T12380_001_Macu,GSVIVT01025444001_Vvin,GSVIVT01025446001_Vvin,Glyma05g28900.1_Gmax,Glyma08g12070.1_Gmax,MDP0000137432_Mdom,MDP0000243004_Mdom,MDP0000243005_Mdom,MDP0000328000_Mdom,MDP0000414452_Mdom,Potri.001G005700.1_Ptri,Potri.…
1618	.	.	.	.	.	Achn029211_Achi,Achn123201_Achi,Cs3g19960.1_Csin,GSMUA_Achr11T26320_001_Macu,GSMUA_Achr5T25950_001_Macu,GSMUA_AchrUn_randomT11650_001_Macu,GSVIVT01008827001_Vvin,GSVIVT01008829001_Vvin,Glyma06g12190.1_Gmax,MDP0000150086_Mdom,MDP0000160572_Mdom,Potri.002G080400.1_Ptri,Potri.002G080500.1_Ptri,Potri.005G181000.1_Ptri,Potri.005G181100.1_Ptri,Tc08_g010920_Tcac,Tc08_g010950_Tcac,dlo_034353.1_Dlon,dlo_0…
1625	.	.	.	.	.	CsUn02191.1_Csin,Dlo_008046.1_Dlon,Dlo_010869.1_Dlon,Dlo_010871.1_Dlon,Dlo_010872.1_Dlon,Dlo_031464.1_Dlon,Potri.018G074600.1_Ptri,Potri.018G074700.1_Ptri,Potri.018G074800.1_Ptri,Potri.018G077400.1_Ptri,Potri.018G077500.1_Ptri,Potri.018G077600.1_Ptri,Potri.018G077700.1_Ptri,Potri.018G077800.1_Ptri,Potri.018G078200.1_Ptri,Potri.018G078500.1_Ptri,Potri.018G078600.1_Ptri,Potri.019G101400.1_Ptri,Potr…
1739	.	.	.	.	.	Dlo_003045.1_Dlon,Dlo_003714.1_Dlon,Dlo_003887.1_Dlon,Dlo_005798.1_Dlon,Dlo_006738.1_Dlon,Dlo_006846.1_Dlon,Dlo_007287.1_Dlon,Dlo_008899.1_Dlon,Dlo_010107.1_Dlon,Dlo_010583.1_Dlon,Dlo_011749.1_Dlon,Dlo_012203.1_Dlon,Dlo_013572.1_Dlon,Dlo_013974.1_Dlon,Dlo_014358.1_Dlon,Dlo_014964.1_Dlon,Dlo_015313.1_Dlon,Dlo_019618.1_Dlon,Dlo_024023.1_Dlon,Dlo_024944.1_Dlon,Dlo_026465.1_Dlon,Dlo_029542.1_Dlon,Dlo…
1740	.	.	.	.	.	Dlo_007612.1_Dlon,Dlo_011986.1_Dlon,Dlo_024601.1_Dlon,MDP0000173002_Mdom,MDP0000188012_Mdom,MDP0000191585_Mdom,MDP0000250644_Mdom,MDP0000258558_Mdom,MDP0000271312_Mdom,MDP0000317141_Mdom,MDP0000404648_Mdom,MDP0000699677_Mdom,dlo_034694.1_Dlon,dlo_034897.1_Dlon,dlo_036485.1_Dlon,dlo_036812.1_Dlon,dlo_036871.1_Dlon,dlo_036963.1_Dlon,dlo_037231.1_Dlon,dlo_037680.1_Dlon,dlo_037812.1_Dlon,dlo_038089.1…
1742	.	.	.	.	.	dlo_034271.1_Dlon,dlo_034446.1_Dlon,dlo_034937.1_Dlon,dlo_034951.1_Dlon,dlo_035170.1_Dlon,dlo_035541.1_Dlon,dlo_035855.1_Dlon,dlo_035909.1_Dlon,dlo_035945.1_Dlon,dlo_036340.1_Dlon,dlo_036480.1_Dlon,dlo_037070.1_Dlon,dlo_037536.1_Dlon,dlo_037606.1_Dlon,dlo_037690.1_Dlon,dlo_038038.1_Dlon,dlo_038394.1_Dlon,dlo_038418.1_Dlon,dlo_038485.1_Dlon,dlo_038680.1_Dlon,dlo_038696.1_Dlon,dlo_038761.1_Dlon,dlo…
1789	.	.	.	.	.	AT1G66880.1_Atha,AT5G38210.1_Atha,Achn193081_Achi,Achn292631_Achi,Achn339491_Achi,Cs6g18380.1_Csin,Dlo_008727.1_Dlon,Dlo_008732.1_Dlon,Dlo_022454.1_Dlon,Dlo_022456.1_Dlon,Dlo_022463.1_Dlon,Glyma02g09750.2_Gmax,Glyma18g53220.2_Gmax,MDP0000258683_Mdom,MDP0000271666_Mdom,MDP0000289075_Mdom,MDP0000314547_Mdom,Potri.004G096600.1_Ptri,Potri.004G096900.1_Ptri,Potri.004G097100.1_Ptri,Potri.017G118100.1_P…
1868	.	.	.	.	.	AT5G04680.1_Atha,AT5G04690.1_Atha,AT5G04700.1_Atha,AT5G04730.1_Atha,Cs1g17540.1_Csin,Cs1g17630.1_Csin,Cs8g11550.1_Csin,Cs8g11560.1_Csin,Cs8g11570.1_Csin,Cs8g11580.1_Csin,CsUn02865.1_Csin,CsUn03721.1_Csin,CsUn03722.1_Csin,CsUn03724.1_Csin,Dlo_004376.1_Dlon,Dlo_004377.1_Dlon,Dlo_004993.1_Dlon,Dlo_005477.1_Dlon,Dlo_005479.1_Dlon,Dlo_005481.1_Dlon,Dlo_005482.1_Dlon,Dlo_005485.1_Dlon,Dlo_021581.1_Dlon…
1887	.	.	.	.	.	Achn216521_Achi,Achn365821_Achi,Cs7g04930.1_Csin,Dlo_012432.1_Dlon,Dlo_012434.1_Dlon,Dlo_012435.1_Dlon,Dlo_012438.1_Dlon,Dlo_016014.2_Dlon,GSVIVT01008068001_Vvin,Glyma04g00460.1_Gmax,Glyma04g34350.1_Gmax,Glyma06g20220.2_Gmax,MDP0000131144_Mdom,MDP0000256960_Mdom,MDP0000312014_Mdom,MDP0000408508_Mdom,MDP0000764585_Mdom,Potri.012G105600.1_Ptri,Potri.012G105700.1_Ptri,Potri.015G065600.1_Ptri,Potri.0…
1899	.	.	.	.	.	Dlo_000099.1_Dlon,Dlo_000246.1_Dlon,Dlo_000388.1_Dlon,Dlo_004081.1_Dlon,Dlo_004082.1_Dlon,Dlo_005995.1_Dlon,Dlo_006006.1_Dlon,Dlo_008645.1_Dlon,Dlo_009613.1_Dlon,Dlo_011086.1_Dlon,Dlo_011523.1_Dlon,Dlo_014757.1_Dlon,Dlo_014948.1_Dlon,Dlo_016251.1_Dlon,Dlo_017073.1_Dlon,Dlo_020900.1_Dlon,Dlo_024374.1_Dlon,Dlo_024742.1_Dlon,Dlo_025770.1_Dlon,Dlo_025904.1_Dlon,Dlo_028392.1_Dlon,Dlo_029908.1_Dlon,Dlo…
1900	.	.	.	.	.	Dlo_001140.1_Dlon,Dlo_003051.1_Dlon,Dlo_003381.1_Dlon,Dlo_003403.1_Dlon,Dlo_003404.1_Dlon,Dlo_006251.1_Dlon,Dlo_006252.1_Dlon,Dlo_006253.1_Dlon,Dlo_006254.1_Dlon,Dlo_006257.1_Dlon,Dlo_008961.1_Dlon,Dlo_008966.1_Dlon,Dlo_011353.1_Dlon,Dlo_011354.1_Dlon,Dlo_011355.1_Dlon,Dlo_011796.1_Dlon,Dlo_028505.1_Dlon,Dlo_029147.1_Dlon,Dlo_029550.1_Dlon,Dlo_029551.1_Dlon,Dlo_030096.1_Dlon,Potri.001G318300.1_Pt…
1905	.	.	.	.	.	dlo_034277.1_Dlon,dlo_034380.1_Dlon,dlo_034717.1_Dlon,dlo_034970.1_Dlon,dlo_035120.1_Dlon,dlo_035403.1_Dlon,dlo_035536.1_Dlon,dlo_035616.1_Dlon,dlo_035773.1_Dlon,dlo_035890.1_Dlon,dlo_036296.1_Dlon,dlo_036763.1_Dlon,dlo_036817.1_Dlon,dlo_037071.1_Dlon,dlo_037103.1_Dlon,dlo_037764.1_Dlon,dlo_037777.1_Dlon,dlo_037808.1_Dlon,dlo_037911.1_Dlon,dlo_038076.1_Dlon,dlo_038128.1_Dlon,dlo_038467.1_Dlon,dlo…
1935	.	.	.	.	.	AT1G25390.1_Atha,Achn311201_Achi,Achn311211_Achi,Achn373881_Achi,Achn373901_Achi,Cs2g12940.1_Csin,Dlo_002797.1_Dlon,Dlo_002798.1_Dlon,Dlo_002799.1_Dlon,Dlo_003740.1_Dlon,Dlo_003743.1_Dlon,Dlo_003744.1_Dlon,Dlo_016492.1_Dlon,GSVIVT01011849001_Vvin,GSVIVT01011850001_Vvin,Glyma10g41761.1_Gmax,Glyma20g25382.1_Gmax,Glyma20g25394.1_Gmax,Glyma20g25406.1_Gmax,Glyma20g25418.1_Gmax,Glyma20g25471.1_Gmax,MDP…
2046	.	.	.	.	.	AT5G53660.1_Atha,CsUn02555.2_Csin,Dlo_000997.1_Dlon,Dlo_005450.1_Dlon,Dlo_008149.1_Dlon,Dlo_008558.1_Dlon,Dlo_010133.1_Dlon,Dlo_012633.1_Dlon,Dlo_016151.1_Dlon,Dlo_016157.1_Dlon,Dlo_026814.1_Dlon,Dlo_027981.1_Dlon,Dlo_027987.2_Dlon,Dlo_028513.2_Dlon,Dlo_028528.1_Dlon,Dlo_034018.1_Dlon,GSVIVT01038629001_Vvin,Glyma04g40880.2_Gmax,Glyma06g13960.1_Gmax,MDP0000814056_Mdom,Potri.012G022600.1_Ptri,Potri…
2051	.	.	.	.	.	Achn195041_Achi,CsUn01747.1_Csin,Dlo_004006.1_Dlon,Dlo_004008.1_Dlon,Dlo_004009.1_Dlon,Dlo_004010.1_Dlon,Dlo_004011.1_Dlon,Dlo_004013.1_Dlon,Dlo_004014.1_Dlon,Dlo_004015.1_Dlon,Dlo_004016.1_Dlon,Dlo_004017.1_Dlon,GSMUA_Achr11T04850_001_Macu,GSMUA_Achr8T10830_001_Macu,GSVIVT01028197001_Vvin,GSVIVT01031311001_Vvin,GSVIVT01031312001_Vvin,Glyma02g01190.1_Gmax,Glyma10g01230.1_Gmax,Glyma10g01250.1_Gmax…
2055	.	.	.	.	.	Achn326021_Achi,Achn326031_Achi,Cs2g02440.1_Csin,Dlo_017666.1_Dlon,Dlo_017667.1_Dlon,Dlo_017668.1_Dlon,Dlo_017669.1_Dlon,Dlo_017670.1_Dlon,Dlo_026490.1_Dlon,Dlo_026491.1_Dlon,Dlo_026492.1_Dlon,Glyma08g43375.1_Gmax,MDP0000258744_Mdom,MDP0000274205_Mdom,MDP0000294331_Mdom,Potri.011G021900.1_Ptri,Tc04_g013310_Tcac,Tc06_g020010_Tcac,Tc06_g020020_Tcac,Tc06_g020030_Tcac,Tc06_g020040_Tcac,Tc06_g020050_T…
2096	.	.	.	.	.	AT1G22810.1_Atha,AT1G71520.1_Atha,Achn204851_Achi,Achn371851_Achi,Dlo_014727.1_Dlon,Dlo_014729.1_Dlon,Dlo_016787.1_Dlon,Dlo_016788.1_Dlon,Dlo_016790.1_Dlon,Dlo_016792.1_Dlon,Dlo_016794.1_Dlon,GSMUA_Achr10T04450_001_Macu,GSMUA_Achr3T21790_001_Macu,Glyma01g44230.2_Gmax,Glyma11g01700.1_Gmax,MDP0000442215_Mdom,MDP0000445110_Mdom,MDP0000567264_Mdom,MDP0000932292_Mdom,Potri.013G100300.1_Ptri,Potri.019G…
2126	.	.	.	.	.	AT2G07732.1_Atha,Achn008791_Achi,GSMUA_Achr5T18590_001_Macu,GSVIVT01013856001_Vvin,GSVIVT01022403001_Vvin,Glyma12g06606.1_Gmax,MDP0000597996_Mdom,MDP0000938928_Mdom,Potri.010G033200.1_Ptri,Potri.012G062600.1_Ptri,Potri.T005800.1_Ptri,Potri.T006200.1_Ptri,Potri.T063100.1_Ptri,Tc04_g003850_Tcac,dlo_035692.1_Dlon,dlo_035748.1_Dlon,dlo_036369.1_Dlon,dlo_036389.1_Dlon,dlo_037254.1_Dlon,dlo_037666.1_Dl…
2241	.	.	.	.	.	Cs4g01260.1_Csin,Dlo_002993.1_Dlon,Dlo_004823.1_Dlon,Dlo_004824.1_Dlon,Dlo_004826.1_Dlon,Dlo_004832.1_Dlon,Dlo_006644.1_Dlon,Dlo_006645.1_Dlon,Dlo_006646.1_Dlon,Dlo_013193.1_Dlon,Dlo_013195.1_Dlon,Dlo_013197.1_Dlon,Dlo_021850.1_Dlon,Dlo_022904.1_Dlon,Glyma02g46411.1_Gmax,Glyma02g46420.2_Gmax,Glyma07g00640.2_Gmax,Glyma07g01100.2_Gmax,Glyma08g20500.1_Gmax,Glyma17g08670.2_Gmax,Potri.001G337200.1_Ptr…
2243	.	.	.	.	.	Dlo_000170.1_Dlon,Dlo_000990.1_Dlon,Dlo_000991.1_Dlon,Dlo_000992.1_Dlon,Dlo_000993.1_Dlon,GSVIVT01005067001_Vvin,GSVIVT01005068001_Vvin,GSVIVT01005069001_Vvin,Glyma11g06320.1_Gmax,MDP0000163690_Mdom,MDP0000228627_Mdom,MDP0000242491_Mdom,Potri.007G036700.1_Ptri,Potri.007G036800.1_Ptri,evm.TU.supercontig_1245.1_Cpap,evm.TU.supercontig_202.17_Cpap,evm.TU.supercontig_76.27_Cpap,ppa009400m_Pper,ppa015…
2258	.	.	.	.	.	AT1G14930.1_Atha,AT1G14940.1_Atha,AT1G14950.1_Atha,AT1G14960.1_Atha,AT1G30990.1_Atha,AT2G01520.1_Atha,AT2G01530.1_Atha,AT3G26450.1_Atha,AT3G26460.1_Atha,AT4G14060.1_Atha,AT4G23670.1_Atha,AT4G23680.1_Atha,Dlo_011467.1_Dlon,Dlo_011468.1_Dlon,Dlo_011469.1_Dlon,MDP0000132530_Mdom,MDP0000180039_Mdom,MDP0000277802_Mdom,MDP0000286764_Mdom,Potri.008G131300.1_Ptri,Tc02_g027060_Tcac,ppa012615m_Pper,ppa0127…
2284	.	.	.	.	.	AT1G48020.1_Atha,AT3G17220.1_Atha,Achn102711_Achi,Achn325551_Achi,Achn344431_Achi,Dlo_001778.1_Dlon,Dlo_001780.1_Dlon,Dlo_001781.1_Dlon,Dlo_001782.1_Dlon,Dlo_001783.1_Dlon,Dlo_009753.1_Dlon,Dlo_013349.1_Dlon,Dlo_013350.1_Dlon,Dlo_013352.1_Dlon,Dlo_013353.1_Dlon,Dlo_018218.1_Dlon,Dlo_024765.1_Dlon,Glyma02g14830.2_Gmax,Glyma15g25110.1_Gmax,Glyma15g25160.1_Gmax,Glyma17g03971.1_Gmax,MDP0000254726_Mdo…
2294	.	.	.	.	.	AT1G58270.1_Atha,AT1G65050.1_Atha,AT1G65150.1_Atha,AT1G65370.1_Atha,AT1G69650.1_Atha,AT1G69660.1_Atha,AT2G15710.1_Atha,AT3G20360.1_Atha,AT3G20370.1_Atha,AT3G20380.1_Atha,AT3G22080.1_Atha,AT3G28220.1_Atha,AT3G46190.1_Atha,CsUn04177.1_Csin,Dlo_007749.1_Dlon,Dlo_007750.1_Dlon,Dlo_014424.1_Dlon,Dlo_014425.1_Dlon,Dlo_022320.1_Dlon,Dlo_031431.1_Dlon,MDP0000139262_Mdom,Potri.008G199400.1_Ptri,ppa008644m…
2409	.	.	.	.	.	AT4G29090.1_Atha,Dlo_004268.1_Dlon,Dlo_015984.1_Dlon,Glyma10g22851.1_Gmax,dlo_034214.1_Dlon,dlo_034467.1_Dlon,dlo_035390.1_Dlon,dlo_035853.1_Dlon,dlo_036559.1_Dlon,dlo_036735.1_Dlon,dlo_036810.1_Dlon,dlo_037059.1_Dlon,dlo_037315.1_Dlon,dlo_037540.1_Dlon,dlo_037728.1_Dlon,dlo_037775.1_Dlon,dlo_037885.1_Dlon,dlo_038069.1_Dlon,dlo_038432.1_Dlon,dlo_038718.1_Dlon,dlo_038836.1_Dlon,dlo_039183.1_Dlon,e…
2417	.	.	.	.	.	AT4G35660.1_Atha,AT4G35680.1_Atha,Achn145301_Achi,Achn145311_Achi,Achn206831_Achi,Achn206841_Achi,Cs1g26300.1_Csin,Dlo_003259.1_Dlon,Dlo_015041.1_Dlon,Dlo_015042.1_Dlon,Dlo_015709.1_Dlon,Dlo_015710.1_Dlon,Glyma01g36510.1_Gmax,Glyma02g04890.2_Gmax,Glyma11g08850.1_Gmax,Glyma16g22840.1_Gmax,Potri.005G103400.1_Ptri,Potri.005G104200.1_Ptri,Potri.007G059700.1_Ptri,Tc01_g000830_Tcac,Tc01_g000840_Tcac,ev…
2456	.	.	.	.	.	Cs1g14030.1_Csin,Cs1g14090.2_Csin,Dlo_005943.1_Dlon,Dlo_013878.1_Dlon,Dlo_013879.1_Dlon,Dlo_013882.1_Dlon,Dlo_013883.1_Dlon,Dlo_013884.2_Dlon,Dlo_033208.3_Dlon,Dlo_033564.1_Dlon,GSVIVT01017079001_Vvin,GSVIVT01017134001_Vvin,GSVIVT01017136001_Vvin,GSVIVT01017142001_Vvin,GSVIVT01017143001_Vvin,GSVIVT01017148001_Vvin,GSVIVT01017149001_Vvin,GSVIVT01017166001_Vvin,GSVIVT01017229001_Vvin,GSVIVT01017232…
2459	.	.	.	.	.	Dlo_000342.1_Dlon,Dlo_001566.1_Dlon,Dlo_001919.1_Dlon,Dlo_003595.1_Dlon,Dlo_003683.1_Dlon,Dlo_005417.1_Dlon,Dlo_005588.1_Dlon,Dlo_005797.1_Dlon,Dlo_007180.1_Dlon,Dlo_011465.1_Dlon,Dlo_013333.1_Dlon,Dlo_013365.1_Dlon,Dlo_013820.1_Dlon,Dlo_019263.1_Dlon,Dlo_024491.1_Dlon,Dlo_025069.1_Dlon,Dlo_025120.1_Dlon,Dlo_027471.1_Dlon,Dlo_027980.1_Dlon,Dlo_029915.1_Dlon,Dlo_031267.1_Dlon,Dlo_033833.1_Dlon,GSV…
2460	.	.	.	.	.	Dlo_000603.1_Dlon,Dlo_001578.1_Dlon,Dlo_001639.1_Dlon,Dlo_001901.1_Dlon,Dlo_002006.1_Dlon,Dlo_004090.1_Dlon,Dlo_004563.1_Dlon,Dlo_004855.1_Dlon,Dlo_004955.1_Dlon,Dlo_005167.1_Dlon,Dlo_008591.1_Dlon,Dlo_008594.1_Dlon,Dlo_012685.1_Dlon,Dlo_016135.1_Dlon,Dlo_016366.1_Dlon,Dlo_016410.1_Dlon,Dlo_016422.1_Dlon,Dlo_016560.1_Dlon,Dlo_022969.1_Dlon,Dlo_023008.2_Dlon,Dlo_031496.1_Dlon,Dlo_032083.1_Dlon,Dlo…
2461	.	.	.	.	.	Dlo_001640.1_Dlon,Dlo_002284.1_Dlon,Dlo_006973.1_Dlon,Dlo_007560.1_Dlon,Dlo_008359.1_Dlon,Dlo_008945.1_Dlon,Dlo_010652.1_Dlon,Dlo_013378.1_Dlon,Dlo_014237.1_Dlon,Dlo_014238.1_Dlon,Dlo_016890.1_Dlon,Dlo_017447.1_Dlon,Dlo_017480.1_Dlon,Dlo_017843.1_Dlon,Dlo_018270.1_Dlon,Dlo_020064.1_Dlon,Dlo_022027.1_Dlon,Dlo_022050.1_Dlon,Dlo_022865.1_Dlon,Dlo_024033.1_Dlon,Dlo_025045.1_Dlon,Dlo_025046.1_Dlon,Dlo…
2462	.	.	.	.	.	Dlo_008818.1_Dlon,Dlo_009140.1_Dlon,Dlo_010237.1_Dlon,Dlo_010618.1_Dlon,Dlo_011833.1_Dlon,Dlo_012716.1_Dlon,Dlo_013436.1_Dlon,Dlo_013947.1_Dlon,Dlo_014180.1_Dlon,Dlo_016291.1_Dlon,Dlo_016447.1_Dlon,Dlo_016537.1_Dlon,Dlo_017518.1_Dlon,Dlo_018815.1_Dlon,Dlo_020023.1_Dlon,Dlo_020496.1_Dlon,Dlo_021321.1_Dlon,Dlo_022888.1_Dlon,Dlo_025684.1_Dlon,Dlo_025986.1_Dlon,Dlo_029961.1_Dlon,Dlo_031541.1_Dlon,Dlo…
2759	.	.	.	.	.	Achn025491_Achi,Dlo_020411.1_Dlon,Dlo_020412.1_Dlon,Dlo_020413.1_Dlon,Dlo_020414.1_Dlon,Dlo_020418.1_Dlon,GSMUA_Achr10T30140_001_Macu,GSMUA_Achr5T24590_001_Macu,GSMUA_Achr6T04300_001_Macu,Glyma04g04065.1_Gmax,Glyma06g04235.1_Gmax,Glyma06g04240.1_Gmax,Glyma17g36121.1_Gmax,MDP0000213166_Mdom,Potri.002G127000.1_Ptri,Potri.014G030500.1_Ptri,Potri.014G030800.1_Ptri,Potri.014G030900.1_Ptri,Tc08_g000670…
2769	.	.	.	.	.	Cs1g10060.1_Csin,Cs1g24460.1_Csin,Cs4g13480.1_Csin,Cs7g17310.1_Csin,CsUn02339.1_Csin,CsUn03007.1_Csin,Dlo_001605.1_Dlon,Dlo_002415.1_Dlon,Dlo_003930.1_Dlon,Dlo_004291.1_Dlon,Dlo_004338.1_Dlon,Dlo_007723.1_Dlon,Dlo_010345.1_Dlon,Dlo_010460.1_Dlon,Dlo_011943.1_Dlon,Dlo_012618.1_Dlon,Dlo_012718.1_Dlon,Dlo_012724.1_Dlon,Dlo_014892.1_Dlon,Dlo_015832.1_Dlon,Dlo_016136.1_Dlon,Dlo_029665.1_Dlon,
2770	.	.	.	.	.	Cs2g07280.1_Csin,Cs2g24530.1_Csin,Dlo_007474.1_Dlon,Dlo_007476.1_Dlon,Dlo_007477.1_Dlon,Dlo_007481.1_Dlon,Dlo_011231.1_Dlon,Dlo_011232.1_Dlon,Dlo_022360.1_Dlon,Dlo_022362.1_Dlon,GSVIVT01006399001_Vvin,GSVIVT01006638001_Vvin,Glyma17g05500.1_Gmax,MDP0000199152_Mdom,Potri.011G031800.1_Ptri,Tc06_g017980_Tcac,evm.TU.supercontig_81.3_Cpap,ppa003423m_Pper,ppa016292m_Pper,ppa019856m_Pper,ppa023341m_Pper,…
2773	.	.	.	.	.	Cs5g22510.1_Csin,CsUn03514.1_Csin,CsUn03518.1_Csin,CsUn03527.1_Csin,Dlo_009468.4_Dlon,Dlo_009469.1_Dlon,Dlo_011900.1_Dlon,Dlo_016222.1_Dlon,Dlo_020677.1_Dlon,Dlo_020685.1_Dlon,Dlo_021700.1_Dlon,Dlo_021703.1_Dlon,Dlo_024044.1_Dlon,Dlo_024816.1_Dlon,Dlo_027565.1_Dlon,Dlo_027569.2_Dlon,GSVIVT01022979001_Vvin,GSVIVT01022984001_Vvin,GSVIVT01026711001_Vvin,Glyma06g39943.1_Gmax,Tc06_g001420_Tcac,Tc06_g0…
2776	.	.	.	.	.	Dlo_000766.1_Dlon,Dlo_000768.1_Dlon,Dlo_000770.1_Dlon,Dlo_000771.1_Dlon,Dlo_000772.1_Dlon,Dlo_000773.1_Dlon,Dlo_000774.1_Dlon,Dlo_002388.1_Dlon,Dlo_003811.1_Dlon,Dlo_020176.1_Dlon,Dlo_023183.1_Dlon,Dlo_024583.1_Dlon,GSVIVT01015704001_Vvin,Potri.006G034100.1_Ptri,Potri.006G036100.1_Ptri,Potri.015G126600.1_Ptri,Potri.015G127000.1_Ptri,Potri.017G029300.1_Ptri,Potri.019G001200.1_Ptri,Potri.019G001400…
2779	.	.	.	.	.	dlo_034284.1_Dlon,dlo_034794.1_Dlon,dlo_035201.1_Dlon,dlo_035289.1_Dlon,dlo_035361.1_Dlon,dlo_035381.1_Dlon,dlo_035823.1_Dlon,dlo_035843.1_Dlon,dlo_035873.1_Dlon,dlo_036049.1_Dlon,dlo_036187.1_Dlon,dlo_036380.1_Dlon,dlo_036922.1_Dlon,dlo_036930.1_Dlon,dlo_037002.1_Dlon,dlo_037769.1_Dlon,dlo_037975.1_Dlon,dlo_038372.1_Dlon,dlo_038500.1_Dlon,dlo_038865.1_Dlon,dlo_038922.1_Dlon,dlo_039128.1_Dlon,
3113	.	.	.	.	.	Achn032001_Achi,Achn103951_Achi,Achn218331_Achi,Achn296601_Achi,CsUn02602.1_Csin,Dlo_002289.1_Dlon,Dlo_003747.1_Dlon,Dlo_007954.1_Dlon,Dlo_010332.1_Dlon,Dlo_010344.2_Dlon,Dlo_014605.1_Dlon,Dlo_026462.1_Dlon,Dlo_033223.1_Dlon,Glyma10g17720.1_Gmax,Glyma14g24830.1_Gmax,Tc00_g052800_Tcac,Tc04_g011620_Tcac,Tc06_g007760_Tcac,Tc07_g014000_Tcac,evm.TU.supercontig_205.7_Cpap,ppa024147m_Pper,
3126	.	.	.	.	.	Dlo_001109.1_Dlon,Dlo_006675.1_Dlon,Dlo_006676.1_Dlon,Dlo_006683.1_Dlon,Dlo_006684.1_Dlon,Dlo_027426.1_Dlon,Potri.003G015900.1_Ptri,Potri.003G016000.1_Ptri,Potri.003G016100.1_Ptri,Potri.003G016200.1_Ptri,Potri.003G016400.1_Ptri,Potri.003G016500.1_Ptri,Potri.003G016700.1_Ptri,Potri.003G017000.1_Ptri,Potri.003G017600.1_Ptri,Potri.003G018100.1_Ptri,Potri.003G018300.1_Ptri,Tc00_g049930_Tcac,Tc00_g049…
3127	.	.	.	.	.	Dlo_001268.1_Dlon,Dlo_001792.1_Dlon,Dlo_009763.1_Dlon,Dlo_012606.1_Dlon,Dlo_012611.1_Dlon,Dlo_018302.1_Dlon,Dlo_018316.1_Dlon,Dlo_025818.1_Dlon,Dlo_033590.1_Dlon,GSMUA_Achr8T15120_001_Macu,GSMUA_Achr8T15130_001_Macu,GSMUA_Achr8T15140_001_Macu,GSMUA_Achr8T20690_001_Macu,GSMUA_Achr9T10720_001_Macu,GSMUA_Achr9T10790_001_Macu,GSMUA_Achr9T10800_001_Macu,GSMUA_Achr9T10830_001_Macu,GSMUA_Achr9T10840_001…
3128	.	.	.	.	.	Dlo_001949.1_Dlon,Dlo_002412.1_Dlon,Dlo_002911.1_Dlon,Dlo_005077.1_Dlon,Dlo_006563.1_Dlon,Dlo_006903.1_Dlon,Dlo_007586.1_Dlon,Dlo_009259.1_Dlon,Dlo_013889.1_Dlon,Dlo_014125.1_Dlon,Dlo_016551.1_Dlon,Dlo_017977.1_Dlon,Dlo_018710.1_Dlon,Dlo_020063.1_Dlon,Dlo_020332.1_Dlon,Dlo_022508.1_Dlon,Dlo_025214.1_Dlon,Dlo_026070.1_Dlon,Dlo_026463.1_Dlon,Dlo_027922.1_Dlon,Dlo_029267.1_Dlon,
3137	.	.	.	.	.	dlo_034258.1_Dlon,dlo_034281.1_Dlon,dlo_034337.1_Dlon,dlo_034455.1_Dlon,dlo_034709.1_Dlon,dlo_034772.1_Dlon,dlo_034994.1_Dlon,dlo_035065.1_Dlon,dlo_035108.1_Dlon,dlo_035656.1_Dlon,dlo_036564.1_Dlon,dlo_036868.1_Dlon,dlo_037489.1_Dlon,dlo_037921.1_Dlon,dlo_038211.1_Dlon,dlo_038425.1_Dlon,dlo_038952.1_Dlon,dlo_039003.1_Dlon,dlo_039163.1_Dlon,dlo_039186.1_Dlon,dlo_039276.1_Dlon,
3138	.	.	.	.	.	dlo_034320.1_Dlon,dlo_034336.1_Dlon,dlo_034394.1_Dlon,dlo_034408.1_Dlon,dlo_034443.1_Dlon,dlo_034600.1_Dlon,dlo_034822.1_Dlon,dlo_034923.1_Dlon,dlo_034934.1_Dlon,dlo_035405.1_Dlon,dlo_035445.1_Dlon,dlo_036660.1_Dlon,dlo_036853.1_Dlon,dlo_037364.1_Dlon,dlo_037469.1_Dlon,dlo_037577.1_Dlon,dlo_038336.1_Dlon,dlo_038491.1_Dlon,dlo_038589.1_Dlon,dlo_038605.1_Dlon,dlo_038927.1_Dlon,
3380	.	.	.	.	.	AT3G04100.1_Atha,Cs9g12930.1_Csin,CsUn02305.1_Csin,CsUn02308.1_Csin,CsUn02309.1_Csin,CsUn02311.1_Csin,CsUn03935.1_Csin,CsUn03940.1_Csin,Dlo_001040.1_Dlon,Dlo_001041.1_Dlon,Dlo_005134.1_Dlon,Dlo_009541.1_Dlon,Dlo_013666.1_Dlon,Dlo_015739.1_Dlon,Dlo_020517.1_Dlon,MDP0000696333_Mdom,Potri.004G130900.1_Ptri,Tc06_g012940_Tcac,ppa021886m_Pper,ppa022905m_Pper,
3614	.	.	.	.	.	Cs1g09260.1_Csin,Cs1g18480.1_Csin,Cs1g18500.1_Csin,Cs1g18510.1_Csin,Cs1g18520.1_Csin,Cs7g24470.2_Csin,Cs9g08580.2_Csin,Dlo_001460.1_Dlon,Dlo_008484.1_Dlon,Dlo_008485.1_Dlon,Dlo_008486.1_Dlon,Dlo_008487.2_Dlon,Dlo_008626.1_Dlon,Dlo_008628.1_Dlon,Dlo_017634.1_Dlon,Dlo_017636.2_Dlon,Dlo_025039.1_Dlon,Dlo_033546.1_Dlon,Potri.013G146500.1_Ptri,Potri.013G146800.1_Ptri,
3618	.	.	.	.	.	Dlo_004621.1_Dlon,Dlo_004625.1_Dlon,Dlo_004626.1_Dlon,Dlo_004631.1_Dlon,Dlo_007467.1_Dlon,Dlo_012706.1_Dlon,Dlo_012708.1_Dlon,Dlo_012709.1_Dlon,Dlo_014555.1_Dlon,GSMUA_Achr4T14500_001_Macu,dlo_034220.1_Dlon,dlo_035668.1_Dlon,dlo_035739.1_Dlon,dlo_036832.1_Dlon,dlo_036857.1_Dlon,dlo_037158.1_Dlon,dlo_037632.1_Dlon,dlo_037847.1_Dlon,dlo_037918.1_Dlon,dlo_038620.1_Dlon,
3744	.	.	.	.	.	AT1G53010.1_Atha,Dlo_013723.1_Dlon,Dlo_013724.1_Dlon,Dlo_024016.1_Dlon,Dlo_024017.1_Dlon,Glyma12g23406.1_Gmax,Glyma12g35221.1_Gmax,Glyma12g35230.2_Gmax,Glyma13g35275.1_Gmax,MDP0000127494_Mdom,MDP0000261160_Mdom,MDP0000623278_Mdom,Tc00_g024530_Tcac,evm.TU.supercontig_189.28_Cpap,evm.TU.supercontig_80.56_Cpap,evm.TU.supercontig_80.57_Cpap,ppa015864m_Pper,ppa017882m_Pper,ppa020248m_Pper,
4177	.	.	.	.	.	Achn074761_Achi,Achn294531_Achi,Cs2g19970.1_Csin,Dlo_007740.1_Dlon,Dlo_008806.1_Dlon,Dlo_008807.1_Dlon,Dlo_019484.1_Dlon,Dlo_025285.1_Dlon,MDP0000234501_Mdom,MDP0000318637_Mdom,Potri.001G129200.1_Ptri,Potri.004G000900.1_Ptri,Potri.011G137200.3_Ptri,Tc04_g026980_Tcac,evm.TU.supercontig_483.2_Cpap,ppa015020m_Pper,ppa021231m_Pper,ppa024547m_Pper,ppa026431m_Pper,
4203	.	.	.	.	.	Cs7g08320.2_Csin,Dlo_000756.1_Dlon,Dlo_013533.1_Dlon,Dlo_013534.1_Dlon,Dlo_018532.1_Dlon,GSVIVT01020190001_Vvin,GSVIVT01020191001_Vvin,GSVIVT01020204001_Vvin,Glyma01g04015.1_Gmax,Glyma01g04040.2_Gmax,Glyma02g03710.1_Gmax,Glyma02g03725.1_Gmax,Glyma04g41900.1_Gmax,Glyma04g41930.1_Gmax,Glyma06g12870.4_Gmax,Glyma17g21163.1_Gmax,Glyma18g40670.2_Gmax,Tc00_g051990_Tcac,ppa020906m_Pper,
4205	.	.	.	.	.	Dlo_000459.1_Dlon,Dlo_002756.1_Dlon,Dlo_003699.1_Dlon,Dlo_003706.1_Dlon,Dlo_003852.1_Dlon,Dlo_004068.1_Dlon,Dlo_005925.1_Dlon,Dlo_007677.1_Dlon,Dlo_010368.1_Dlon,Dlo_015076.1_Dlon,Dlo_016976.1_Dlon,Dlo_022230.1_Dlon,Dlo_026634.1_Dlon,Dlo_028170.1_Dlon,Dlo_028437.1_Dlon,Dlo_028709.1_Dlon,Dlo_030695.1_Dlon,Dlo_031525.1_Dlon,Dlo_032328.1_Dlon,
4206	.	.	.	.	.	Dlo_003482.1_Dlon,Dlo_005001.1_Dlon,Dlo_007615.1_Dlon,Dlo_016949.1_Dlon,Dlo_017259.1_Dlon,Dlo_018096.1_Dlon,Dlo_018788.1_Dlon,Dlo_020080.1_Dlon,Dlo_020083.1_Dlon,Dlo_021525.1_Dlon,Dlo_022485.2_Dlon,Dlo_022488.1_Dlon,Dlo_024628.1_Dlon,Dlo_029951.1_Dlon,Dlo_029952.1_Dlon,Dlo_032979.1_Dlon,Dlo_032981.1_Dlon,Dlo_032982.1_Dlon,Dlo_032985.1_Dlon,
4993	.	.	.	.	.	Achn010641_Achi,Achn069331_Achi,Achn155481_Achi,Achn321021_Achi,CsUn03105.1_Csin,Dlo_001108.1_Dlon,Dlo_007054.1_Dlon,Dlo_007955.1_Dlon,Dlo_010450.1_Dlon,Dlo_015882.1_Dlon,Dlo_019700.1_Dlon,dlo_035366.1_Dlon,dlo_035567.1_Dlon,dlo_035815.1_Dlon,dlo_036628.1_Dlon,dlo_038155.1_Dlon,dlo_038678.1_Dlon,evm.TU.supercontig_47.42_Cpap,
4999	.	.	.	.	.	Achn056471_Achi,Achn219881_Achi,Cs3g11900.1_Csin,Cs3g11970.1_Csin,Cs3g12950.1_Csin,Dlo_006069.1_Dlon,Dlo_006070.1_Dlon,Dlo_006241.1_Dlon,Dlo_008672.2_Dlon,Dlo_008673.1_Dlon,Dlo_008674.1_Dlon,Dlo_020151.1_Dlon,Dlo_020153.1_Dlon,Dlo_020154.1_Dlon,Dlo_023429.1_Dlon,Dlo_029612.1_Dlon,MDP0000235326_Mdom,ppa025796m_Pper,
5031	.	.	.	.	.	Dlo_000896.1_Dlon,Dlo_001603.1_Dlon,Dlo_013912.1_Dlon,Dlo_016501.1_Dlon,Dlo_016505.1_Dlon,Dlo_016508.1_Dlon,Dlo_016509.1_Dlon,Dlo_016510.1_Dlon,Dlo_024755.1_Dlon,Dlo_027585.1_Dlon,Dlo_027586.1_Dlon,GSVIVT01028924001_Vvin,GSVIVT01028966001_Vvin,GSVIVT01028967001_Vvin,GSVIVT01028970001_Vvin,Tc10_g007860_Tcac,Tc10_g007960_Tcac,Tc10_g008000_Tcac,
5032	.	.	.	.	.	Dlo_002236.1_Dlon,Dlo_002237.1_Dlon,Dlo_002238.1_Dlon,Dlo_002241.1_Dlon,Dlo_002251.1_Dlon,Dlo_002252.1_Dlon,Dlo_002253.1_Dlon,Dlo_002254.1_Dlon,Dlo_002255.1_Dlon,GSMUA_Achr3T05530_001_Macu,GSMUA_Achr7T19700_001_Macu,GSMUA_Achr9T14000_001_Macu,Glyma05g36360.1_Gmax,Glyma08g03220.1_Gmax,MDP0000250657_Mdom,Potri.006G070600.1_Ptri,Potri.018G132400.1_Ptri,ppa017180m_Pper,
5073	.	.	.	.	.	AT1G08920.2_Atha,AT1G08930.1_Atha,AT3G05400.1_Atha,Dlo_020110.1_Dlon,Dlo_020111.1_Dlon,Dlo_020112.1_Dlon,GSVIVT01022026001_Vvin,GSVIVT01022029001_Vvin,GSVIVT01022030001_Vvin,GSVIVT01022031001_Vvin,GSVIVT01022032001_Vvin,GSVIVT01022033001_Vvin,Potri.005G037000.1_Ptri,Potri.005G039900.1_Ptri,Potri.013G027700.1_Ptri,Tc05_g028920_Tcac,evm.TU.supercontig_1088.4_Cpap,
5565	.	.	.	.	.	AT3G44710.1_Atha,AT3G47200.2_Atha,AT3G47210.1_Atha,AT3G47250.1_Atha,AT5G22540.1_Atha,AT5G22550.2_Atha,AT5G22560.1_Atha,Cs3g07670.1_Csin,Dlo_003270.1_Dlon,Dlo_010172.1_Dlon,Dlo_010173.1_Dlon,MDP0000292750_Mdom,Potri.004G187100.1_Ptri,Tc09_g028760_Tcac,ppa016128m_Pper,ppa023835m_Pper,ppa024561m_Pper,
5877	.	.	.	.	.	AT5G54165.1_Atha,Achn045681_Achi,Achn123391_Achi,Dlo_006261.1_Dlon,Dlo_006264.1_Dlon,Dlo_006267.1_Dlon,Dlo_032815.1_Dlon,Dlo_032818.1_Dlon,Dlo_032821.1_Dlon,Dlo_032824.1_Dlon,Glyma04g40700.1_Gmax,Glyma04g40710.1_Gmax,Glyma06g14090.1_Gmax,Glyma06g14100.1_Gmax,Potri.015G004800.1_Ptri,Tc03_g021710_Tcac,evm.TU.supercontig_3.161_Cpap,
5941	.	.	.	.	.	Achn112331_Achi,Cs1g02090.1_Csin,Cs7g14130.1_Csin,Cs7g20890.1_Csin,CsUn04505.1_Csin,Dlo_002566.1_Dlon,Dlo_006847.1_Dlon,Dlo_010625.1_Dlon,Dlo_024062.1_Dlon,Dlo_027326.1_Dlon,Dlo_029740.1_Dlon,Dlo_032575.1_Dlon,GSVIVT01016039001_Vvin,GSVIVT01032850001_Vvin,GSVIVT01034122001_Vvin,MDP0000284678_Mdom,MDP0000665386_Mdom,
5980	.	.	.	.	.	Cs5g23830.1_Csin,Dlo_002598.1_Dlon,Dlo_003115.1_Dlon,Dlo_007818.1_Dlon,Dlo_008511.1_Dlon,Dlo_008659.1_Dlon,Dlo_010769.1_Dlon,Dlo_017768.1_Dlon,Dlo_019215.1_Dlon,Dlo_024759.1_Dlon,Dlo_025433.1_Dlon,Dlo_028087.1_Dlon,Dlo_028203.1_Dlon,Dlo_031038.1_Dlon,Dlo_031237.1_Dlon,Dlo_031855.1_Dlon,Dlo_032409.1_Dlon,
5985	.	.	.	.	.	Dlo_007892.1_Dlon,Dlo_008863.1_Dlon,Dlo_009039.1_Dlon,Dlo_012656.1_Dlon,Dlo_015923.1_Dlon,Dlo_017120.1_Dlon,Dlo_018582.1_Dlon,Dlo_019909.1_Dlon,Dlo_020629.1_Dlon,Dlo_023407.1_Dlon,Dlo_024084.1_Dlon,Dlo_025391.1_Dlon,Dlo_025909.1_Dlon,Dlo_025913.1_Dlon,Dlo_028468.1_Dlon,Dlo_029780.1_Dlon,dlo_038088.1_Dlon,
5986	.	.	.	.	.	Dlo_011291.1_Dlon,Dlo_014884.1_Dlon,Dlo_014893.1_Dlon,Dlo_018324.1_Dlon,Dlo_018326.1_Dlon,Dlo_026289.1_Dlon,GSVIVT01019183001_Vvin,GSVIVT01025974001_Vvin,GSVIVT01025975001_Vvin,GSVIVT01025984001_Vvin,Potri.013G106100.1_Ptri,Potri.013G106200.1_Ptri,Potri.019G078600.1_Ptri,Potri.019G080500.1_Ptri,Tc08_g015390_Tcac,Tc08_g015420_Tcac,Tc08_g015470_Tcac,
6057	.	.	.	.	.	AT1G11765.1_Atha,AT2G06090.1_Atha,AT2G23142.1_Atha,AT2G23148.1_Atha,AT3G10460.1_Atha,AT5G27238.1_Atha,AT5G38435.1_Atha,AT5G38440.1_Atha,Dlo_001068.1_Dlon,Dlo_008234.1_Dlon,Dlo_020399.1_Dlon,Potri.003G201300.1_Ptri,Tc04_g022190_Tcac,evm.TU.supercontig_12.61_Cpap,evm.TU.supercontig_169.23_Cpap,ppa017060m_Pper,
6369	.	.	.	.	.	AT2G29700.1_Atha,GSVIVT01024767001_Vvin,MDP0000261775_Mdom,MDP0000290299_Mdom,MDP0000411897_Mdom,MDP0000518272_Mdom,MDP0000827949_Mdom,Potri.001G250400.1_Ptri,Potri.009G044500.1_Ptri,Potri.T142600.1_Ptri,Tc09_g030120_Tcac,dlo_034749.1_Dlon,dlo_034791.1_Dlon,dlo_038099.1_Dlon,evm.TU.supercontig_112.37_Cpap,ppa013003m_Pper,
7076	.	.	.	.	.	Cs9g03785.1_Csin,GSVIVT01035094001_Vvin,Glyma07g37380.1_Gmax,Glyma17g03250.1_Gmax,Potri.010G006100.2_Ptri,Potri.010G006200.1_Ptri,Potri.010G009100.1_Ptri,Potri.010G009200.1_Ptri,Tc04_g028650_Tcac,dlo_035319.1_Dlon,dlo_038063.1_Dlon,dlo_038669.1_Dlon,dlo_039191.1_Dlon,dlo_039194.1_Dlon,evm.TU.supercontig_50.144_Cpap,ppa007423m_Pper,
7079	.	.	.	.	.	Dlo_000001.1_Dlon,Dlo_000606.1_Dlon,Dlo_003644.1_Dlon,Dlo_003975.1_Dlon,Dlo_006790.1_Dlon,Dlo_007845.1_Dlon,Dlo_010025.1_Dlon,Dlo_014306.1_Dlon,Dlo_015087.1_Dlon,Dlo_017042.1_Dlon,Dlo_017348.1_Dlon,Dlo_018118.1_Dlon,Dlo_018701.1_Dlon,Dlo_024025.1_Dlon,Dlo_025879.1_Dlon,Dlo_028110.1_Dlon,
7080	.	.	.	.	.	Dlo_000519.1_Dlon,Dlo_003918.1_Dlon,Dlo_004353.1_Dlon,Dlo_008037.1_Dlon,Dlo_008605.1_Dlon,Dlo_008634.1_Dlon,Dlo_012171.1_Dlon,Dlo_014577.1_Dlon,Dlo_017365.1_Dlon,Dlo_018996.1_Dlon,Dlo_019313.1_Dlon,Dlo_020171.1_Dlon,Dlo_020948.1_Dlon,Dlo_023523.1_Dlon,Dlo_024685.1_Dlon,Dlo_033253.1_Dlon,
7081	.	.	.	.	.	Dlo_000536.1_Dlon,Dlo_003313.1_Dlon,Dlo_005815.1_Dlon,Dlo_007492.1_Dlon,Dlo_011253.1_Dlon,Dlo_013437.1_Dlon,Dlo_016504.1_Dlon,Dlo_017988.2_Dlon,Dlo_017994.1_Dlon,Dlo_017999.1_Dlon,Dlo_018244.1_Dlon,Dlo_025070.1_Dlon,Dlo_027508.1_Dlon,Dlo_027509.1_Dlon,Dlo_029658.1_Dlon,Dlo_032080.1_Dlon,
7082	.	.	.	.	.	Dlo_004851.1_Dlon,Dlo_004852.1_Dlon,Dlo_004859.1_Dlon,Dlo_004860.1_Dlon,Dlo_004872.1_Dlon,Dlo_004874.1_Dlon,Dlo_008531.1_Dlon,Dlo_010609.1_Dlon,GSVIVT01006480001_Vvin,MDP0000136129_Mdom,MDP0000179995_Mdom,MDP0000208208_Mdom,MDP0000282077_Mdom,MDP0000283206_Mdom,MDP0000613879_Mdom,MDP0000615069_Mdom,
7084	.	.	.	.	.	Dlo_024056.1_Dlon,Dlo_025606.1_Dlon,Dlo_027102.1_Dlon,Dlo_029259.1_Dlon,Dlo_032168.1_Dlon,MDP0000152598_Mdom,MDP0000153148_Mdom,MDP0000230735_Mdom,MDP0000246832_Mdom,MDP0000276803_Mdom,MDP0000277640_Mdom,MDP0000280280_Mdom,MDP0000282741_Mdom,ppa020802m_Pper,ppa021521m_Pper,ppa022993m_Pper,
7085	.	.	.	.	.	Dlo_026021.1_Dlon,Dlo_026027.1_Dlon,Dlo_026031.1_Dlon,Dlo_026034.1_Dlon,Dlo_026035.1_Dlon,MDP0000356657_Mdom,MDP0000786540_Mdom,Potri.012G054500.1_Ptri,Potri.012G054800.1_Ptri,Potri.015G044700.1_Ptri,Potri.015G045000.1_Ptri,Potri.T112900.1_Ptri,Potri.T113200.1_Ptri,evm.TU.supercontig_3.466_Cpap,evm.TU.supercontig_3.468_Cpap,evm.TU.supercontig_3.472_Cpap,
7918	.	.	.	.	.	AT4G15760.1_Atha,Dlo_006385.1_Dlon,Dlo_006386.1_Dlon,Dlo_006389.1_Dlon,Glyma09g36780.2_Gmax,Glyma12g00590.2_Gmax,MDP0000142434_Mdom,MDP0000319421_Mdom,Tc00_g057830_Tcac,Tc08_g014940_Tcac,evm.TU.supercontig_21.235_Cpap,evm.TU.supercontig_21.237_Cpap,evm.TU.supercontig_21.238_Cpap,evm.TU.supercontig_21.239_Cpap,ppa018848m_Pper,
8320	.	.	.	.	.	Achn044731_Achi,Achn066511_Achi,Achn149761_Achi,Achn149781_Achi,Achn149821_Achi,Achn153951_Achi,Achn153961_Achi,CsUn01117.1_Csin,Dlo_000193.1_Dlon,Dlo_017532.1_Dlon,Dlo_017537.1_Dlon,GSVIVT01033698001_Vvin,Tc05_g007280_Tcac,Tc05_g007410_Tcac,ppa018836m_Pper,
8325	.	.	.	.	.	Achn067241_Achi,Dlo_010457.1_Dlon,Dlo_012008.1_Dlon,Dlo_024505.1_Dlon,Glyma03g14872.1_Gmax,Potri.010G043000.1_Ptri,dlo_034667.1_Dlon,dlo_036655.1_Dlon,dlo_037521.1_Dlon,dlo_037963.1_Dlon,dlo_038196.1_Dlon,dlo_038708.1_Dlon,dlo_038980.1_Dlon,dlo_039208.1_Dlon,evm.TU.contig_32211.1_Cpap,
8400	.	.	.	.	.	Cs1g04580.1_Csin,Dlo_007493.1_Dlon,Dlo_007494.1_Dlon,Dlo_007495.1_Dlon,Dlo_007496.1_Dlon,Dlo_007497.1_Dlon,Dlo_007502.1_Dlon,Dlo_007504.1_Dlon,MDP0000411262_Mdom,Potri.005G087400.1_Ptri,Potri.007G076600.1_Ptri,Tc01_g010570_Tcac,evm.TU.supercontig_1356.1_Cpap,evm.TU.supercontig_72.35_Cpap,ppb022962m_Pper,
8422	.	.	.	.	.	Dlo_000836.1_Dlon,Dlo_002912.1_Dlon,Dlo_003319.1_Dlon,Dlo_006729.1_Dlon,Dlo_007300.1_Dlon,Dlo_007864.1_Dlon,Dlo_009910.1_Dlon,Dlo_014911.1_Dlon,Dlo_014916.1_Dlon,Dlo_015054.1_Dlon,Dlo_015758.1_Dlon,Dlo_016457.1_Dlon,Dlo_020270.1_Dlon,Dlo_027903.1_Dlon,Dlo_029174.1_Dlon,
8424	.	.	.	.	.	Dlo_002126.1_Dlon,Dlo_002958.1_Dlon,Dlo_003308.1_Dlon,Dlo_003432.1_Dlon,Dlo_007799.1_Dlon,Dlo_008247.1_Dlon,Dlo_014385.1_Dlon,Dlo_017062.1_Dlon,Dlo_023746.1_Dlon,Dlo_025484.1_Dlon,Dlo_028211.1_Dlon,Dlo_029756.1_Dlon,ppa014705m_Pper,ppa024909m_Pper,ppa026648m_Pper,
8425	.	.	.	.	.	Dlo_004264.1_Dlon,Dlo_005193.1_Dlon,Dlo_005196.1_Dlon,Dlo_005719.1_Dlon,Dlo_006744.1_Dlon,Dlo_007887.1_Dlon,Dlo_007890.1_Dlon,Dlo_011634.1_Dlon,Dlo_013862.1_Dlon,Dlo_016529.1_Dlon,Dlo_030267.1_Dlon,Dlo_030273.1_Dlon,Dlo_031044.1_Dlon,Dlo_031045.1_Dlon,Dlo_031049.2_Dlon,
8426	.	.	.	.	.	Dlo_007553.1_Dlon,Dlo_007556.1_Dlon,Dlo_007562.1_Dlon,Dlo_013336.1_Dlon,Dlo_033466.1_Dlon,Dlo_033472.1_Dlon,Dlo_033473.1_Dlon,Dlo_033477.1_Dlon,Dlo_033478.1_Dlon,Glyma18g09450.1_Gmax,MDP0000136719_Mdom,MDP0000196883_Mdom,dlo_035969.1_Dlon,ppa004153m_Pper,ppa004188m_Pper,
8427	.	.	.	.	.	Dlo_023770.1_Dlon,Dlo_023771.1_Dlon,Dlo_023772.1_Dlon,Dlo_023773.1_Dlon,Dlo_023774.1_Dlon,Dlo_023775.2_Dlon,Dlo_023776.1_Dlon,Dlo_023777.1_Dlon,Dlo_023778.1_Dlon,Dlo_024516.1_Dlon,Dlo_024517.1_Dlon,Dlo_024519.1_Dlon,Dlo_024520.1_Dlon,Dlo_024521.1_Dlon,Dlo_024522.1_Dlon,
8431	.	.	.	.	.	Potri.001G383200.1_Ptri,dlo_034248.1_Dlon,dlo_034464.1_Dlon,dlo_034606.1_Dlon,dlo_034868.1_Dlon,dlo_034903.1_Dlon,dlo_035097.1_Dlon,dlo_035207.1_Dlon,dlo_036493.1_Dlon,dlo_038395.1_Dlon,dlo_038588.1_Dlon,dlo_038599.1_Dlon,dlo_038694.1_Dlon,dlo_038974.1_Dlon,dlo_039263.1_Dlon,
8434	.	.	.	.	.	dlo_034573.1_Dlon,dlo_035063.1_Dlon,dlo_035214.1_Dlon,dlo_035488.1_Dlon,dlo_035629.1_Dlon,dlo_035647.1_Dlon,dlo_035694.1_Dlon,dlo_037432.1_Dlon,dlo_037878.1_Dlon,dlo_037893.1_Dlon,dlo_038630.1_Dlon,dlo_038905.1_Dlon,dlo_039048.1_Dlon,dlo_039224.1_Dlon,evm.TU.contig_39937.1_Cpap,
9779	.	.	.	.	.	Achn316211_Achi,Dlo_024512.1_Dlon,Dlo_024513.1_Dlon,Dlo_024514.1_Dlon,Dlo_024515.1_Dlon,GSVIVT01009568001_Vvin,MDP0000129470_Mdom,MDP0000163727_Mdom,MDP0000173439_Mdom,MDP0000175107_Mdom,MDP0000894464_Mdom,Tc08_g001050_Tcac,ppa021018m_Pper,ppa026955m_Pper,
9790	.	.	.	.	.	Cs1g06250.1_Csin,Cs9g04200.1_Csin,Dlo_013781.1_Dlon,Dlo_017845.1_Dlon,Dlo_023246.1_Dlon,Dlo_023350.1_Dlon,MDP0000211134_Mdom,MDP0000694976_Mdom,MDP0000791569_Mdom,MDP0000834216_Mdom,Tc03_g027160_Tcac,dlo_035677.1_Dlon,dlo_037838.1_Dlon,ppa015995m_Pper,
9791	.	.	.	.	.	Cs1g10220.1_Csin,Dlo_003919.1_Dlon,Dlo_010970.1_Dlon,Dlo_012944.1_Dlon,Dlo_033136.1_Dlon,MDP0000183229_Mdom,MDP0000195261_Mdom,MDP0000220854_Mdom,MDP0000251093_Mdom,MDP0000468918_Mdom,MDP0000611222_Mdom,MDP0000689958_Mdom,ppa013791m_Pper,ppa024358m_Pper,
9805	.	.	.	.	.	CsUn01928.1_Csin,Dlo_006935.1_Dlon,Dlo_023470.1_Dlon,Dlo_023476.1_Dlon,Glyma01g33191.1_Gmax,MDP0000143747_Mdom,MDP0000230036_Mdom,Potri.014G061100.1_Ptri,Potri.014G061300.1_Ptri,Potri.014G062100.1_Ptri,Potri.T158000.1_Ptri,Potri.T158100.1_Ptri,Potri.T158200.1_Ptri,ppa016160m_Pper,
9807	.	.	.	.	.	Dlo_000418.1_Dlon,Dlo_000794.1_Dlon,Dlo_003374.1_Dlon,Dlo_004693.1_Dlon,Dlo_005120.1_Dlon,Dlo_005246.1_Dlon,Dlo_006578.1_Dlon,Dlo_009679.1_Dlon,Dlo_014999.1_Dlon,Dlo_015460.1_Dlon,Dlo_018280.1_Dlon,Dlo_024192.1_Dlon,Dlo_030440.1_Dlon,Dlo_031134.1_Dlon,
9808	.	.	.	.	.	Dlo_002453.1_Dlon,Dlo_005873.1_Dlon,Dlo_006233.1_Dlon,Dlo_010397.1_Dlon,Dlo_012680.1_Dlon,Dlo_013369.1_Dlon,Dlo_013371.4_Dlon,Dlo_013374.1_Dlon,Dlo_013377.1_Dlon,Dlo_013379.1_Dlon,Dlo_020406.3_Dlon,Dlo_025165.3_Dlon,Dlo_025341.1_Dlon,Dlo_027268.1_Dlon,
9809	.	.	.	.	.	Dlo_002507.1_Dlon,Dlo_002508.1_Dlon,Dlo_006485.1_Dlon,Dlo_006490.1_Dlon,Dlo_006492.1_Dlon,Dlo_006494.1_Dlon,Dlo_011271.1_Dlon,Dlo_013654.1_Dlon,Dlo_017816.1_Dlon,Dlo_020364.1_Dlon,Dlo_027893.1_Dlon,Dlo_028606.1_Dlon,Tc05_g030550_Tcac,Tc05_g030590_Tcac,
9810	.	.	.	.	.	Dlo_004193.1_Dlon,Dlo_004200.1_Dlon,Dlo_004271.1_Dlon,Dlo_014133.1_Dlon,Dlo_016300.1_Dlon,Dlo_017383.1_Dlon,Dlo_018233.1_Dlon,Dlo_018246.1_Dlon,Dlo_018248.1_Dlon,Dlo_020379.2_Dlon,Dlo_021314.1_Dlon,Dlo_021316.1_Dlon,Dlo_026606.2_Dlon,Dlo_026948.1_Dlon,
9811	.	.	.	.	.	Dlo_004308.1_Dlon,Dlo_006972.1_Dlon,Dlo_008068.1_Dlon,Dlo_008162.1_Dlon,Dlo_011269.1_Dlon,Dlo_013567.1_Dlon,Dlo_015162.1_Dlon,Dlo_017453.1_Dlon,Dlo_017713.1_Dlon,Dlo_020363.1_Dlon,Dlo_021128.1_Dlon,Dlo_025307.1_Dlon,Dlo_032581.1_Dlon,Dlo_032655.1_Dlon,
9813	.	.	.	.	.	Dlo_017283.1_Dlon,Dlo_033723.1_Dlon,Dlo_033724.1_Dlon,Glyma10g11591.1_Gmax,MDP0000119703_Mdom,MDP0000206264_Mdom,MDP0000233329_Mdom,Potri.001G185200.1_Ptri,Tc04_g029560_Tcac,Tc05_g020760_Tcac,Tc05_g029760_Tcac,Tc06_g002730_Tcac,Tc06_g002740_Tcac,ppa026004m_Pper,
9831	.	.	.	.	.	dlo_034850.1_Dlon,dlo_034901.1_Dlon,dlo_035572.1_Dlon,dlo_036263.1_Dlon,dlo_036518.1_Dlon,dlo_037237.1_Dlon,dlo_037248.1_Dlon,dlo_037667.1_Dlon,dlo_037704.1_Dlon,dlo_037984.1_Dlon,dlo_038251.1_Dlon,dlo_038691.1_Dlon,dlo_038706.1_Dlon,dlo_038954.1_Dlon,
10033	.	.	.	.	.	AT1G49920.1_Atha,AT1G64255.1_Atha,AT1G64260.1_Atha,Cs3g03190.1_Csin,Dlo_005177.1_Dlon,Dlo_015806.1_Dlon,Dlo_015888.1_Dlon,Dlo_019868.1_Dlon,Dlo_023801.1_Dlon,Dlo_031219.1_Dlon,MDP0000203851_Mdom,Tc01_g027670_Tcac,ppb012576m_Pper,
11220	.	.	.	.	.	Achn162371_Achi,Cs6g10750.2_Csin,Dlo_006953.1_Dlon,Dlo_006958.1_Dlon,Dlo_008421.1_Dlon,Dlo_009741.1_Dlon,Dlo_009750.1_Dlon,Dlo_014872.1_Dlon,Dlo_014876.1_Dlon,Dlo_014888.1_Dlon,Dlo_014894.1_Dlon,Dlo_024623.1_Dlon,Dlo_033722.1_Dlon,
11308	.	.	.	.	.	Cs5g13030.1_Csin,Cs5g13040.1_Csin,Cs5g14970.1_Csin,CsUn04726.1_Csin,CsUn04743.1_Csin,CsUn04745.1_Csin,Dlo_007271.1_Dlon,Dlo_018363.1_Dlon,Dlo_020565.1_Dlon,Dlo_020574.1_Dlon,Dlo_020577.1_Dlon,Dlo_020584.1_Dlon,Dlo_020585.1_Dlon,
11328	.	.	.	.	.	Dlo_001470.1_Dlon,Dlo_002404.1_Dlon,Dlo_004523.1_Dlon,Dlo_006913.1_Dlon,Dlo_007240.1_Dlon,Dlo_007261.1_Dlon,Dlo_008556.1_Dlon,Dlo_014131.1_Dlon,Dlo_015844.1_Dlon,Dlo_022752.1_Dlon,Dlo_022889.1_Dlon,Dlo_031294.1_Dlon,Dlo_032264.1_Dlon,
11329	.	.	.	.	.	Dlo_002226.1_Dlon,Dlo_008979.1_Dlon,Dlo_011851.1_Dlon,Dlo_013908.1_Dlon,Dlo_020734.1_Dlon,Dlo_022092.1_Dlon,Dlo_023346.1_Dlon,Dlo_023780.1_Dlon,Dlo_024156.1_Dlon,Dlo_025343.1_Dlon,Dlo_026194.1_Dlon,Dlo_030164.1_Dlon,Dlo_032769.1_Dlon,
11330	.	.	.	.	.	Dlo_002231.1_Dlon,Dlo_004949.1_Dlon,Dlo_010157.1_Dlon,Dlo_013659.1_Dlon,Dlo_013774.1_Dlon,Dlo_014755.1_Dlon,Dlo_016880.1_Dlon,Dlo_018151.1_Dlon,Dlo_020816.1_Dlon,Dlo_028804.1_Dlon,Dlo_029794.1_Dlon,Dlo_031969.1_Dlon,Dlo_033886.1_Dlon,
11331	.	.	.	.	.	Dlo_002959.1_Dlon,Dlo_004095.1_Dlon,Dlo_004978.1_Dlon,Dlo_006746.1_Dlon,Dlo_009048.1_Dlon,Dlo_009983.1_Dlon,Dlo_015699.1_Dlon,Dlo_015700.1_Dlon,Dlo_017912.1_Dlon,Dlo_021309.1_Dlon,Dlo_021654.1_Dlon,Dlo_026429.1_Dlon,Dlo_030475.1_Dlon,
11332	.	.	.	.	.	Dlo_003428.1_Dlon,Dlo_008184.1_Dlon,Dlo_016008.1_Dlon,Dlo_016347.1_Dlon,Dlo_019746.1_Dlon,Dlo_024640.1_Dlon,Dlo_024643.1_Dlon,Dlo_024722.1_Dlon,Dlo_025220.1_Dlon,Dlo_029990.1_Dlon,Dlo_029991.1_Dlon,Dlo_030009.1_Dlon,Dlo_032782.1_Dlon,
11333	.	.	.	.	.	Dlo_004184.1_Dlon,Dlo_009490.1_Dlon,Dlo_012066.1_Dlon,Dlo_013205.1_Dlon,Dlo_015688.1_Dlon,Dlo_015689.1_Dlon,Dlo_017653.1_Dlon,Dlo_017654.1_Dlon,Dlo_017655.1_Dlon,Dlo_020330.1_Dlon,Dlo_034082.1_Dlon,Dlo_034084.1_Dlon,MDP0000834535_Mdom,
11334	.	.	.	.	.	Dlo_006680.1_Dlon,Dlo_006687.1_Dlon,Dlo_027467.1_Dlon,Potri.003G011200.1_Ptri,Potri.004G220400.1_Ptri,Potri.004G220700.1_Ptri,Potri.004G221000.1_Ptri,Potri.004G221200.1_Ptri,Potri.T036200.1_Ptri,Tc00_g044830_Tcac,Tc02_g008090_Tcac,Tc02_g008110_Tcac,Tc07_g007060_Tcac,
11336	.	.	.	.	.	Dlo_010976.1_Dlon,Dlo_016119.1_Dlon,Dlo_016120.1_Dlon,Dlo_027152.1_Dlon,Dlo_027153.1_Dlon,Dlo_030925.1_Dlon,Dlo_030926.1_Dlon,Dlo_030927.1_Dlon,Dlo_030928.1_Dlon,Dlo_030929.1_Dlon,Dlo_030930.1_Dlon,Dlo_030931.1_Dlon,Dlo_030932.1_Dlon,
11371	.	.	.	.	.	dlo_034260.1_Dlon,dlo_034498.1_Dlon,dlo_034529.1_Dlon,dlo_035594.1_Dlon,dlo_035611.1_Dlon,dlo_035920.1_Dlon,dlo_036046.1_Dlon,dlo_036233.1_Dlon,dlo_036303.1_Dlon,dlo_036430.1_Dlon,dlo_037572.1_Dlon,dlo_038647.1_Dlon,dlo_038976.1_Dlon,
12485	.	.	.	.	.	Dlo_001176.1_Dlon,Dlo_003139.1_Dlon,Dlo_006682.1_Dlon,Dlo_008464.1_Dlon,Dlo_011863.1_Dlon,Dlo_014542.1_Dlon,Dlo_016765.1_Dlon,Dlo_017938.1_Dlon,Dlo_021448.1_Dlon,Dlo_022557.1_Dlon,Dlo_023114.1_Dlon,Dlo_031898.1_Dlon,
12486	.	.	.	.	.	Dlo_001220.1_Dlon,Dlo_007441.1_Dlon,Dlo_008182.1_Dlon,Dlo_008205.1_Dlon,Dlo_009243.1_Dlon,Dlo_015908.1_Dlon,Dlo_022896.1_Dlon,Dlo_027330.1_Dlon,Dlo_030436.1_Dlon,Dlo_031433.1_Dlon,Dlo_033173.1_Dlon,Dlo_033174.1_Dlon,
12487	.	.	.	.	.	Dlo_001339.1_Dlon,Dlo_001342.1_Dlon,Dlo_001344.1_Dlon,Dlo_001345.1_Dlon,Dlo_009481.2_Dlon,Dlo_015666.1_Dlon,Dlo_015668.1_Dlon,Dlo_015670.1_Dlon,Dlo_020008.1_Dlon,Dlo_020009.1_Dlon,Dlo_020010.1_Dlon,Dlo_020011.1_Dlon,
12488	.	.	.	.	.	Dlo_001909.1_Dlon,Dlo_002589.1_Dlon,Dlo_002609.1_Dlon,Dlo_002895.1_Dlon,Dlo_007270.1_Dlon,Dlo_007867.1_Dlon,Dlo_010244.1_Dlon,Dlo_014971.1_Dlon,Dlo_016892.1_Dlon,Dlo_020561.1_Dlon,Dlo_022877.1_Dlon,Dlo_033756.1_Dlon,
12489	.	.	.	.	.	Dlo_001960.1_Dlon,Dlo_004518.1_Dlon,Dlo_005101.1_Dlon,Dlo_010277.1_Dlon,Dlo_011754.1_Dlon,Dlo_011755.1_Dlon,Dlo_017103.1_Dlon,Dlo_022749.1_Dlon,Dlo_022970.1_Dlon,Dlo_027860.1_Dlon,Dlo_030576.1_Dlon,Dlo_033596.1_Dlon,
12491	.	.	.	.	.	Dlo_003251.1_Dlon,Dlo_003437.1_Dlon,Dlo_004126.1_Dlon,Dlo_004847.1_Dlon,Dlo_008013.1_Dlon,Dlo_009780.4_Dlon,Dlo_012652.1_Dlon,Dlo_015047.1_Dlon,Dlo_017927.1_Dlon,Dlo_023048.1_Dlon,Dlo_032751.1_Dlon,Dlo_033677.1_Dlon,
12492	.	.	.	.	.	Dlo_003982.1_Dlon,Dlo_005738.1_Dlon,Dlo_006056.1_Dlon,Dlo_006073.1_Dlon,Dlo_006081.1_Dlon,Dlo_006812.2_Dlon,Dlo_017893.1_Dlon,Dlo_019687.1_Dlon,Dlo_019691.1_Dlon,Dlo_019692.1_Dlon,Dlo_019693.1_Dlon,Dlo_024597.1_Dlon,
12493	.	.	.	.	.	Dlo_005007.1_Dlon,Dlo_005009.1_Dlon,Dlo_005011.1_Dlon,Dlo_005012.1_Dlon,Dlo_006665.2_Dlon,Dlo_006669.1_Dlon,Dlo_007013.1_Dlon,Dlo_007015.1_Dlon,Dlo_008412.1_Dlon,Dlo_032435.1_Dlon,Dlo_032437.1_Dlon,Dlo_032438.1_Dlon,
12494	.	.	.	.	.	Dlo_005490.1_Dlon,Dlo_007094.1_Dlon,Dlo_010494.1_Dlon,Dlo_013680.1_Dlon,Dlo_016071.1_Dlon,Dlo_017438.1_Dlon,Dlo_018170.1_Dlon,Dlo_019664.1_Dlon,Dlo_022918.1_Dlon,Dlo_027745.1_Dlon,Dlo_032305.1_Dlon,Dlo_033006.1_Dlon,
12496	.	.	.	.	.	Dlo_007522.1_Dlon,Dlo_011382.1_Dlon,Dlo_012110.1_Dlon,Dlo_013056.1_Dlon,Dlo_014521.1_Dlon,Dlo_025452.1_Dlon,Dlo_025458.1_Dlon,Dlo_027136.1_Dlon,Dlo_027344.1_Dlon,Dlo_030184.1_Dlon,Dlo_030546.1_Dlon,Dlo_031289.1_Dlon,
12497	.	.	.	.	.	Dlo_009516.1_Dlon,Dlo_013396.1_Dlon,Dlo_023188.1_Dlon,MDP0000316182_Mdom,MDP0000320866_Mdom,MDP0000561437_Mdom,MDP0000641805_Mdom,MDP0000717125_Mdom,Tc07_g000560_Tcac,ppa016517m_Pper,ppa021560m_Pper,ppa026627m_Pper,
13305	.	.	.	.	.	Cs3g12660.1_Csin,Dlo_002565.1_Dlon,Dlo_004144.1_Dlon,Dlo_004996.1_Dlon,Dlo_014374.2_Dlon,Dlo_014395.1_Dlon,Dlo_020117.1_Dlon,Dlo_020118.1_Dlon,Dlo_020119.1_Dlon,Dlo_024059.1_Dlon,Dlo_027292.1_Dlon,
13354	.	.	.	.	.	Dlo_001042.1_Dlon,Dlo_001488.1_Dlon,Dlo_002222.1_Dlon,Dlo_002400.1_Dlon,Dlo_003517.1_Dlon,Dlo_008967.1_Dlon,Dlo_024245.1_Dlon,Dlo_025929.1_Dlon,Dlo_026808.1_Dlon,Dlo_026918.1_Dlon,Dlo_028132.1_Dlon,
13356	.	.	.	.	.	Dlo_004951.1_Dlon,Dlo_009550.1_Dlon,Dlo_011960.1_Dlon,Dlo_013700.1_Dlon,Dlo_015532.1_Dlon,Dlo_019038.1_Dlon,Dlo_019873.1_Dlon,Dlo_019874.1_Dlon,Dlo_025663.1_Dlon,Dlo_029750.1_Dlon,Dlo_032015.1_Dlon,
13357	.	.	.	.	.	Dlo_005103.1_Dlon,Dlo_005105.1_Dlon,Dlo_009917.1_Dlon,Dlo_010588.1_Dlon,Dlo_011037.1_Dlon,Dlo_013372.1_Dlon,Dlo_017820.1_Dlon,Dlo_018171.1_Dlon,Dlo_019665.1_Dlon,Dlo_028131.1_Dlon,Dlo_029154.1_Dlon,
13362	.	.	.	.	.	Dlo_010532.1_Dlon,Dlo_010537.1_Dlon,Dlo_010543.1_Dlon,Dlo_010544.1_Dlon,Dlo_010556.1_Dlon,Dlo_010557.1_Dlon,Dlo_010559.1_Dlon,Dlo_010563.1_Dlon,Tc05_g026360_Tcac,Tc05_g026390_Tcac,Tc05_g026410_Tcac,
13415	.	.	.	.	.	dlo_034263.1_Dlon,dlo_034306.1_Dlon,dlo_035053.1_Dlon,dlo_035165.1_Dlon,dlo_036217.1_Dlon,dlo_036232.1_Dlon,dlo_036330.1_Dlon,dlo_036404.1_Dlon,dlo_036861.1_Dlon,dlo_038510.1_Dlon,dlo_039069.1_Dlon,
13595	.	.	.	.	.	AT3G14460.1_Atha,Dlo_006121.1_Dlon,Dlo_006222.1_Dlon,Dlo_024692.1_Dlon,Dlo_024715.1_Dlon,Dlo_025874.1_Dlon,Dlo_032348.1_Dlon,Tc00_g018860_Tcac,Tc00_g018950_Tcac,Tc10_g016140_Tcac,
13620	.	.	.	.	.	AT3G29785.1_Atha,Achn206361_Achi,dlo_034978.1_Dlon,dlo_035384.1_Dlon,dlo_037286.1_Dlon,dlo_037651.1_Dlon,dlo_038226.1_Dlon,dlo_038266.1_Dlon,dlo_038648.1_Dlon,dlo_038924.1_Dlon,
13855	.	.	.	.	.	Achn271761_Achi,Cs3g15300.1_Csin,Dlo_010645.1_Dlon,Dlo_017235.1_Dlon,Dlo_017236.1_Dlon,Dlo_017237.1_Dlon,Dlo_017253.1_Dlon,MDP0000283418_Mdom,MDP0000854365_Mdom,MDP0000869140_Mdom,
13983	.	.	.	.	.	CsUn02924.1_Csin,Dlo_002135.1_Dlon,Dlo_006961.1_Dlon,Dlo_009748.1_Dlon,Dlo_014869.1_Dlon,Dlo_014871.1_Dlon,Dlo_014873.1_Dlon,Dlo_014890.1_Dlon,Dlo_018292.1_Dlon,Glyma12g14442.1_Gmax,
13988	.	.	.	.	.	CsUn04370.1_Csin,CsUn05470.1_Csin,dlo_034991.1_Dlon,dlo_035520.1_Dlon,dlo_036788.1_Dlon,dlo_037343.1_Dlon,dlo_037868.1_Dlon,dlo_038401.1_Dlon,dlo_038740.1_Dlon,dlo_038898.1_Dlon,
13989	.	.	.	.	.	Dlo_000437.1_Dlon,Dlo_000507.1_Dlon,Dlo_003804.1_Dlon,Dlo_004386.1_Dlon,Dlo_010430.1_Dlon,Dlo_011963.1_Dlon,Dlo_021162.1_Dlon,Dlo_021601.1_Dlon,Dlo_027093.1_Dlon,Dlo_029382.1_Dlon,
13990	.	.	.	.	.	Dlo_000464.1_Dlon,Dlo_007587.1_Dlon,Dlo_013894.1_Dlon,Dlo_023409.1_Dlon,Dlo_025035.1_Dlon,Dlo_025036.1_Dlon,Dlo_025686.1_Dlon,Dlo_026434.1_Dlon,Dlo_026723.1_Dlon,Dlo_033874.1_Dlon,
13993	.	.	.	.	.	Dlo_002368.5_Dlon,Dlo_002373.1_Dlon,Dlo_002924.1_Dlon,Dlo_006053.1_Dlon,Dlo_006054.1_Dlon,Dlo_017856.1_Dlon,Dlo_024055.1_Dlon,Dlo_024813.1_Dlon,Dlo_027572.1_Dlon,ppa000828m_Pper,
13994	.	.	.	.	.	Dlo_002846.1_Dlon,Dlo_015990.1_Dlon,Dlo_019620.1_Dlon,Dlo_020025.1_Dlon,Dlo_020537.1_Dlon,Dlo_020875.1_Dlon,Dlo_029324.1_Dlon,Dlo_029680.1_Dlon,Dlo_031964.1_Dlon,Dlo_033172.1_Dlon,
13995	.	.	.	.	.	Dlo_003572.1_Dlon,Dlo_012741.1_Dlon,Dlo_021290.1_Dlon,Dlo_021291.1_Dlon,Dlo_021878.1_Dlon,Dlo_023816.1_Dlon,Dlo_025368.1_Dlon,Dlo_028251.1_Dlon,Dlo_029833.1_Dlon,Dlo_032342.1_Dlon,
13996	.	.	.	.	.	Dlo_004142.1_Dlon,Dlo_014376.2_Dlon,Dlo_014390.1_Dlon,Dlo_014401.1_Dlon,Dlo_026850.1_Dlon,Dlo_027296.1_Dlon,Dlo_027324.1_Dlon,Dlo_027329.1_Dlon,Dlo_031893.1_Dlon,Dlo_032576.1_Dlon,
13997	.	.	.	.	.	Dlo_004551.1_Dlon,Dlo_007265.1_Dlon,Dlo_008598.1_Dlon,Dlo_014912.1_Dlon,Dlo_014927.1_Dlon,Dlo_016125.1_Dlon,Dlo_019713.1_Dlon,Dlo_025519.1_Dlon,Dlo_026557.1_Dlon,Dlo_033101.1_Dlon,
13998	.	.	.	.	.	Dlo_005006.2_Dlon,Dlo_005020.1_Dlon,Dlo_006831.1_Dlon,Dlo_007012.1_Dlon,Dlo_007029.1_Dlon,Dlo_016836.1_Dlon,Dlo_017520.1_Dlon,Dlo_019929.1_Dlon,Dlo_019931.1_Dlon,Dlo_034010.1_Dlon,
13999	.	.	.	.	.	Dlo_006401.1_Dlon,Dlo_008631.1_Dlon,Dlo_008632.1_Dlon,Dlo_011483.1_Dlon,Dlo_011489.1_Dlon,Dlo_018823.2_Dlon,Dlo_019293.1_Dlon,Dlo_021509.1_Dlon,Dlo_022610.1_Dlon,Dlo_030192.1_Dlon,
14000	.	.	.	.	.	Dlo_006658.2_Dlon,Dlo_011923.1_Dlon,Dlo_017008.1_Dlon,Dlo_017012.1_Dlon,Dlo_018407.1_Dlon,Dlo_018503.1_Dlon,Dlo_018507.1_Dlon,Dlo_024031.1_Dlon,Dlo_024039.1_Dlon,Dlo_033040.1_Dlon,
14001	.	.	.	.	.	Dlo_007075.1_Dlon,Dlo_007076.1_Dlon,Dlo_007935.2_Dlon,Dlo_008983.1_Dlon,Dlo_008984.1_Dlon,Dlo_018330.1_Dlon,Dlo_021516.1_Dlon,Dlo_022920.1_Dlon,Dlo_024647.1_Dlon,Dlo_030635.1_Dlon,
14003	.	.	.	.	.	Dlo_008174.1_Dlon,Dlo_008175.1_Dlon,Dlo_008230.1_Dlon,Dlo_009938.1_Dlon,Dlo_011964.1_Dlon,Dlo_013290.1_Dlon,Dlo_013474.1_Dlon,Dlo_019234.1_Dlon,Dlo_022359.1_Dlon,Dlo_031404.1_Dlon,
14005	.	.	.	.	.	Dlo_009735.1_Dlon,Dlo_011857.1_Dlon,Dlo_011917.1_Dlon,Dlo_020468.1_Dlon,Dlo_021932.1_Dlon,Dlo_023041.1_Dlon,Dlo_028522.1_Dlon,Dlo_032320.1_Dlon,Dlo_032817.1_Dlon,Dlo_033342.1_Dlon,
14012	.	.	.	.	.	Dlo_017173.1_Dlon,Dlo_017175.1_Dlon,Dlo_017177.1_Dlon,Dlo_017178.1_Dlon,Dlo_017179.1_Dlon,Dlo_017180.1_Dlon,Dlo_017181.1_Dlon,Tc04_g012730_Tcac,evm.TU.supercontig_14.199_Cpap,evm.TU.supercontig_14.200_Cpap,
14013	.	.	.	.	.	Dlo_019015.2_Dlon,Dlo_020600.1_Dlon,Dlo_024432.1_Dlon,Dlo_024433.1_Dlon,Dlo_029030.1_Dlon,Dlo_029796.1_Dlon,Dlo_030532.1_Dlon,Dlo_031465.1_Dlon,Dlo_031972.1_Dlon,Dlo_033980.1_Dlon,
14015	.	.	.	.	.	Dlo_027017.1_Dlon,Dlo_027018.1_Dlon,Dlo_027019.1_Dlon,Dlo_027021.1_Dlon,Dlo_030431.1_Dlon,Dlo_030432.1_Dlon,Dlo_030433.1_Dlon,Dlo_031476.1_Dlon,Dlo_033824.1_Dlon,Dlo_033826.1_Dlon,
14069	.	.	.	.	.	dlo_034204.1_Dlon,dlo_034238.1_Dlon,dlo_034510.1_Dlon,dlo_034692.1_Dlon,dlo_035036.1_Dlon,dlo_036617.1_Dlon,dlo_036932.1_Dlon,dlo_037293.1_Dlon,dlo_038577.1_Dlon,dlo_038640.1_Dlon,
14070	.	.	.	.	.	dlo_034948.1_Dlon,dlo_035393.1_Dlon,dlo_036042.1_Dlon,dlo_036865.1_Dlon,dlo_038000.1_Dlon,dlo_038341.1_Dlon,dlo_038513.1_Dlon,dlo_038602.1_Dlon,dlo_038741.1_Dlon,dlo_038973.1_Dlon,
14071	.	.	.	.	.	dlo_034972.1_Dlon,dlo_035225.1_Dlon,dlo_035578.1_Dlon,dlo_035714.1_Dlon,dlo_035789.1_Dlon,dlo_035879.1_Dlon,dlo_036955.1_Dlon,dlo_038802.1_Dlon,dlo_039073.1_Dlon,dlo_039111.1_Dlon,
14496	.	.	.	.	.	Dlo_000049.1_Dlon,Dlo_001179.1_Dlon,Dlo_001180.1_Dlon,Dlo_001404.1_Dlon,Dlo_008329.1_Dlon,Dlo_013640.1_Dlon,Dlo_013759.1_Dlon,Dlo_021536.1_Dlon,Dlo_021547.1_Dlon,
14497	.	.	.	.	.	Dlo_000189.1_Dlon,Dlo_006476.1_Dlon,Dlo_015022.1_Dlon,Dlo_021642.1_Dlon,Dlo_027956.1_Dlon,Dlo_028889.1_Dlon,Dlo_030666.1_Dlon,Dlo_031116.1_Dlon,Dlo_033873.1_Dlon,
14498	.	.	.	.	.	Dlo_000513.1_Dlon,Dlo_002859.1_Dlon,Dlo_003921.1_Dlon,Dlo_004370.1_Dlon,Dlo_010603.1_Dlon,Dlo_012783.1_Dlon,Dlo_012812.1_Dlon,Dlo_018293.1_Dlon,Dlo_033021.1_Dlon,
14499	.	.	.	.	.	Dlo_000885.1_Dlon,Dlo_003947.1_Dlon,Dlo_004333.1_Dlon,Dlo_008164.1_Dlon,Dlo_025354.1_Dlon,Dlo_029201.1_Dlon,Dlo_029962.1_Dlon,Dlo_032321.1_Dlon,Dlo_033523.1_Dlon,
14500	.	.	.	.	.	Dlo_001049.1_Dlon,Dlo_019157.1_Dlon,Dlo_019161.1_Dlon,Dlo_019162.1_Dlon,Dlo_021716.1_Dlon,Dlo_021717.1_Dlon,Dlo_021731.1_Dlon,Dlo_021732.1_Dlon,Dlo_021736.1_Dlon,
14501	.	.	.	.	.	Dlo_001802.1_Dlon,Dlo_001803.1_Dlon,Dlo_001804.1_Dlon,Dlo_001805.1_Dlon,Dlo_022395.1_Dlon,Dlo_022396.1_Dlon,Dlo_032426.1_Dlon,Dlo_032428.1_Dlon,Dlo_032430.1_Dlon,
14502	.	.	.	.	.	Dlo_002925.1_Dlon,Dlo_005152.1_Dlon,Dlo_018164.1_Dlon,Dlo_020679.1_Dlon,Dlo_020682.1_Dlon,Dlo_021698.1_Dlon,Dlo_021702.1_Dlon,Dlo_024815.1_Dlon,Dlo_033813.1_Dlon,
14503	.	.	.	.	.	Dlo_003173.1_Dlon,Dlo_004345.1_Dlon,Dlo_007234.1_Dlon,Dlo_008350.1_Dlon,Dlo_013631.1_Dlon,Dlo_019766.1_Dlon,Dlo_028826.1_Dlon,Dlo_032331.1_Dlon,Dlo_033545.1_Dlon,
14504	.	.	.	.	.	Dlo_003505.1_Dlon,Dlo_021169.1_Dlon,Dlo_021170.1_Dlon,Dlo_023974.1_Dlon,Dlo_031462.1_Dlon,Dlo_031463.1_Dlon,Potri.001G397900.1_Ptri,Potri.005G064400.1_Ptri,Tc04_g001840_Tcac,
14506	.	.	.	.	.	Dlo_003695.1_Dlon,Dlo_003696.1_Dlon,Dlo_005880.1_Dlon,Dlo_007947.1_Dlon,Dlo_009588.1_Dlon,Dlo_019745.1_Dlon,Dlo_024457.1_Dlon,Dlo_032623.1_Dlon,Dlo_033997.1_Dlon,
14507	.	.	.	.	.	Dlo_004116.1_Dlon,Dlo_004117.1_Dlon,Dlo_014611.1_Dlon,Dlo_014614.1_Dlon,Dlo_017744.1_Dlon,Dlo_028836.1_Dlon,Dlo_028838.1_Dlon,Dlo_028839.1_Dlon,Dlo_031531.1_Dlon,
14510	.	.	.	.	.	Dlo_005707.1_Dlon,Dlo_005708.1_Dlon,Dlo_005711.1_Dlon,Dlo_005713.1_Dlon,Dlo_005716.1_Dlon,Dlo_027470.1_Dlon,Dlo_027472.1_Dlon,Dlo_027475.1_Dlon,ppa019027m_Pper,
14512	.	.	.	.	.	Dlo_006235.1_Dlon,Dlo_020403.1_Dlon,Dlo_025167.1_Dlon,Dlo_025169.1_Dlon,Dlo_025338.1_Dlon,Dlo_025339.1_Dlon,Dlo_027263.1_Dlon,Dlo_027264.1_Dlon,Dlo_032902.1_Dlon,
14515	.	.	.	.	.	Dlo_010240.1_Dlon,Dlo_011927.1_Dlon,Dlo_013632.1_Dlon,Dlo_014681.1_Dlon,Dlo_018123.1_Dlon,Dlo_018225.1_Dlon,Dlo_020540.1_Dlon,Dlo_024094.1_Dlon,Dlo_027978.1_Dlon,
14516	.	.	.	.	.	Dlo_011982.1_Dlon,Dlo_011987.1_Dlon,Dlo_011998.1_Dlon,Dlo_012003.1_Dlon,Dlo_012007.1_Dlon,Dlo_012011.1_Dlon,Dlo_031186.1_Dlon,Dlo_031190.1_Dlon,Dlo_031191.1_Dlon,
14523	.	.	.	.	.	Dlo_027797.1_Dlon,Dlo_027798.1_Dlon,Dlo_027799.1_Dlon,Dlo_028573.1_Dlon,Dlo_028574.1_Dlon,Dlo_028575.1_Dlon,Dlo_028579.1_Dlon,Dlo_028580.1_Dlon,Dlo_028581.1_Dlon,
14525	.	.	.	.	.	Dlo_033176.1_Dlon,dlo_034541.1_Dlon,dlo_034674.1_Dlon,dlo_034933.1_Dlon,dlo_035179.1_Dlon,dlo_036519.1_Dlon,dlo_038061.1_Dlon,dlo_039153.1_Dlon,evm.TU.supercontig_881.3_Cpap,
14608	.	.	.	.	.	dlo_034768.1_Dlon,dlo_034895.1_Dlon,dlo_035324.1_Dlon,dlo_035604.1_Dlon,dlo_036383.1_Dlon,dlo_036621.1_Dlon,dlo_036805.1_Dlon,dlo_036962.1_Dlon,dlo_039213.1_Dlon,
14609	.	.	.	.	.	dlo_035024.1_Dlon,dlo_035131.1_Dlon,dlo_035193.1_Dlon,dlo_036044.1_Dlon,dlo_036375.1_Dlon,dlo_036456.1_Dlon,dlo_037046.1_Dlon,dlo_037697.1_Dlon,dlo_038028.1_Dlon,
14610	.	.	.	.	.	dlo_036162.1_Dlon,dlo_036186.1_Dlon,dlo_036943.1_Dlon,dlo_037078.1_Dlon,dlo_037354.1_Dlon,dlo_037537.1_Dlon,dlo_037750.1_Dlon,dlo_038135.1_Dlon,dlo_039269.1_Dlon,
14951	.	.	.	.	.	Dlo_000283.1_Dlon,Dlo_005915.1_Dlon,Dlo_009832.1_Dlon,Dlo_022226.1_Dlon,Dlo_022868.1_Dlon,Dlo_026569.1_Dlon,Dlo_027212.1_Dlon,Dlo_028936.1_Dlon,
14953	.	.	.	.	.	Dlo_003197.1_Dlon,Dlo_004808.1_Dlon,Dlo_018311.1_Dlon,Dlo_018398.1_Dlon,Dlo_020748.1_Dlon,Dlo_021828.1_Dlon,Dlo_024064.1_Dlon,Dlo_030406.1_Dlon,
14954	.	.	.	.	.	Dlo_003306.1_Dlon,Dlo_004284.2_Dlon,Dlo_004285.1_Dlon,Dlo_007789.1_Dlon,Dlo_018092.1_Dlon,Dlo_018093.1_Dlon,Dlo_020088.1_Dlon,Glyma06g41866.1_Gmax,
14957	.	.	.	.	.	Dlo_004606.1_Dlon,Dlo_004607.1_Dlon,Dlo_004609.1_Dlon,Dlo_004610.1_Dlon,Dlo_004613.1_Dlon,Dlo_004614.1_Dlon,Dlo_004615.1_Dlon,Dlo_009337.2_Dlon,
14958	.	.	.	.	.	Dlo_004964.1_Dlon,Dlo_005153.1_Dlon,Dlo_006005.1_Dlon,Dlo_006012.1_Dlon,Dlo_007402.1_Dlon,Dlo_007407.1_Dlon,Dlo_014228.1_Dlon,dlo_035790.1_Dlon,
14959	.	.	.	.	.	Dlo_005010.1_Dlon,Dlo_006952.1_Dlon,Dlo_006956.1_Dlon,Dlo_019893.1_Dlon,Dlo_023028.1_Dlon,Dlo_024467.1_Dlon,Dlo_027318.1_Dlon,Dlo_030560.1_Dlon,
14960	.	.	.	.	.	Dlo_005080.1_Dlon,Dlo_005136.1_Dlon,Dlo_021632.1_Dlon,Dlo_025114.1_Dlon,Dlo_025470.1_Dlon,Dlo_026821.1_Dlon,Dlo_026823.1_Dlon,Dlo_028519.1_Dlon,
14961	.	.	.	.	.	Dlo_005767.2_Dlon,Dlo_018026.2_Dlon,Dlo_025195.1_Dlon,Dlo_026626.1_Dlon,Dlo_030615.2_Dlon,Dlo_033295.1_Dlon,GSVIVT01032025001_Vvin,ppa016762m_Pper,
14962	.	.	.	.	.	Dlo_005950.1_Dlon,Dlo_010101.1_Dlon,Dlo_010268.1_Dlon,Dlo_013271.1_Dlon,Dlo_017393.1_Dlon,Dlo_020926.1_Dlon,Dlo_028136.1_Dlon,Dlo_028202.1_Dlon,
14963	.	.	.	.	.	Dlo_007176.1_Dlon,Dlo_008442.1_Dlon,Dlo_008443.1_Dlon,Dlo_008497.1_Dlon,Dlo_008549.1_Dlon,Dlo_008808.1_Dlon,Dlo_011203.1_Dlon,Dlo_016899.1_Dlon,
14964	.	.	.	.	.	Dlo_007707.1_Dlon,Dlo_009624.1_Dlon,Dlo_010933.1_Dlon,Dlo_013164.1_Dlon,Dlo_016226.1_Dlon,Dlo_026136.1_Dlon,Dlo_026888.1_Dlon,Dlo_027890.1_Dlon,
14970	.	.	.	.	.	Dlo_011709.1_Dlon,Dlo_011711.1_Dlon,Dlo_017866.1_Dlon,Dlo_031459.1_Dlon,Dlo_033474.1_Dlon,Potri.017G010900.1_Ptri,Potri.017G011900.1_Ptri,Potri.017G012100.1_Ptri,
14972	.	.	.	.	.	Dlo_014784.1_Dlon,Dlo_014785.1_Dlon,Dlo_014786.1_Dlon,Dlo_029973.1_Dlon,Tc05_g026850_Tcac,Tc05_g026890_Tcac,Tc05_g026960_Tcac,Tc05_g027010_Tcac,
14974	.	.	.	.	.	Dlo_015642.1_Dlon,Dlo_018166.1_Dlon,Dlo_018168.1_Dlon,MDP0000166360_Mdom,MDP0000173694_Mdom,MDP0000195718_Mdom,MDP0000306762_Mdom,MDP0000307089_Mdom,
14975	.	.	.	.	.	Dlo_017395.1_Dlon,Dlo_017396.1_Dlon,Dlo_020918.1_Dlon,Dlo_020921.1_Dlon,Dlo_026718.1_Dlon,Dlo_026722.1_Dlon,Dlo_026725.1_Dlon,Dlo_026729.1_Dlon,
14977	.	.	.	.	.	Dlo_019694.1_Dlon,Dlo_024591.1_Dlon,Dlo_024592.1_Dlon,Dlo_024593.1_Dlon,Dlo_024594.1_Dlon,Dlo_024595.1_Dlon,Dlo_026479.1_Dlon,Dlo_026480.1_Dlon,
15084	.	.	.	.	.	dlo_034404.1_Dlon,dlo_035648.1_Dlon,dlo_037054.1_Dlon,dlo_037533.1_Dlon,dlo_038067.1_Dlon,dlo_038255.1_Dlon,dlo_038391.1_Dlon,dlo_038716.1_Dlon,
15085	.	.	.	.	.	dlo_034665.1_Dlon,dlo_035269.1_Dlon,dlo_035913.1_Dlon,dlo_036135.1_Dlon,dlo_036260.1_Dlon,dlo_038031.1_Dlon,dlo_039070.1_Dlon,dlo_039172.1_Dlon,
15450	.	.	.	.	.	Dlo_000842.1_Dlon,Dlo_001910.1_Dlon,Dlo_008276.1_Dlon,Dlo_022891.1_Dlon,Dlo_026544.1_Dlon,Dlo_031665.1_Dlon,Dlo_031667.1_Dlon,
15451	.	.	.	.	.	Dlo_000998.1_Dlon,Dlo_002423.1_Dlon,Dlo_005451.1_Dlon,Dlo_008150.1_Dlon,Dlo_027986.1_Dlon,Dlo_028527.1_Dlon,Dlo_034017.1_Dlon,
15452	.	.	.	.	.	Dlo_001009.1_Dlon,Dlo_013277.1_Dlon,Dlo_014613.1_Dlon,Dlo_016163.1_Dlon,Dlo_017745.1_Dlon,Dlo_017804.1_Dlon,Dlo_031532.1_Dlon,
15453	.	.	.	.	.	Dlo_001053.1_Dlon,Dlo_003719.1_Dlon,Dlo_005253.1_Dlon,Dlo_008915.1_Dlon,Dlo_022252.1_Dlon,Dlo_028931.1_Dlon,Dlo_031767.1_Dlon,
15454	.	.	.	.	.	Dlo_001210.1_Dlon,Dlo_011722.1_Dlon,Dlo_011771.1_Dlon,Dlo_018173.1_Dlon,Dlo_022174.1_Dlon,Dlo_023370.1_Dlon,Dlo_026702.1_Dlon,
15456	.	.	.	.	.	Dlo_001750.1_Dlon,Dlo_005650.1_Dlon,Dlo_021849.1_Dlon,Dlo_025196.1_Dlon,Dlo_029825.1_Dlon,Dlo_029856.1_Dlon,Dlo_030213.1_Dlon,
15457	.	.	.	.	.	Dlo_001799.1_Dlon,Dlo_012634.1_Dlon,Dlo_017049.1_Dlon,Dlo_022036.1_Dlon,Dlo_023805.1_Dlon,Dlo_031672.1_Dlon,Dlo_033333.1_Dlon,
15458	.	.	.	.	.	Dlo_001900.1_Dlon,Dlo_003044.1_Dlon,Dlo_012573.1_Dlon,Dlo_015063.1_Dlon,Dlo_015835.1_Dlon,Dlo_028100.1_Dlon,Dlo_028204.1_Dlon,
15459	.	.	.	.	.	Dlo_001961.1_Dlon,Dlo_002154.1_Dlon,Dlo_008180.1_Dlon,Dlo_014925.1_Dlon,Dlo_029257.1_Dlon,Dlo_031511.1_Dlon,Dlo_033755.1_Dlon,
15460	.	.	.	.	.	Dlo_001964.1_Dlon,Dlo_002792.1_Dlon,Dlo_011874.1_Dlon,Dlo_028046.1_Dlon,Dlo_029800.1_Dlon,Dlo_030641.1_Dlon,Dlo_030891.1_Dlon,
15461	.	.	.	.	.	Dlo_002030.1_Dlon,Dlo_003647.1_Dlon,Dlo_006290.1_Dlon,Dlo_014029.1_Dlon,Dlo_021919.1_Dlon,Dlo_023169.1_Dlon,Dlo_030520.1_Dlon,
15463	.	.	.	.	.	Dlo_002489.1_Dlon,Dlo_005278.1_Dlon,Dlo_009285.2_Dlon,Dlo_010911.1_Dlon,Dlo_030810.1_Dlon,Dlo_031243.1_Dlon,Dlo_031246.2_Dlon,
15464	.	.	.	.	.	Dlo_002509.1_Dlon,Dlo_008992.1_Dlon,Dlo_010113.1_Dlon,Dlo_014896.1_Dlon,Dlo_025108.1_Dlon,Dlo_031509.1_Dlon,Dlo_031678.1_Dlon,
15465	.	.	.	.	.	Dlo_002584.1_Dlon,Dlo_004571.1_Dlon,Dlo_006906.1_Dlon,Dlo_011565.1_Dlon,Dlo_011761.1_Dlon,Dlo_016428.1_Dlon,Dlo_016558.1_Dlon,
15466	.	.	.	.	.	Dlo_002820.1_Dlon,Dlo_003837.1_Dlon,Dlo_004038.1_Dlon,Dlo_009282.1_Dlon,Dlo_018143.1_Dlon,Dlo_020489.1_Dlon,Dlo_027901.1_Dlon,
15468	.	.	.	.	.	Dlo_003307.1_Dlon,Dlo_003430.1_Dlon,Dlo_012735.1_Dlon,Dlo_014335.1_Dlon,Dlo_015960.1_Dlon,Dlo_022198.1_Dlon,Dlo_031460.1_Dlon,
15469	.	.	.	.	.	Dlo_003840.1_Dlon,Dlo_010459.1_Dlon,Dlo_011377.1_Dlon,Dlo_013898.1_Dlon,Dlo_017150.1_Dlon,Dlo_022235.1_Dlon,Dlo_031434.1_Dlon,
15471	.	.	.	.	.	Dlo_004812.1_Dlon,Dlo_006308.1_Dlon,Dlo_013756.1_Dlon,Dlo_026771.1_Dlon,Dlo_027401.1_Dlon,Dlo_030765.1_Dlon,Dlo_033326.1_Dlon,
15472	.	.	.	.	.	Dlo_004817.1_Dlon,Dlo_008590.1_Dlon,Dlo_008597.1_Dlon,Dlo_009475.1_Dlon,Dlo_019680.1_Dlon,Dlo_024946.1_Dlon,Dlo_027952.1_Dlon,
15473	.	.	.	.	.	Dlo_004959.1_Dlon,Dlo_004962.1_Dlon,Dlo_004963.1_Dlon,Dlo_005154.1_Dlon,Dlo_006007.1_Dlon,Dlo_008171.1_Dlon,Dlo_008173.1_Dlon,
15474	.	.	.	.	.	Dlo_005107.1_Dlon,Dlo_007223.1_Dlon,Dlo_012798.1_Dlon,Dlo_025773.1_Dlon,Dlo_029173.1_Dlon,Dlo_031586.1_Dlon,Dlo_032878.1_Dlon,
15475	.	.	.	.	.	Dlo_005516.1_Dlon,Dlo_006828.1_Dlon,Dlo_018732.1_Dlon,Dlo_020175.1_Dlon,Dlo_020955.1_Dlon,Dlo_026704.1_Dlon,Dlo_031043.1_Dlon,
15476	.	.	.	.	.	Dlo_005629.1_Dlon,Dlo_011984.1_Dlon,Dlo_011991.1_Dlon,Dlo_012004.1_Dlon,Dlo_012009.1_Dlon,Dlo_023967.1_Dlon,Dlo_031189.1_Dlon,
15478	.	.	.	.	.	Dlo_005712.2_Dlon,Dlo_007088.1_Dlon,Dlo_012081.1_Dlon,Dlo_016889.1_Dlon,Dlo_019661.1_Dlon,Dlo_021735.2_Dlon,Dlo_033110.1_Dlon,
15480	.	.	.	.	.	Dlo_006834.1_Dlon,Dlo_006844.1_Dlon,Dlo_006851.1_Dlon,Dlo_008358.1_Dlon,Dlo_008362.1_Dlon,Dlo_016121.1_Dlon,Dlo_016126.1_Dlon,
15486	.	.	.	.	.	Dlo_009213.1_Dlon,Dlo_009214.1_Dlon,Dlo_009222.1_Dlon,Dlo_017553.1_Dlon,Dlo_017554.1_Dlon,Dlo_017555.1_Dlon,Dlo_020168.1_Dlon,
15488	.	.	.	.	.	Dlo_009308.1_Dlon,Dlo_014638.1_Dlon,Dlo_015068.1_Dlon,Dlo_017022.1_Dlon,Dlo_020504.1_Dlon,Dlo_020571.1_Dlon,Dlo_030095.1_Dlon,
15496	.	.	.	.	.	Dlo_017226.1_Dlon,Dlo_017228.1_Dlon,Dlo_017229.1_Dlon,Dlo_027051.1_Dlon,Dlo_027052.1_Dlon,Dlo_027053.1_Dlon,Glyma03g38990.1_Gmax,
15498	.	.	.	.	.	Dlo_017992.2_Dlon,Dlo_017996.1_Dlon,Dlo_017997.1_Dlon,Dlo_017998.1_Dlon,Dlo_028868.1_Dlon,Dlo_028869.1_Dlon,Dlo_028870.1_Dlon,
15690	.	.	.	.	.	dlo_034392.1_Dlon,dlo_036107.1_Dlon,dlo_036185.1_Dlon,dlo_037130.1_Dlon,dlo_037603.1_Dlon,dlo_037785.1_Dlon,dlo_039267.1_Dlon,
15691	.	.	.	.	.	dlo_034520.1_Dlon,dlo_034884.1_Dlon,dlo_034955.1_Dlon,dlo_035114.1_Dlon,dlo_035966.1_Dlon,dlo_036440.1_Dlon,dlo_036629.1_Dlon,
16072	.	.	.	.	.	Dlo_000056.1_Dlon,Dlo_005899.1_Dlon,Dlo_008580.1_Dlon,Dlo_014445.1_Dlon,Dlo_018088.1_Dlon,Dlo_032654.1_Dlon,
16073	.	.	.	.	.	Dlo_000102.1_Dlon,Dlo_004239.1_Dlon,Dlo_007680.1_Dlon,Dlo_011049.1_Dlon,Dlo_013363.1_Dlon,Dlo_015639.1_Dlon,
16077	.	.	.	.	.	Dlo_000411.1_Dlon,Dlo_007699.1_Dlon,Dlo_007700.1_Dlon,Dlo_007701.1_Dlon,Dlo_011055.1_Dlon,Dlo_021074.1_Dlon,
16078	.	.	.	.	.	Dlo_000559.1_Dlon,Dlo_003366.1_Dlon,Dlo_015756.1_Dlon,Dlo_021941.1_Dlon,Dlo_028555.1_Dlon,Dlo_032520.1_Dlon,
16079	.	.	.	.	.	Dlo_000602.1_Dlon,Dlo_001954.1_Dlon,Dlo_004547.1_Dlon,Dlo_015904.1_Dlon,Dlo_016348.1_Dlon,Dlo_022469.1_Dlon,
16080	.	.	.	.	.	Dlo_000625.1_Dlon,Dlo_002172.1_Dlon,Dlo_011613.1_Dlon,Dlo_024490.1_Dlon,Dlo_033065.1_Dlon,Dlo_033637.1_Dlon,
16081	.	.	.	.	.	Dlo_000671.1_Dlon,Dlo_003341.1_Dlon,Dlo_012469.1_Dlon,Dlo_020961.1_Dlon,Dlo_025182.1_Dlon,Dlo_030729.1_Dlon,
16082	.	.	.	.	.	Dlo_001098.1_Dlon,Dlo_006163.1_Dlon,Dlo_020206.1_Dlon,Dlo_022673.1_Dlon,Dlo_026135.1_Dlon,Dlo_030818.1_Dlon,
16083	.	.	.	.	.	Dlo_001594.1_Dlon,Dlo_010497.1_Dlon,Dlo_010498.1_Dlon,Dlo_010507.1_Dlon,Dlo_010514.1_Dlon,Dlo_010515.1_Dlon,
16085	.	.	.	.	.	Dlo_001739.1_Dlon,Dlo_012733.1_Dlon,Dlo_013256.1_Dlon,Dlo_023511.1_Dlon,Dlo_026698.1_Dlon,Dlo_028474.1_Dlon,
16087	.	.	.	.	.	Dlo_001890.1_Dlon,Dlo_004966.1_Dlon,Dlo_006002.1_Dlon,Dlo_010330.1_Dlon,Dlo_011746.1_Dlon,Dlo_016150.1_Dlon,
16088	.	.	.	.	.	Dlo_001892.1_Dlon,Dlo_008574.1_Dlon,Dlo_015922.1_Dlon,Dlo_022753.1_Dlon,Dlo_029667.1_Dlon,Dlo_033001.1_Dlon,
16091	.	.	.	.	.	Dlo_002134.1_Dlon,Dlo_006113.1_Dlon,Dlo_015433.1_Dlon,Dlo_025692.1_Dlon,Dlo_029333.1_Dlon,Dlo_033895.1_Dlon,
16092	.	.	.	.	.	Dlo_002371.1_Dlon,Dlo_010303.1_Dlon,Dlo_014072.1_Dlon,Dlo_019771.1_Dlon,Dlo_024779.1_Dlon,Dlo_028785.1_Dlon,
16093	.	.	.	.	.	Dlo_002687.1_Dlon,Dlo_008559.1_Dlon,Dlo_012246.1_Dlon,Dlo_023592.1_Dlon,Dlo_025607.1_Dlon,Dlo_028225.1_Dlon,
16095	.	.	.	.	.	Dlo_003316.1_Dlon,Dlo_003326.1_Dlon,Dlo_003329.1_Dlon,Dlo_003330.1_Dlon,Dlo_003333.1_Dlon,Dlo_003371.1_Dlon,
16096	.	.	.	.	.	Dlo_003386.1_Dlon,Dlo_003387.1_Dlon,Dlo_008469.1_Dlon,Dlo_008472.1_Dlon,Dlo_008473.1_Dlon,Dlo_032125.1_Dlon,
16100	.	.	.	.	.	Dlo_004258.1_Dlon,Dlo_006145.1_Dlon,Dlo_006792.1_Dlon,Dlo_022361.1_Dlon,Dlo_031150.1_Dlon,Dlo_031244.1_Dlon,
16101	.	.	.	.	.	Dlo_004581.1_Dlon,Dlo_007080.1_Dlon,Dlo_016138.1_Dlon,Dlo_019854.1_Dlon,Dlo_022956.1_Dlon,Dlo_033430.1_Dlon,
16105	.	.	.	.	.	Dlo_005923.1_Dlon,Dlo_010047.1_Dlon,Dlo_017346.1_Dlon,Dlo_033436.1_Dlon,Dlo_033745.1_Dlon,Dlo_033871.1_Dlon,
16106	.	.	.	.	.	Dlo_006348.1_Dlon,Dlo_006357.1_Dlon,Dlo_006396.1_Dlon,Dlo_016951.1_Dlon,Dlo_031490.1_Dlon,Dlo_032354.1_Dlon,
16108	.	.	.	.	.	Dlo_006852.1_Dlon,Dlo_009497.1_Dlon,Dlo_009501.1_Dlon,Dlo_009506.1_Dlon,Dlo_009523.1_Dlon,Dlo_029640.1_Dlon,
16110	.	.	.	.	.	Dlo_006974.1_Dlon,Dlo_008830.1_Dlon,Dlo_011924.1_Dlon,Dlo_016412.1_Dlon,Dlo_016573.1_Dlon,Dlo_025525.1_Dlon,
16113	.	.	.	.	.	Dlo_007720.1_Dlon,Dlo_013327.1_Dlon,Dlo_014033.1_Dlon,Dlo_015055.1_Dlon,Dlo_021537.1_Dlon,Dlo_031801.1_Dlon,
16115	.	.	.	.	.	Dlo_010398.1_Dlon,Dlo_013362.1_Dlon,Dlo_013364.1_Dlon,Dlo_013367.1_Dlon,Dlo_013368.1_Dlon,Dlo_032262.1_Dlon,
16117	.	.	.	.	.	Dlo_011966.1_Dlon,Dlo_014066.1_Dlon,Dlo_016804.1_Dlon,Dlo_020491.1_Dlon,Dlo_022308.1_Dlon,Dlo_022444.1_Dlon,
16118	.	.	.	.	.	Dlo_012785.1_Dlon,Dlo_012786.1_Dlon,Dlo_012787.1_Dlon,Dlo_014728.1_Dlon,Dlo_014829.1_Dlon,Dlo_018603.1_Dlon,
16119	.	.	.	.	.	Dlo_013593.1_Dlon,Dlo_022022.1_Dlon,Dlo_022030.1_Dlon,Dlo_022038.1_Dlon,Dlo_022041.2_Dlon,Dlo_022045.1_Dlon,
16121	.	.	.	.	.	Dlo_014528.1_Dlon,Dlo_014533.1_Dlon,Dlo_014534.1_Dlon,Dlo_014539.1_Dlon,Dlo_014540.1_Dlon,Dlo_014544.1_Dlon,
16125	.	.	.	.	.	Dlo_016302.1_Dlon,Dlo_016303.1_Dlon,Dlo_016311.1_Dlon,Dlo_017382.1_Dlon,Dlo_018245.1_Dlon,Dlo_020641.1_Dlon,
16126	.	.	.	.	.	Dlo_016902.1_Dlon,Dlo_016903.1_Dlon,Dlo_016905.1_Dlon,Dlo_017742.1_Dlon,Dlo_027618.1_Dlon,Dlo_027619.1_Dlon,
16133	.	.	.	.	.	Dlo_021738.1_Dlon,Dlo_021740.1_Dlon,Dlo_021744.1_Dlon,Dlo_033658.1_Dlon,Dlo_033662.1_Dlon,Dlo_033664.1_Dlon,
16303	.	.	.	.	.	MDP0000190724_Mdom,MDP0000878992_Mdom,dlo_034293.1_Dlon,dlo_034705.1_Dlon,dlo_036901.1_Dlon,dlo_037507.1_Dlon,
16387	.	.	.	.	.	dlo_034450.1_Dlon,dlo_035383.1_Dlon,dlo_036372.1_Dlon,dlo_037127.1_Dlon,dlo_037630.1_Dlon,dlo_038027.1_Dlon,
16388	.	.	.	.	.	dlo_034460.1_Dlon,dlo_034576.1_Dlon,dlo_035655.1_Dlon,dlo_036507.1_Dlon,dlo_037064.1_Dlon,dlo_037501.1_Dlon,
16389	.	.	.	.	.	dlo_035757.1_Dlon,dlo_035792.1_Dlon,dlo_036043.1_Dlon,dlo_036567.1_Dlon,dlo_038364.1_Dlon,dlo_038858.1_Dlon,
16390	.	.	.	.	.	dlo_036446.1_Dlon,dlo_036632.1_Dlon,dlo_036722.1_Dlon,dlo_036956.1_Dlon,dlo_037076.1_Dlon,dlo_038429.1_Dlon,
