# Supplementary material for: Genome-wide sequencing of longan (Dimocarpus longan Lour.) provides insights into molecular basis of its polyphenol-rich characteristics
Source: Gigascience. 2017 Mar 28;6(5):1–14. doi: 10.1093/gigascience/gix023 (PMC5467034; doi:10.1093/gigascience/gix023)
Supplement: Supplementary Excel File 4: — SNP analysis of FY, SN1H, MQ, LDB, and JYW cultivars [file gix023_Supplementary_EXCEL_file_4.xls]

## Sheet: SNP annotation
Supplementary EXCEL file 4 Gene annotation of SNP analysis of FY, SN1H, MQ, LDB, and JYW cultivars
chromosome	site	gene	GO	InterPro	KEGG	Swissprot	TrEMBL
chr10	31209904	Dlo_018476.1	NA	|GO:0003676; nucleic acid binding; function|GO:0006139; nucleobase-containing compound metabolic process; process|GO:0006357; regulation of transcription from RNA polymerase II promoter; process|GO:0032784; regulation of DNA-templated transcription, elongation; process	|IPR000980; SH2 domain|IPR003029; Ribosomal protein S1, RNA-binding domain|IPR006641; YqgF/RNase H-like domain|IPR017072; Transcription elongation factor Spt6|IPR022967; RNA-binding domain, S1|IPR027999; Death-like domain of Spt6|IPR028083; Spt6 acidic, N-terminal domain|IPR028231; Transcription elongation factor Spt6, YqgF domain	|hypothetical protein LOC100241331; K11292 transcription elongation factor SPT6	|Q7KZ85	|F6HQR0
chr14	22081089	Dlo_004156.3	NA	|GO:0005515; protein binding; function|GO:0006886; intracellular protein transport; process|GO:0008536; Ran GTPase binding; function	|IPR000357; HEAT|IPR001494; Importin-beta, N-terminal domain|IPR021133; HEAT, type 2	|hypothetical protein; K14293 importin subunit beta-1	|O60100	|D7SZV0
chr4	11022753	Dlo_019364.1	NA	|GO:0004672; protein kinase activity; function|GO:0005524; ATP binding; function|GO:0006468; protein phosphorylation; process|GO:0007165; signal transduction; process	|IPR000719; Protein kinase domain|IPR002290; Serine/threonine/dual specificity protein kinase, catalytic domain|IPR004041; NAF domain|IPR008271; Serine/threonine-protein kinase, active site|IPR017441; Protein kinase, ATP binding site|IPR018451; NAF/FISL domain	|Os07g0150700; K00924 [EC:2.7.1.-]	|Q9LDI3	|B9SET9
chr6	17164902	Dlo_010142.1	NA	|GO:0003333; amino acid transmembrane transport; process|GO:0015171; amino acid transmembrane transporter activity; function|GO:0016020; membrane; component	|IPR002293; Amino acid/polyamine transporter I	|amino acid permease; K01552 [EC:3.6.3.-]	|Q9LH39	|B9SNC5
chr6	28919848	Dlo_004708.1	NA	|GO:0016021; integral component of membrane; component|GO:0022857; transmembrane transporter activity; function|GO:0055085; transmembrane transport; process	|IPR005828; General substrate transporter|IPR020846; Major facilitator superfamily domain	|GM12555 gene product from transcript GM12555-RA; K06258 MFS transporter, VNT family, synaptic vesicle glycoprotein 2	|Q940M4	|B9SPA2
chr9	18690570	Dlo_013593.1	NA	|GO:0005515; protein binding; function|GO:0007165; signal transduction; process	|IPR000157; Toll/interleukin-1 receptor homology (TIR) domain|IPR001611; Leucine-rich repeat	|hypothetical protein; K14486 auxin response factor	|Q9SKN5	|B9MZ57
chr9	27557041	Dlo_014117.1	NA	|GO:0005524; ATP binding; function|GO:0006810; transport; process|GO:0016021; integral component of membrane; component|GO:0016887; ATPase activity; function|GO:0042626; ATPase activity, coupled to transmembrane movement of substances; function|GO:0055085; transmembrane transport; process	|IPR003439; ABC transporter-like|IPR003593; AAA+ ATPase domain|IPR011527; ABC transporter type 1, transmembrane domain|IPR017871; ABC transporter, conserved site	|multidrug/pheromone exporter, MDR family, ABC transporter family; K05658 ATP-binding cassette, subfamily B (MDR/TAP), member 1	|Q9FWX7	|B9I9B8
