# Supplementary material for: Genome-wide sequencing of longan (Dimocarpus longan Lour.) provides insights into molecular basis of its polyphenol-rich characteristics
Source: Gigascience. 2017 Mar 28;6(5):1–14. doi: 10.1093/gigascience/gix023 (PMC5467034; doi:10.1093/gigascience/gix023)
Supplement: Supplementary Excel File 5: — SNP analysis of SX and YTB cultivars [file gix023_Supplementary_EXCEL_file_5.xls]

## Sheet: Supplementary EXCEL file 5  SNP
Supplementary EXCEL file 5 Gene annotation of SNP analysis of SX, and YTB cultivars
chromosome	site	gene	GO	InterPro	KEGG	Swissprot	TrEMBL
chr14	27043543	Dlo_005174.1	LRR_RLK;	|GO:0004672; protein kinase activity; function|GO:0005515; protein binding; function|GO:0005524; ATP binding; function|GO:0006468; protein phosphorylation; process	|IPR000719; Protein kinase domain|IPR001611; Leucine-rich repeat|IPR003591; Leucine-rich repeat, typical subtype|IPR008266; Tyrosine-protein kinase, active site|IPR013210; Leucine-rich repeat-containing N-terminal, type 2|IPR017441; Protein kinase, ATP binding site|IPR025875; Leucine rich repeat 4	|hypothetical protein; K13420 LRR receptor-like serine/threonine-protein kinase FLS2 [EC:2.7.11.1]	|Q9LP24	|F6GSK7
chr14	27045026	Dlo_005174.1	LRR_RLK;	|GO:0004672; protein kinase activity; function|GO:0005515; protein binding; function|GO:0005524; ATP binding; function|GO:0006468; protein phosphorylation; process	|IPR000719; Protein kinase domain|IPR001611; Leucine-rich repeat|IPR003591; Leucine-rich repeat, typical subtype|IPR008266; Tyrosine-protein kinase, active site|IPR013210; Leucine-rich repeat-containing N-terminal, type 2|IPR017441; Protein kinase, ATP binding site|IPR025875; Leucine rich repeat 4	|hypothetical protein; K13420 LRR receptor-like serine/threonine-protein kinase FLS2 [EC:2.7.11.1]	|Q9LP24	|F6GSK7
chr14	27045035	Dlo_005174.1	LRR_RLK;	|GO:0004672; protein kinase activity; function|GO:0005515; protein binding; function|GO:0005524; ATP binding; function|GO:0006468; protein phosphorylation; process	|IPR000719; Protein kinase domain|IPR001611; Leucine-rich repeat|IPR003591; Leucine-rich repeat, typical subtype|IPR008266; Tyrosine-protein kinase, active site|IPR013210; Leucine-rich repeat-containing N-terminal, type 2|IPR017441; Protein kinase, ATP binding site|IPR025875; Leucine rich repeat 4	|hypothetical protein; K13420 LRR receptor-like serine/threonine-protein kinase FLS2 [EC:2.7.11.1]	|Q9LP24	|F6GSK7
chr1	5166650	Dlo_000483.1	LRR_RLK;	|GO:0004672; protein kinase activity; function|GO:0005515; protein binding; function|GO:0005524; ATP binding; function|GO:0006468; protein phosphorylation; process	|IPR000719; Protein kinase domain|IPR001611; Leucine-rich repeat|IPR002290; Serine/threonine/dual specificity protein kinase, catalytic domain|IPR008271; Serine/threonine-protein kinase, active site|IPR013210; Leucine-rich repeat-containing N-terminal, type 2|IPR017441; Protein kinase, ATP binding site	|HSL1; HSL1 (HAESA-Like 1); ATP binding / kinase/ protein serine/threonine kinase; K00924 [EC:2.7.1.-]	|C0LGX3	|B9T171
chr1	5167612	Dlo_000483.1	LRR_RLK;	|GO:0004672; protein kinase activity; function|GO:0005515; protein binding; function|GO:0005524; ATP binding; function|GO:0006468; protein phosphorylation; process	|IPR000719; Protein kinase domain|IPR001611; Leucine-rich repeat|IPR002290; Serine/threonine/dual specificity protein kinase, catalytic domain|IPR008271; Serine/threonine-protein kinase, active site|IPR013210; Leucine-rich repeat-containing N-terminal, type 2|IPR017441; Protein kinase, ATP binding site	|HSL1; HSL1 (HAESA-Like 1); ATP binding / kinase/ protein serine/threonine kinase; K00924 [EC:2.7.1.-]	|C0LGX3	|B9T171
chr1	33456658	Dlo_026264.1	LRR_RLK;	|GO:0004672; protein kinase activity; function|GO:0005524; ATP binding; function|GO:0006468; protein phosphorylation; process	|IPR000719; Protein kinase domain	|CLV1; CLV1 (CLAVATA 1); ATP binding / kinase/ protein serine/threonine kinase/ receptor signaling protein serine/threonine kinase; K00924 [EC:2.7.1.-]	|Q9M9S4	|B9MTX3
chr2	9027755	Dlo_010601.1	LRR_RLK;	|GO:0004672; protein kinase activity; function|GO:0005515; protein binding; function|GO:0005524; ATP binding; function|GO:0006468; protein phosphorylation; process	|IPR000719; Protein kinase domain|IPR001245; Serine-threonine/tyrosine-protein kinase catalytic domain|IPR001611; Leucine-rich repeat|IPR021720; Malectin	|serine/threonine protein kinase PBS1; K13430 serine/threonine-protein kinase PBS1 [EC:2.7.11.1]	|C0LGG8	|B9SEU1
chr2	31314389	Dlo_007525.1	LRR_RLK;	|GO:0004672; protein kinase activity; function|GO:0005515; protein binding; function|GO:0005524; ATP binding; function|GO:0006468; protein phosphorylation; process	|IPR000719; Protein kinase domain|IPR001611; Leucine-rich repeat|IPR002290; Serine/threonine/dual specificity protein kinase, catalytic domain|IPR003591; Leucine-rich repeat, typical subtype|IPR008271; Serine/threonine-protein kinase, active site|IPR013210; Leucine-rich repeat-containing N-terminal, type 2|IPR017441; Protein kinase, ATP binding site	|EFR; EFR (EF-TU RECEPTOR); ATP binding / kinase/ protein serine/threonine kinase; K13428 LRR receptor-like serine/threonine-protein kinase EFR [EC:2.7.11.1]	|C0LGP4	|A5C1G0
chr2	31314396	Dlo_007525.1	LRR_RLK;	|GO:0004672; protein kinase activity; function|GO:0005515; protein binding; function|GO:0005524; ATP binding; function|GO:0006468; protein phosphorylation; process	|IPR000719; Protein kinase domain|IPR001611; Leucine-rich repeat|IPR002290; Serine/threonine/dual specificity protein kinase, catalytic domain|IPR003591; Leucine-rich repeat, typical subtype|IPR008271; Serine/threonine-protein kinase, active site|IPR013210; Leucine-rich repeat-containing N-terminal, type 2|IPR017441; Protein kinase, ATP binding site	|EFR; EFR (EF-TU RECEPTOR); ATP binding / kinase/ protein serine/threonine kinase; K13428 LRR receptor-like serine/threonine-protein kinase EFR [EC:2.7.11.1]	|C0LGP4	|A5C1G0
chr2	31314584	Dlo_007525.1	LRR_RLK;	|GO:0004672; protein kinase activity; function|GO:0005515; protein binding; function|GO:0005524; ATP binding; function|GO:0006468; protein phosphorylation; process	|IPR000719; Protein kinase domain|IPR001611; Leucine-rich repeat|IPR002290; Serine/threonine/dual specificity protein kinase, catalytic domain|IPR003591; Leucine-rich repeat, typical subtype|IPR008271; Serine/threonine-protein kinase, active site|IPR013210; Leucine-rich repeat-containing N-terminal, type 2|IPR017441; Protein kinase, ATP binding site	|EFR; EFR (EF-TU RECEPTOR); ATP binding / kinase/ protein serine/threonine kinase; K13428 LRR receptor-like serine/threonine-protein kinase EFR [EC:2.7.11.1]	|C0LGP4	|A5C1G0
chr3	7578114	Dlo_020505.1	LRR_RLK;	|GO:0004672; protein kinase activity; function|GO:0005524; ATP binding; function|GO:0006468; protein phosphorylation; process	|IPR000719; Protein kinase domain|IPR001245; Serine-threonine/tyrosine-protein kinase catalytic domain|IPR002290; Serine/threonine/dual specificity protein kinase, catalytic domain|IPR008271; Serine/threonine-protein kinase, active site|IPR021720; Malectin|IPR025875; Leucine rich repeat 4	|BAK1; BAK1 (BRI1-ASSOCIATED RECEPTOR KINASE); kinase/ protein binding / protein heterodimerization/ protein serine/threonine kinase; K13416 brassinosteroid insensitive 1-associated receptor kinase 1 [EC:2.7.10.1 2.7.11.1]	|C0LGG8	|B9I1R1
chr3	7648633	Dlo_020508.1	LRR_RLK;	|GO:0004672; protein kinase activity; function|GO:0005515; protein binding; function|GO:0005524; ATP binding; function|GO:0006468; protein phosphorylation; process	|IPR000719; Protein kinase domain|IPR001245; Serine-threonine/tyrosine-protein kinase catalytic domain|IPR001611; Leucine-rich repeat|IPR002290; Serine/threonine/dual specificity protein kinase, catalytic domain|IPR008271; Serine/threonine-protein kinase, active site|IPR021720; Malectin	|hypothetical protein; K13418 somatic embryogenesis receptor kinase 1 [EC:2.7.10.1 2.7.11.1]	|C0LGN2	|F6H2L4
chr3	7658059	Dlo_020508.1	LRR_RLK;	|GO:0004672; protein kinase activity; function|GO:0005515; protein binding; function|GO:0005524; ATP binding; function|GO:0006468; protein phosphorylation; process	|IPR000719; Protein kinase domain|IPR001245; Serine-threonine/tyrosine-protein kinase catalytic domain|IPR001611; Leucine-rich repeat|IPR002290; Serine/threonine/dual specificity protein kinase, catalytic domain|IPR008271; Serine/threonine-protein kinase, active site|IPR021720; Malectin	|hypothetical protein; K13418 somatic embryogenesis receptor kinase 1 [EC:2.7.10.1 2.7.11.1]	|C0LGN2	|F6H2L4
chr3	14401058	Dlo_020303.1	LRR_RLK;	|GO:0004672; protein kinase activity; function|GO:0005515; protein binding; function|GO:0005524; ATP binding; function|GO:0006468; protein phosphorylation; process	|IPR000719; Protein kinase domain|IPR001245; Serine-threonine/tyrosine-protein kinase catalytic domain|IPR001611; Leucine-rich repeat|IPR003591; Leucine-rich repeat, typical subtype|IPR013210; Leucine-rich repeat-containing N-terminal, type 2|IPR025875; Leucine rich repeat 4	|hypothetical protein; K13415 protein brassinosteroid insensitive 1 [EC:2.7.10.1 2.7.11.1]	|C0LGQ9	|B9SB23
chr3	15776326	Dlo_012431.1	LRR_RLK;	|GO:0004672; protein kinase activity; function|GO:0005515; protein binding; function|GO:0005524; ATP binding; function|GO:0006468; protein phosphorylation; process	|IPR000719; Protein kinase domain|IPR001611; Leucine-rich repeat|IPR002290; Serine/threonine/dual specificity protein kinase, catalytic domain|IPR004274; NLI interacting factor|IPR008271; Serine/threonine-protein kinase, active site|IPR013210; Leucine-rich repeat-containing N-terminal, type 2|IPR017441; Protein kinase, ATP binding site	|BRI1; BRI1 (BRASSINOSTEROID INSENSITIVE 1); kinase/ protein binding / protein heterodimerization/ protein homodimerization/ protein kinase/ protein serine/threonine kinase; K13415 protein brassinosteroid insensitive 1 [EC:2.7.10.1 2.7.11.1]	|C0LGF4	|B9R936
chr3	15776853	Dlo_012431.1	LRR_RLK;	|GO:0004672; protein kinase activity; function|GO:0005515; protein binding; function|GO:0005524; ATP binding; function|GO:0006468; protein phosphorylation; process	|IPR000719; Protein kinase domain|IPR001611; Leucine-rich repeat|IPR002290; Serine/threonine/dual specificity protein kinase, catalytic domain|IPR004274; NLI interacting factor|IPR008271; Serine/threonine-protein kinase, active site|IPR013210; Leucine-rich repeat-containing N-terminal, type 2|IPR017441; Protein kinase, ATP binding site	|BRI1; BRI1 (BRASSINOSTEROID INSENSITIVE 1); kinase/ protein binding / protein heterodimerization/ protein homodimerization/ protein kinase/ protein serine/threonine kinase; K13415 protein brassinosteroid insensitive 1 [EC:2.7.10.1 2.7.11.1]	|C0LGF4	|B9R936
chr3	27598210	Dlo_022016.1	LRR_RLK;	|GO:0004672; protein kinase activity; function|GO:0005515; protein binding; function|GO:0005524; ATP binding; function|GO:0006468; protein phosphorylation; process	|IPR000719; Protein kinase domain|IPR001611; Leucine-rich repeat|IPR002290; Serine/threonine/dual specificity protein kinase, catalytic domain|IPR008271; Serine/threonine-protein kinase, active site|IPR017441; Protein kinase, ATP binding site|IPR024788; Malectin-like carbohydrate-binding domain	|protein kinase family protein; K04733 interleukin-1 receptor-associated kinase 4 [EC:2.7.11.1]	|C0LGG6	|A5AX66
chr5	10729754	Dlo_008815.1	LRR_RLK;	|GO:0004672; protein kinase activity; function|GO:0005515; protein binding; function|GO:0005524; ATP binding; function|GO:0006468; protein phosphorylation; process	|IPR000719; Protein kinase domain|IPR001611; Leucine-rich repeat|IPR002290; Serine/threonine/dual specificity protein kinase, catalytic domain|IPR003591; Leucine-rich repeat, typical subtype|IPR008271; Serine/threonine-protein kinase, active site|IPR013210; Leucine-rich repeat-containing N-terminal, type 2|IPR017441; Protein kinase, ATP binding site	|hypothetical protein LOC100253808; K13420 LRR receptor-like serine/threonine-protein kinase FLS2 [EC:2.7.11.1]	|Q9ZUI0	|B9GVM5
chr5	10731226	Dlo_008815.1	LRR_RLK;	|GO:0004672; protein kinase activity; function|GO:0005515; protein binding; function|GO:0005524; ATP binding; function|GO:0006468; protein phosphorylation; process	|IPR000719; Protein kinase domain|IPR001611; Leucine-rich repeat|IPR002290; Serine/threonine/dual specificity protein kinase, catalytic domain|IPR003591; Leucine-rich repeat, typical subtype|IPR008271; Serine/threonine-protein kinase, active site|IPR013210; Leucine-rich repeat-containing N-terminal, type 2|IPR017441; Protein kinase, ATP binding site	|hypothetical protein LOC100253808; K13420 LRR receptor-like serine/threonine-protein kinase FLS2 [EC:2.7.11.1]	|Q9ZUI0	|B9GVM5
chr5	28507675	Dlo_031167.1	LRR_RLK;	|GO:0004672; protein kinase activity; function|GO:0005515; protein binding; function|GO:0005524; ATP binding; function|GO:0006468; protein phosphorylation; process	|IPR000719; Protein kinase domain|IPR001245; Serine-threonine/tyrosine-protein kinase catalytic domain|IPR001611; Leucine-rich repeat|IPR002290; Serine/threonine/dual specificity protein kinase, catalytic domain|IPR003591; Leucine-rich repeat, typical subtype|IPR008271; Serine/threonine-protein kinase, active site|IPR021720; Malectin	|BAK1; BAK1 (BRI1-ASSOCIATED RECEPTOR KINASE); kinase/ protein binding / protein heterodimerization/ protein serine/threonine kinase; K13416 brassinosteroid insensitive 1-associated receptor kinase 1 [EC:2.7.10.1 2.7.11.1]	|Q9FXF2	|F6H1V3
chr5	28509599	Dlo_031167.1	LRR_RLK;	|GO:0004672; protein kinase activity; function|GO:0005515; protein binding; function|GO:0005524; ATP binding; function|GO:0006468; protein phosphorylation; process	|IPR000719; Protein kinase domain|IPR001245; Serine-threonine/tyrosine-protein kinase catalytic domain|IPR001611; Leucine-rich repeat|IPR002290; Serine/threonine/dual specificity protein kinase, catalytic domain|IPR003591; Leucine-rich repeat, typical subtype|IPR008271; Serine/threonine-protein kinase, active site|IPR021720; Malectin	|BAK1; BAK1 (BRI1-ASSOCIATED RECEPTOR KINASE); kinase/ protein binding / protein heterodimerization/ protein serine/threonine kinase; K13416 brassinosteroid insensitive 1-associated receptor kinase 1 [EC:2.7.10.1 2.7.11.1]	|Q9FXF2	|F6H1V3
chr5	28511535	Dlo_031167.1	LRR_RLK;	|GO:0004672; protein kinase activity; function|GO:0005515; protein binding; function|GO:0005524; ATP binding; function|GO:0006468; protein phosphorylation; process	|IPR000719; Protein kinase domain|IPR001245; Serine-threonine/tyrosine-protein kinase catalytic domain|IPR001611; Leucine-rich repeat|IPR002290; Serine/threonine/dual specificity protein kinase, catalytic domain|IPR003591; Leucine-rich repeat, typical subtype|IPR008271; Serine/threonine-protein kinase, active site|IPR021720; Malectin	|BAK1; BAK1 (BRI1-ASSOCIATED RECEPTOR KINASE); kinase/ protein binding / protein heterodimerization/ protein serine/threonine kinase; K13416 brassinosteroid insensitive 1-associated receptor kinase 1 [EC:2.7.10.1 2.7.11.1]	|Q9FXF2	|F6H1V3
chr6	33280422	Dlo_001618.1	LRR_RLK;	|GO:0004672; protein kinase activity; function|GO:0005515; protein binding; function|GO:0005524; ATP binding; function|GO:0006468; protein phosphorylation; process	|IPR000719; Protein kinase domain|IPR001245; Serine-threonine/tyrosine-protein kinase catalytic domain|IPR001611; Leucine-rich repeat|IPR002290; Serine/threonine/dual specificity protein kinase, catalytic domain|IPR003591; Leucine-rich repeat, typical subtype|IPR008271; Serine/threonine-protein kinase, active site|IPR013210; Leucine-rich repeat-containing N-terminal, type 2|IPR017441; Protein kin…	|hypothetical protein; K13420 LRR receptor-like serine/threonine-protein kinase FLS2 [EC:2.7.11.1]	|C0LGP4	|F6H511
chr6	33286405	Dlo_001618.1	LRR_RLK;	|GO:0004672; protein kinase activity; function|GO:0005515; protein binding; function|GO:0005524; ATP binding; function|GO:0006468; protein phosphorylation; process	|IPR000719; Protein kinase domain|IPR001245; Serine-threonine/tyrosine-protein kinase catalytic domain|IPR001611; Leucine-rich repeat|IPR002290; Serine/threonine/dual specificity protein kinase, catalytic domain|IPR003591; Leucine-rich repeat, typical subtype|IPR008271; Serine/threonine-protein kinase, active site|IPR013210; Leucine-rich repeat-containing N-terminal, type 2|IPR017441; Protein kin…	|hypothetical protein; K13420 LRR receptor-like serine/threonine-protein kinase FLS2 [EC:2.7.11.1]	|C0LGP4	|F6H511
chr7	11923666	Dlo_012792.1	LRR_RLK;	|GO:0004672; protein kinase activity; function|GO:0005515; protein binding; function|GO:0005524; ATP binding; function|GO:0006468; protein phosphorylation; process	|IPR000719; Protein kinase domain|IPR001245; Serine-threonine/tyrosine-protein kinase catalytic domain|IPR001611; Leucine-rich repeat|IPR002290; Serine/threonine/dual specificity protein kinase, catalytic domain|IPR003591; Leucine-rich repeat, typical subtype|IPR008271; Serine/threonine-protein kinase, active site|IPR013210; Leucine-rich repeat-containing N-terminal, type 2|IPR017441; Protein kin…	|EFR; EFR (EF-TU RECEPTOR); ATP binding / kinase/ protein serine/threonine kinase; K13428 LRR receptor-like serine/threonine-protein kinase EFR [EC:2.7.11.1]	|C0LGP4	|B9SWC8
chr7	22219066	Dlo_005235.1	LRR_RLK;	|GO:0004672; protein kinase activity; function|GO:0005515; protein binding; function|GO:0005524; ATP binding; function|GO:0006468; protein phosphorylation; process	|IPR000719; Protein kinase domain|IPR001611; Leucine-rich repeat|IPR003591; Leucine-rich repeat, typical subtype|IPR013210; Leucine-rich repeat-containing N-terminal, type 2|IPR025875; Leucine rich repeat 4	|HSL1; HSL1 (HAESA-Like 1); ATP binding / kinase/ protein serine/threonine kinase; K00924 [EC:2.7.1.-]	|Q9FL51	|B9SL80
chr8	11590429	Dlo_009017.1	LRR_RLK;	|GO:0004672; protein kinase activity; function|GO:0005515; protein binding; function|GO:0005524; ATP binding; function|GO:0006468; protein phosphorylation; process	|IPR000719; Protein kinase domain|IPR001611; Leucine-rich repeat|IPR003591; Leucine-rich repeat, typical subtype|IPR025875; Leucine rich repeat 4	|hypothetical protein; K13420 LRR receptor-like serine/threonine-protein kinase FLS2 [EC:2.7.11.1]	|Q9FG24	|F6HLK6
chr8	19600065	Dlo_009233.1	LRR_RLK;	|GO:0004672; protein kinase activity; function|GO:0005515; protein binding; function|GO:0005524; ATP binding; function|GO:0006468; protein phosphorylation; process	|IPR000719; Protein kinase domain|IPR001611; Leucine-rich repeat|IPR003591; Leucine-rich repeat, typical subtype|IPR008266; Tyrosine-protein kinase, active site|IPR013210; Leucine-rich repeat-containing N-terminal, type 2|IPR017441; Protein kinase, ATP binding site|IPR025875; Leucine rich repeat 4	|hypothetical protein; K13420 LRR receptor-like serine/threonine-protein kinase FLS2 [EC:2.7.11.1]	|Q8VZG8	|A5AGK9
chr10	1114606	Dlo_014719.1	NA	|NA	|IPR002885; Pentatricopeptide repeat	|nucleobase:cation symporter; K03457 nucleobase:cation symporter-1, NCS1 family	|Q9LXF4	|B9IK03
chr10	1283271	Dlo_021909.1	NA	|GO:0004857; enzyme inhibitor activity; function|GO:0005618; cell wall; component|GO:0030599; pectinesterase activity; function|GO:0042545; cell wall modification; process	|IPR000070; Pectinesterase, catalytic|IPR006501; Pectinesterase inhibitor domain|IPR018040; Pectinesterase, active site	|hypothetical protein; K01051 pectinesterase [EC:3.1.1.11]	|Q9FK05	|B9IDR8
chr10	1285203	Dlo_021909.1	NA	|GO:0004857; enzyme inhibitor activity; function|GO:0005618; cell wall; component|GO:0030599; pectinesterase activity; function|GO:0042545; cell wall modification; process	|IPR000070; Pectinesterase, catalytic|IPR006501; Pectinesterase inhibitor domain|IPR018040; Pectinesterase, active site	|hypothetical protein; K01051 pectinesterase [EC:3.1.1.11]	|Q9FK05	|B9IDR8
chr10	1381147	Dlo_021911.3	NA	|GO:0003968; RNA-directed RNA polymerase activity; function	|IPR007855; RNA-dependent RNA polymerase, eukaryotic-type	|RNA dependent RNA polymerase family protein; K11699 RNA-dependent RNA polymerase 1 [EC:2.7.7.48]	|O82188	|D7TBH5
chr10	1668516	Dlo_023435.1	NA	|GO:0016021; integral component of membrane; component|GO:0016192; vesicle-mediated transport; process	|IPR001388; Synaptobrevin|IPR010908; Longin domain	|ATVAMP724; K08511 vesicle-associated membrane protein 72	|O23429	|C6T3S1
chr10	1668529	Dlo_023435.1	NA	|GO:0016021; integral component of membrane; component|GO:0016192; vesicle-mediated transport; process	|IPR001388; Synaptobrevin|IPR010908; Longin domain	|ATVAMP724; K08511 vesicle-associated membrane protein 72	|O23429	|C6T3S1
chr10	1675632	Dlo_023436.1	NA	|NA	|IPR017884; SANT domain	|NA	|NA	|B9N519
chr10	1816264	Dlo_023448.4	NA	|GO:0003690; double-stranded DNA binding; function|GO:0005739; mitochondrion; component|GO:0006355; regulation of transcription, DNA-templated; process	|IPR003690; Mitochodrial transcription termination factor	|NA	|NA	|B9I2E4
chr10	1833965	Dlo_023451.1	NA	|GO:0003690; double-stranded DNA binding; function|GO:0005739; mitochondrion; component|GO:0006355; regulation of transcription, DNA-templated; process	|IPR003690; Mitochodrial transcription termination factor	|NA	|NA	|F6HDG2
chr10	2407973	Dlo_027515.1	NA	|GO:0004672; protein kinase activity; function|GO:0004857; enzyme inhibitor activity; function|GO:0005524; ATP binding; function|GO:0006468; protein phosphorylation; process|GO:0030599; pectinesterase activity; function	|IPR000719; Protein kinase domain|IPR001245; Serine-threonine/tyrosine-protein kinase catalytic domain|IPR006501; Pectinesterase inhibitor domain|IPR021720; Malectin	|hypothetical protein LOC100254113; K13430 serine/threonine-protein kinase PBS1 [EC:2.7.11.1]	|C0LGG8	|B9SEU1
chr10	2408030	Dlo_027515.1	NA	|GO:0004672; protein kinase activity; function|GO:0004857; enzyme inhibitor activity; function|GO:0005524; ATP binding; function|GO:0006468; protein phosphorylation; process|GO:0030599; pectinesterase activity; function	|IPR000719; Protein kinase domain|IPR001245; Serine-threonine/tyrosine-protein kinase catalytic domain|IPR006501; Pectinesterase inhibitor domain|IPR021720; Malectin	|hypothetical protein LOC100254113; K13430 serine/threonine-protein kinase PBS1 [EC:2.7.11.1]	|C0LGG8	|B9SEU1
chr10	2444705	Dlo_027518.2	NA	|GO:0003864; 3-methyl-2-oxobutanoate hydroxymethyltransferase activity; function|GO:0015940; pantothenate biosynthetic process; process	|IPR003700; Ketopantoate hydroxymethyltransferase	|hypothetical protein LOC100251716; K00606 3-methyl-2-oxobutanoate hydroxymethyltransferase [EC:2.1.2.11]	|O82357	|F6I650
chr10	2674162	Dlo_014984.2	NA	|NA	|NA	|NA	|NA	|NA
chr10	3454365	Dlo_024905.1	NA	|GO:0003682; chromatin binding; function	|IPR001005; SANT/Myb domain|IPR017930; Myb domain	|hypothetical protein LOC100256309; K09422 myb proto-oncogene protein, plant	|Q9FDW1	|D7THE0
chr10	3492292	Dlo_024909.1	NA	|NA	|IPR021916; Protein of unknown function DUF3527	|NA	|NA	|B9HC71
chr10	3521588	Dlo_024917.1	NA	|GO:0005515; protein binding; function|GO:0006457; protein folding; process	|IPR001179; Peptidyl-prolyl cis-trans isomerase, FKBP-type, domain|IPR001440; Tetratricopeptide TPR1|IPR013026; Tetratricopeptide repeat-containing domain|IPR019734; Tetratricopeptide repeat|IPR023566; Peptidyl-prolyl cis-trans isomerase, FKBP-type	|peptidylprolyl isomerase, putative (EC:5.2.1.8); K09571 FK506-binding protein 4/5 [EC:5.2.1.8]	|Q7DMA9	|D7THE7
chr10	3798329	Dlo_015205.2	NA	|GO:0004672; protein kinase activity; function|GO:0005524; ATP binding; function|GO:0006468; protein phosphorylation; process	|IPR000719; Protein kinase domain|IPR002290; Serine/threonine/dual specificity protein kinase, catalytic domain|IPR008271; Serine/threonine-protein kinase, active site|IPR017441; Protein kinase, ATP binding site	|hypothetical protein LOC100254113; K13430 serine/threonine-protein kinase PBS1 [EC:2.7.11.1]	|Q9FE20	|B9RH33
chr10	4585316	Dlo_025377.1	NA	|NA	|NA	|NA	|Q569Z2	|B9GLS9
chr10	5609422	Dlo_017501.1	NA	|GO:0008289; lipid binding; function	|IPR002913; START domain	|NA	|Q8R1R3	|B9RTE2
chr10	6065390	Dlo_031730.1	NA	|GO:0003677; DNA binding; function	|IPR003340; B3 DNA binding domain	|NA	|Q0JP99	|B9HRZ5
chr10	6218125	Dlo_031754.1	NA	|GO:0005506; iron ion binding; function|GO:0016705; oxidoreductase activity, acting on paired donors, with incorporation or reduction of molecular oxygen; function|GO:0020037; heme binding; function|GO:0055114; oxidation-reduction process; process	|IPR001128; Cytochrome P450|IPR002401; Cytochrome P450, E-class, group I|IPR017972; Cytochrome P450, conserved site	|CYP707A12v1; cytochrome P450; K09843 (+)-abscisic acid 8'-hydroxylase [EC:1.14.13.93]	|Q9LJK2	|B9N4Y2
chr10	7952616	Dlo_015624.1	NA	|NA	|NA	|NA	|Q9SUM5	|F6GXI1
chr10	8172434	Dlo_015638.1	NA	|GO:0005515; protein binding; function|GO:0008270; zinc ion binding; function	|IPR001965; Zinc finger, PHD-type|IPR011124; Zinc finger, CW-type|IPR019786; Zinc finger, PHD-type, conserved site|IPR019787; Zinc finger, PHD-finger	|similar to Bromodomain adjacent to zinc finger domain protein 1A; K11655 bromodomain adjacent to zinc finger domain protein 1A	|Q63625	|F6I5N1
chr10	8674028	Dlo_015652.2	NA	|GO:0006855; drug transmembrane transport; process|GO:0015238; drug transmembrane transporter activity; function|GO:0015297; antiporter activity; function|GO:0016020; membrane; component|GO:0055085; transmembrane transport; process	|IPR002528; Multi antimicrobial extrusion protein	|NA	|Q9LYT3	|B9H6Y9
chr10	10978009	Dlo_016161.1	NA	|NA	|NA	|NA	|NA	|NA
chr10	12968774	Dlo_016270.1	NA	|GO:0003735; structural constituent of ribosome; function|GO:0005622; intracellular; component|GO:0005840; ribosome; component|GO:0006412; translation; process	|IPR008195; Ribosomal protein L34Ae|IPR018065; Ribosomal protein L34e, conserved site	|hypothetical protein; K02915 large subunit ribosomal protein L34e	|P40590	|C6SWN5
chr10	13031304	Dlo_016273.1	NA	|NA	|NA	|NA	|NA	|NA
chr10	16751984	Dlo_016808.1	NA	|GO:0043531; ADP binding; function	|IPR002182; NB-ARC	|Disease resistance protein RPM1, putative (EC:3.1.3.16); K13457 disease resistance protein RPM1	|Q7XA40	|F6HVE6
chr10	16982954	Dlo_016889.1	NA	|NA	|NA	|NA	|NA	|NA
chr10	17756602	Dlo_021199.1	NA	|GO:0055085; transmembrane transport; process	|IPR004813; Oligopeptide transporter, OPT superfamily	|NA	|Q9SUA4	|B9N3T8
chr10	17757699	Dlo_021199.1	NA	|GO:0055085; transmembrane transport; process	|IPR004813; Oligopeptide transporter, OPT superfamily	|NA	|Q9SUA4	|B9N3T8
chr10	17758154	Dlo_021199.1	NA	|GO:0055085; transmembrane transport; process	|IPR004813; Oligopeptide transporter, OPT superfamily	|NA	|Q9SUA4	|B9N3T8
chr10	17761617	Dlo_021200.1	NA	|NA	|NA	|NA	|Q9LRR4	|A5AN12
chr10	22004801	Dlo_017231.1	NA	|GO:0005515; protein binding; function|GO:0005634; nucleus; component|GO:0005737; cytoplasm; component|GO:0006606; protein import into nucleus; process|GO:0008565; protein transporter activity; function	|IPR000225; Armadillo|IPR002652; Importin-alpha, importin-beta-binding domain	|armadillo repeat-containing protein; K10590 E3 ubiquitin-protein ligase TRIP12 [EC:6.3.2.19]	|O80480	|C8CPS0
chr10	22563573	Dlo_029128.1	NA	|GO:0003676; nucleic acid binding; function	|IPR000504; RNA recognition motif domain	|hypothetical protein LOC100243429; K13218 polypyrimidine tract-binding protein 1	|Q6ICX4	|D7SRE5
chr10	23110528	Dlo_027655.1	NA	|GO:0006508; proteolysis; process|GO:0008236; serine-type peptidase activity; function|GO:0016020; membrane; component|GO:0016021; integral component of membrane; component	|IPR000223; Peptidase S26A, signal peptidase I|IPR019533; Peptidase S26|IPR019756; Peptidase S26A, signal peptidase I, serine active site|IPR019758; Peptidase S26A, signal peptidase I, conserved site	|hypothetical protein LOC100243802; K03100 signal peptidase I [EC:3.4.21.89]	|Q9M9Z2	|A5AT48
chr10	23381003	Dlo_017519.1	NA	|GO:0015205; nucleobase transmembrane transporter activity; function|GO:0015851; nucleobase transport; process|GO:0016020; membrane; component	|IPR001248; Permease, cytosine/purines, uracil, thiamine, allantoin	|permease, cytosine/purines, uracil, thiamine, allantoin family protein; K03457 nucleobase:cation symporter-1, NCS1 family	|P94575	|A5BL02
chr10	27101223	Dlo_018166.1	NA	|GO:0005515; protein binding; function	|IPR001611; Leucine-rich repeat|IPR011713; Leucine-rich repeat 3	|ATP binding / protein binding; K06685 maintenance of ploidy protein MOB1 (MPS1 binder 1)	|Q9XGM3	|B9S6Z8
chr10	27531272	Dlo_018438.1	NA	|GO:0004553; hydrolase activity, hydrolyzing O-glycosyl compounds; function|GO:0005975; carbohydrate metabolic process; process	|IPR001360; Glycoside hydrolase, family 1	|hypothetical protein; K05350 beta-glucosidase [EC:3.2.1.21]	|Q7XSK0	|F6H271
chr10	27838749	Dlo_018382.1	NA	|GO:0006457; protein folding; process	|IPR001179; Peptidyl-prolyl cis-trans isomerase, FKBP-type, domain|IPR023566; Peptidyl-prolyl cis-trans isomerase, FKBP-type	|similar to conserved hypothetical protein; K01802 peptidylprolyl isomerase [EC:5.2.1.8]	|O81864	|D7T9L1
chr10	28149279	Dlo_018186.1	NA	|GO:0003824; catalytic activity; function|GO:0004451; isocitrate lyase activity; function|GO:0008152; metabolic process; process|GO:0019752; carboxylic acid metabolic process; process	|IPR006254; Isocitrate lyase|IPR018523; Isocitrate lyase/phosphorylmutase, conserved site	|isocitrate lyase, putative (EC:4.1.3.1); K01637 isocitrate lyase [EC:4.1.3.1]	|P17069	|B9SUS2
chr10	29138064	dlo_036626.1	NA	|GO:0005515; protein binding; function	|IPR001611; Leucine-rich repeat|IPR003591; Leucine-rich repeat, typical subtype|IPR013210; Leucine-rich repeat-containing N-terminal, type 2	|FLS2; FLS2 (FLAGELLIN-SENSITIVE 2); ATP binding / kinase/ protein binding / protein serine/threonine kinase/ transmembrane receptor protein serine/threonine kinase; K13420 LRR receptor-like serine/threonine-protein kinase FLS2 [EC:2.7.11.1]	|Q9FIZ3	|F6H3W4
chr10	29138064	dlo_038123.1	NA	|GO:0005515; protein binding; function	|IPR001611; Leucine-rich repeat|IPR003591; Leucine-rich repeat, typical subtype|IPR013210; Leucine-rich repeat-containing N-terminal, type 2|IPR025875; Leucine rich repeat 4	|FLS2; FLS2 (FLAGELLIN-SENSITIVE 2); ATP binding / kinase/ protein binding / protein serine/threonine kinase/ transmembrane receptor protein serine/threonine kinase; K13420 LRR receptor-like serine/threonine-protein kinase FLS2 [EC:2.7.11.1]	|C0LGQ5	|B9H025
chr10	29159502	dlo_036626.1	NA	|GO:0005515; protein binding; function	|IPR001611; Leucine-rich repeat|IPR003591; Leucine-rich repeat, typical subtype|IPR013210; Leucine-rich repeat-containing N-terminal, type 2	|FLS2; FLS2 (FLAGELLIN-SENSITIVE 2); ATP binding / kinase/ protein binding / protein serine/threonine kinase/ transmembrane receptor protein serine/threonine kinase; K13420 LRR receptor-like serine/threonine-protein kinase FLS2 [EC:2.7.11.1]	|Q9FIZ3	|F6H3W4
chr10	29159502	dlo_038123.1	NA	|GO:0005515; protein binding; function	|IPR001611; Leucine-rich repeat|IPR003591; Leucine-rich repeat, typical subtype|IPR013210; Leucine-rich repeat-containing N-terminal, type 2|IPR025875; Leucine rich repeat 4	|FLS2; FLS2 (FLAGELLIN-SENSITIVE 2); ATP binding / kinase/ protein binding / protein serine/threonine kinase/ transmembrane receptor protein serine/threonine kinase; K13420 LRR receptor-like serine/threonine-protein kinase FLS2 [EC:2.7.11.1]	|C0LGQ5	|B9H025
chr10	29185323	dlo_036626.1	NA	|GO:0005515; protein binding; function	|IPR001611; Leucine-rich repeat|IPR003591; Leucine-rich repeat, typical subtype|IPR013210; Leucine-rich repeat-containing N-terminal, type 2	|FLS2; FLS2 (FLAGELLIN-SENSITIVE 2); ATP binding / kinase/ protein binding / protein serine/threonine kinase/ transmembrane receptor protein serine/threonine kinase; K13420 LRR receptor-like serine/threonine-protein kinase FLS2 [EC:2.7.11.1]	|Q9FIZ3	|F6H3W4
chr10	29185323	dlo_038123.1	NA	|GO:0005515; protein binding; function	|IPR001611; Leucine-rich repeat|IPR003591; Leucine-rich repeat, typical subtype|IPR013210; Leucine-rich repeat-containing N-terminal, type 2|IPR025875; Leucine rich repeat 4	|FLS2; FLS2 (FLAGELLIN-SENSITIVE 2); ATP binding / kinase/ protein binding / protein serine/threonine kinase/ transmembrane receptor protein serine/threonine kinase; K13420 LRR receptor-like serine/threonine-protein kinase FLS2 [EC:2.7.11.1]	|C0LGQ5	|B9H025
chr10	29203251	dlo_036626.1	NA	|GO:0005515; protein binding; function	|IPR001611; Leucine-rich repeat|IPR003591; Leucine-rich repeat, typical subtype|IPR013210; Leucine-rich repeat-containing N-terminal, type 2	|FLS2; FLS2 (FLAGELLIN-SENSITIVE 2); ATP binding / kinase/ protein binding / protein serine/threonine kinase/ transmembrane receptor protein serine/threonine kinase; K13420 LRR receptor-like serine/threonine-protein kinase FLS2 [EC:2.7.11.1]	|Q9FIZ3	|F6H3W4
chr10	29203251	dlo_038123.1	NA	|GO:0005515; protein binding; function	|IPR001611; Leucine-rich repeat|IPR003591; Leucine-rich repeat, typical subtype|IPR013210; Leucine-rich repeat-containing N-terminal, type 2|IPR025875; Leucine rich repeat 4	|FLS2; FLS2 (FLAGELLIN-SENSITIVE 2); ATP binding / kinase/ protein binding / protein serine/threonine kinase/ transmembrane receptor protein serine/threonine kinase; K13420 LRR receptor-like serine/threonine-protein kinase FLS2 [EC:2.7.11.1]	|C0LGQ5	|B9H025
chr10	29220307	dlo_036626.1	NA	|GO:0005515; protein binding; function	|IPR001611; Leucine-rich repeat|IPR003591; Leucine-rich repeat, typical subtype|IPR013210; Leucine-rich repeat-containing N-terminal, type 2	|FLS2; FLS2 (FLAGELLIN-SENSITIVE 2); ATP binding / kinase/ protein binding / protein serine/threonine kinase/ transmembrane receptor protein serine/threonine kinase; K13420 LRR receptor-like serine/threonine-protein kinase FLS2 [EC:2.7.11.1]	|Q9FIZ3	|F6H3W4
chr10	29220307	dlo_038123.1	NA	|GO:0005515; protein binding; function	|IPR001611; Leucine-rich repeat|IPR003591; Leucine-rich repeat, typical subtype|IPR013210; Leucine-rich repeat-containing N-terminal, type 2|IPR025875; Leucine rich repeat 4	|FLS2; FLS2 (FLAGELLIN-SENSITIVE 2); ATP binding / kinase/ protein binding / protein serine/threonine kinase/ transmembrane receptor protein serine/threonine kinase; K13420 LRR receptor-like serine/threonine-protein kinase FLS2 [EC:2.7.11.1]	|C0LGQ5	|B9H025
chr10	29297591	Dlo_018401.1	NA	|NA	|NA	|NA	|Q94A79	|F6H782
chr10	29303640	Dlo_018402.1	NA	|NA	|NA	|NA	|NA	|B9I5C7
chr10	30491826	Dlo_030647.1	NA	|GO:0005515; protein binding; function	|IPR000727; Target SNARE coiled-coil domain	|hypothetical protein; K08504 blocked early in transport 1	|Q94CG2	|A2YY70
chr10	31149840	Dlo_031208.1	NA	|NA	|NA	|NA	|NA	|NA
chr10	31169205	Dlo_018473.3	NA	|GO:0006310; DNA recombination; process|GO:0031564; transcription antitermination; process	|IPR005227; Putative transcription antitermination factor YqgF	|hypothetical protein LOC100266792; K07447 putative holliday junction resolvase [EC:3.1.-.-]	|Q045P4	|D9ZIZ7
chr10	31889466	Dlo_018826.1	NA	|NA	|IPR007650; Zf-FLZ domain	|NA	|NA	|C6TM57
chr10	31959628	Dlo_018832.1	NA	|GO:0006629; lipid metabolic process; process|GO:0016298; lipase activity; function|GO:0016788; hydrolase activity, acting on ester bonds; function	|IPR001087; GDSL lipase/esterase|IPR008265; Lipase, GDSL, active site	|Zeta-carotene desaturase, chloroplast precursor, putative (EC:1.14.99.30); K00514 zeta-carotene desaturase [EC:1.14.99.30]	|Q9SSA7	|F6HXP2
chr10	31995029	Dlo_018835.1	NA	|GO:0016788; hydrolase activity, acting on ester bonds; function	|IPR001087; GDSL lipase/esterase	|Zeta-carotene desaturase, chloroplast precursor, putative (EC:1.14.99.30); K00514 zeta-carotene desaturase [EC:1.14.99.30]	|Q9FLN0	|B9T8L6
chr11	616800	Dlo_019143.1	NA	|NA	|IPR002818; ThiJ/PfpI	|hypothetical protein; K03152 4-methyl-5(b-hydroxyethyl)-thiazole monophosphate biosynthesis	|Q9MAH3	|B9I1V5
chr11	650145	Dlo_019145.1	NA	|GO:0005515; protein binding; function|GO:0008080; N-acetyltransferase activity; function|GO:0008270; zinc ion binding; function	|IPR000182; GNAT domain|IPR001965; Zinc finger, PHD-type|IPR019787; Zinc finger, PHD-finger	|AIRE; autoimmune regulator; K10603 autoimmune regulator	|F4IXE7	|A5BK01
chr11	1252555	Dlo_018891.1	NA	|GO:0004672; protein kinase activity; function|GO:0005524; ATP binding; function|GO:0006468; protein phosphorylation; process	|IPR000719; Protein kinase domain|IPR002290; Serine/threonine/dual specificity protein kinase, catalytic domain|IPR008271; Serine/threonine-protein kinase, active site|IPR017441; Protein kinase, ATP binding site	|BRASSINOSTEROID INSENSITIVE 1-associated receptor kinase 1 precursor, putative (EC:1.3.1.74 2.7.10.2); K13418 somatic embryogenesis receptor kinase 1 [EC:2.7.10.1 2.7.11.1]	|Q9C821	|B9GG28
chr11	1305277	Dlo_018896.1	NA	|GO:0004672; protein kinase activity; function|GO:0005524; ATP binding; function|GO:0006468; protein phosphorylation; process	|IPR000719; Protein kinase domain|IPR002290; Serine/threonine/dual specificity protein kinase, catalytic domain|IPR008271; Serine/threonine-protein kinase, active site	|similar to somatic embryogenesis receptor-like kinase 3; K13416 brassinosteroid insensitive 1-associated receptor kinase 1 [EC:2.7.10.1 2.7.11.1]	|Q9C821	|B9RQM3
chr11	1462692	Dlo_018909.1	NA	|GO:0004672; protein kinase activity; function|GO:0005524; ATP binding; function|GO:0006468; protein phosphorylation; process	|IPR000719; Protein kinase domain|IPR001480; Bulb-type lectin domain|IPR002290; Serine/threonine/dual specificity protein kinase, catalytic domain|IPR008271; Serine/threonine-protein kinase, active site	|Os03g0717000; K00924 [EC:2.7.1.-]	|Q9LW83	|B9SQR5
chr11	1464380	Dlo_018909.1	NA	|GO:0004672; protein kinase activity; function|GO:0005524; ATP binding; function|GO:0006468; protein phosphorylation; process	|IPR000719; Protein kinase domain|IPR001480; Bulb-type lectin domain|IPR002290; Serine/threonine/dual specificity protein kinase, catalytic domain|IPR008271; Serine/threonine-protein kinase, active site	|Os03g0717000; K00924 [EC:2.7.1.-]	|Q9LW83	|B9SQR5
chr11	1465858	Dlo_018909.1	NA	|GO:0004672; protein kinase activity; function|GO:0005524; ATP binding; function|GO:0006468; protein phosphorylation; process	|IPR000719; Protein kinase domain|IPR001480; Bulb-type lectin domain|IPR002290; Serine/threonine/dual specificity protein kinase, catalytic domain|IPR008271; Serine/threonine-protein kinase, active site	|Os03g0717000; K00924 [EC:2.7.1.-]	|Q9LW83	|B9SQR5
chr11	1470093	Dlo_018910.1	NA	|GO:0005515; protein binding; function	|IPR001680; WD40 repeat|IPR017986; WD40-repeat-containing domain|IPR019775; WD40 repeat, conserved site|IPR020472; G-protein beta WD-40 repeat	|copA; WD40 repeat-containing protein; K05236 coatomer protein complex, subunit alpha (xenin)	|Q9CAA0	|F6HX23
chr11	1470500	Dlo_018910.1	NA	|GO:0005515; protein binding; function	|IPR001680; WD40 repeat|IPR017986; WD40-repeat-containing domain|IPR019775; WD40 repeat, conserved site|IPR020472; G-protein beta WD-40 repeat	|copA; WD40 repeat-containing protein; K05236 coatomer protein complex, subunit alpha (xenin)	|Q9CAA0	|F6HX23
chr11	3040729	Dlo_018851.1	NA	|NA	|IPR004158; Protein of unknown function DUF247, plant	|NA	|Q9SD53	|B9RBK8
chr11	4675585	Dlo_019561.1	NA	|NA	|NA	|NA	|NA	|B9RKB3
chr11	6760468	Dlo_025545.1	NA	|NA	|IPR000073; Alpha/beta hydrolase fold-1	|EPHX2; epoxide hydrolase 2, cytoplasmic (EC:3.3.2.10); K08726 soluble epoxide hydrolase [EC:3.3.2.10]	|O05235	|D7U0U4
chr11	8162967	Dlo_020065.1	NA	|GO:0045454; cell redox homeostasis; process	|IPR012336; Thioredoxin-like fold|IPR013766; Thioredoxin domain	|hypothetical protein; K09580 protein disulfide-isomerase A1 [EC:5.3.4.1]	|Q9FF55	|B9HQ95
chr11	8165302	Dlo_020065.1	NA	|GO:0045454; cell redox homeostasis; process	|IPR012336; Thioredoxin-like fold|IPR013766; Thioredoxin domain	|hypothetical protein; K09580 protein disulfide-isomerase A1 [EC:5.3.4.1]	|Q9FF55	|B9HQ95
chr11	9942768	Dlo_031636.1	NA	|GO:0006400; tRNA modification; process|GO:0008176; tRNA (guanine-N7-)-methyltransferase activity; function	|IPR003358; tRNA (guanine-N-7) methyltransferase, Trmb type	|hypothetical protein; K03439 tRNA (guanine-N7-)-methyltransferase [EC:2.1.1.33]	|Q2JJQ0	|B9I6F4
chr11	9942815	Dlo_031636.1	NA	|GO:0006400; tRNA modification; process|GO:0008176; tRNA (guanine-N7-)-methyltransferase activity; function	|IPR003358; tRNA (guanine-N-7) methyltransferase, Trmb type	|hypothetical protein; K03439 tRNA (guanine-N7-)-methyltransferase [EC:2.1.1.33]	|Q2JJQ0	|B9I6F4
chr11	9945646	Dlo_031636.1	NA	|GO:0006400; tRNA modification; process|GO:0008176; tRNA (guanine-N7-)-methyltransferase activity; function	|IPR003358; tRNA (guanine-N-7) methyltransferase, Trmb type	|hypothetical protein; K03439 tRNA (guanine-N7-)-methyltransferase [EC:2.1.1.33]	|Q2JJQ0	|B9I6F4
chr11	12275413	Dlo_005870.1	NA	|NA	|IPR001229; Jacalin-like lectin domain	|NA	|F4HQX1	|B9R809
chr11	12294823	Dlo_020388.1	NA	|NA	|NA	|hypothetical protein; K13169 splicing factor, arginine/serine-rich 17	|Q02040	|A5BYE9
chr11	12300687	Dlo_020390.1	NA	|GO:0005515; protein binding; function	|IPR013026; Tetratricopeptide repeat-containing domain|IPR019734; Tetratricopeptide repeat	|NA	|Q86TV6	|F6H1A1
chr11	12304003	Dlo_020390.1	NA	|GO:0005515; protein binding; function	|IPR013026; Tetratricopeptide repeat-containing domain|IPR019734; Tetratricopeptide repeat	|NA	|Q86TV6	|F6H1A1
chr11	14086266	Dlo_030691.1	NA	|NA	|IPR010658; Nodulin-like	|NA	|F4I9E1	|Q8H6R3
chr11	16208591	Dlo_020704.1	NA	|NA	|NA	|Os10g0537600; K14326 regulator of nonsense transcripts 1 [EC:3.6.4.-]	|Q00416	|B9RY33
chr11	18024551	Dlo_021020.1	NA	|GO:0005515; protein binding; function	|IPR001611; Leucine-rich repeat|IPR003591; Leucine-rich repeat, typical subtype|IPR013210; Leucine-rich repeat-containing N-terminal, type 2	|Os04g0618700; K13420 LRR receptor-like serine/threonine-protein kinase FLS2 [EC:2.7.11.1]	|Q9C9H7	|F6GVZ7
chr11	18041001	Dlo_021021.1	NA	|GO:0005515; protein binding; function	|IPR001214; SET domain|IPR003616; Post-SET domain	|hypothetical protein; K11422 histone-lysine N-methyltransferase SETD1 [EC:2.1.1.43]	|Q8GZ42	|B9IDS5
chr11	18918013	dlo_037457.1	NA	|GO:0003676; nucleic acid binding; function|GO:0004523; RNA-DNA hybrid ribonuclease activity; function	|IPR002156; Ribonuclease H domain	|RNase H family protein; K03469 ribonuclease HI [EC:3.1.26.4]	|Q9HSF6	|A5AY72
chr11	19113655	Dlo_020741.1	NA	|NA	|IPR007750; Protein of unknown function DUF674	|NA	|NA	|A5C1W3
chr11	19254057	Dlo_020928.3	NA	|NA	|NA	|NA	|NA	|NA
chr11	19885634	Dlo_021640.3	NA	|GO:0004378; GDP-Man:Man1GlcNAc2-PP-Dol alpha-1,3-mannosyltransferase activity; function|GO:0009058; biosynthetic process; process|GO:0033164; glycolipid 6-alpha-mannosyltransferase activity; function	|IPR001296; Glycosyl transferase, family 1|IPR027054; Alpha-1,3/1,6-mannosyltransferase ALG2|IPR028098; Glycosyltransferase subfamily 4, N-terminal domain	|alpha-1,3-mannosyltransferase, putative; K03843 alpha-1,3/alpha-1,6-mannosyltransferase [EC:2.4.1.132 2.4.1.-]	|Q7KWM5	|B9SI01
chr11	20407207	Dlo_021170.1	NA	|GO:0005506; iron ion binding; function|GO:0016705; oxidoreductase activity, acting on paired donors, with incorporation or reduction of molecular oxygen; function|GO:0020037; heme binding; function|GO:0055114; oxidation-reduction process; process	|IPR001128; Cytochrome P450|IPR002401; Cytochrome P450, E-class, group I	|CYP96A4; electron carrier/ heme binding / iron ion binding / monooxygenase/ oxygen binding; K00517 [EC:1.14.-.-]	|Q9FVS9	|B9N1E9
chr11	20481511	Dlo_021176.1	NA	|GO:0019239; deaminase activity; function	|IPR001365; Adenosine/AMP deaminase domain	|hypothetical protein; K01488 adenosine deaminase [EC:3.5.4.4]	|Q6DHV7	|B9P4P9
chr11	20707840	Dlo_021297.2	NA	|GO:0016874; ligase activity; function|GO:0016884; carbon-nitrogen ligase activity, with glutamine as amido-N-donor; function	|IPR006075; Aspartyl/Glutamyl-tRNA(Gln) amidotransferase, subunit B/E, catalytic|IPR017958; Glutamyl-tRNA(Gln) amidotransferase, subunit B, conserved site|IPR017959; Aspartyl/glutamyl-tRNA(Asn/Gln) amidotransferase, subunit B /E|IPR018027; Asn/Gln amidotransferase	|Aspartyl/glutamyl-tRNA(Asn/Gln) amidotransferase subunit B, putative; K02434 aspartyl-tRNA(Asn)/glutamyl-tRNA (Gln) amidotransferase subunit B [EC:6.3.5.6 6.3.5.7]	|B9SQR9	|F6H8T8
chr11	20707853	Dlo_021297.2	NA	|GO:0016874; ligase activity; function|GO:0016884; carbon-nitrogen ligase activity, with glutamine as amido-N-donor; function	|IPR006075; Aspartyl/Glutamyl-tRNA(Gln) amidotransferase, subunit B/E, catalytic|IPR017958; Glutamyl-tRNA(Gln) amidotransferase, subunit B, conserved site|IPR017959; Aspartyl/glutamyl-tRNA(Asn/Gln) amidotransferase, subunit B /E|IPR018027; Asn/Gln amidotransferase	|Aspartyl/glutamyl-tRNA(Asn/Gln) amidotransferase subunit B, putative; K02434 aspartyl-tRNA(Asn)/glutamyl-tRNA (Gln) amidotransferase subunit B [EC:6.3.5.6 6.3.5.7]	|B9SQR9	|F6H8T8
chr11	21092503	Dlo_021596.1	NA	|NA	|IPR006734; Protein of unknown function DUF597	|hypothetical protein; K01170 tRNA-intron endonuclease [EC:3.1.27.9]	|NA	|B9T6S3
chr11	21313154	Dlo_021007.1	NA	|GO:0004402; histone acetyltransferase activity; function|GO:0005634; nucleus; component|GO:0006348; chromatin silencing at telomere; process|GO:0006355; regulation of transcription, DNA-templated; process|GO:0016568; chromatin modification; process|GO:0016573; histone acetylation; process|GO:0016747; transferase activity, transferring acyl groups other than amino-acyl groups; function	|IPR002717; MOZ/SAS-like protein|IPR017380; Histone acetyltransferase type B, catalytic subunit|IPR019467; Histone acetyl transferase HAT1 N-terminal	|histone acetyltransferase type B catalytic subunit, putative (EC:2.3.1.48); K11303 histone acetyltransferase 1 [EC:2.3.1.48]	|Q9FJT8	|B9RKC6
chr11	21317686	Dlo_021008.1	NA	|GO:0003735; structural constituent of ribosome; function|GO:0005622; intracellular; component|GO:0005840; ribosome; component|GO:0006412; translation; process	|IPR002672; Ribosomal protein L28e|IPR029004; Ribosomal L28e/Mak16	|60S ribosomal protein L28, putative; K02903 large subunit ribosomal protein L28e	|O82204	|B9MST4
chr11	21331642	Dlo_021012.1	NA	|GO:0000166; nucleotide binding; function|GO:0003676; nucleic acid binding; function|GO:0004812; aminoacyl-tRNA ligase activity; function|GO:0005524; ATP binding; function|GO:0006418; tRNA aminoacylation for protein translation; process	|IPR000738; WHEP-TRS|IPR002312; Aspartyl/Asparaginyl-tRNA synthetase, class IIb|IPR004364; Aminoacyl-tRNA synthetase, class II (D/K/N)|IPR004365; OB-fold nucleic acid binding domain, AA-tRNA synthetase-type|IPR006195; Aminoacyl-tRNA synthetase, class II|IPR018150; Aminoacyl-tRNA synthetase, class II (D/K/N)-like	|asparaginyl-tRNA synthetase (EC:6.1.1.22); K01893 asparaginyl-tRNA synthetase [EC:6.1.1.22]	|Q9SW96	|F6HGX0
chr11	21334151	Dlo_021012.1	NA	|GO:0000166; nucleotide binding; function|GO:0003676; nucleic acid binding; function|GO:0004812; aminoacyl-tRNA ligase activity; function|GO:0005524; ATP binding; function|GO:0006418; tRNA aminoacylation for protein translation; process	|IPR000738; WHEP-TRS|IPR002312; Aspartyl/Asparaginyl-tRNA synthetase, class IIb|IPR004364; Aminoacyl-tRNA synthetase, class II (D/K/N)|IPR004365; OB-fold nucleic acid binding domain, AA-tRNA synthetase-type|IPR006195; Aminoacyl-tRNA synthetase, class II|IPR018150; Aminoacyl-tRNA synthetase, class II (D/K/N)-like	|asparaginyl-tRNA synthetase (EC:6.1.1.22); K01893 asparaginyl-tRNA synthetase [EC:6.1.1.22]	|Q9SW96	|F6HGX0
chr11	21638330	Dlo_021248.1	NA	|GO:0005515; protein binding; function|GO:0043531; ADP binding; function	|IPR001611; Leucine-rich repeat|IPR002182; NB-ARC|IPR025875; Leucine rich repeat 4	|Os07g0186500; K13457 disease resistance protein RPM1	|Q9LRR4	|D2Y0Z9
chr11	21639876	Dlo_021248.1	NA	|GO:0005515; protein binding; function|GO:0043531; ADP binding; function	|IPR001611; Leucine-rich repeat|IPR002182; NB-ARC|IPR025875; Leucine rich repeat 4	|Os07g0186500; K13457 disease resistance protein RPM1	|Q9LRR4	|D2Y0Z9
chr11	23096450	Dlo_021664.1	NA	|GO:0006855; drug transmembrane transport; process|GO:0015238; drug transmembrane transporter activity; function|GO:0015297; antiporter activity; function|GO:0016020; membrane; component|GO:0055085; transmembrane transport; process	|IPR002528; Multi antimicrobial extrusion protein	|NA	|Q8RWF5	|F6GTS8
chr11	23307421	Dlo_032253.1	NA	|NA	|IPR002885; Pentatricopeptide repeat	|Cell division protein ftsH, putative (EC:3.6.4.3); K03798 cell division protease FtsH [EC:3.4.24.-]	|Q5G1T1	|B9IDW4
chr11	24696859	Dlo_021893.1	NA	|GO:0006071; glycerol metabolic process; process|GO:0006629; lipid metabolic process; process|GO:0008081; phosphoric diester hydrolase activity; function|GO:0008889; glycerophosphodiester phosphodiesterase activity; function	|IPR004129; Glycerophosphoryl diester phosphodiesterase|IPR030395; Glycerophosphodiester phosphodiesterase domain	|hypothetical protein LOC100260480; K01126 glycerophosphoryl diester phosphodiesterase [EC:3.1.4.46]	|Q9FJ62	|B9SSQ8
chr11	28150316	Dlo_022468.1	NA	|GO:0005779; integral component of peroxisomal membrane; component|GO:0016559; peroxisome fission; process	|IPR008733; Peroxisomal biogenesis factor 11	|NA	|Q9FZF1	|F6H1G3
chr11	28299155	Dlo_022471.1	NA	|GO:0005515; protein binding; function|GO:0043531; ADP binding; function	|IPR001611; Leucine-rich repeat|IPR002182; NB-ARC	|hypothetical protein LOC100252764; K13457 disease resistance protein RPM1	|Q7XA40	|B9NA21
chr11	30689393	Dlo_022704.1	NA	|GO:0042147; retrograde transport, endosome to Golgi; process	|IPR012501; Vps54-like|IPR019515; Vacuolar protein sorting-associated protein 54	|NA	|F4JT76	|F6I3H9
chr11	30954358	Dlo_023091.2	NA	|GO:0003777; microtubule motor activity; function|GO:0005524; ATP binding; function|GO:0005871; kinesin complex; component|GO:0007018; microtubule-based movement; process|GO:0008017; microtubule binding; function	|IPR001752; Kinesin motor domain|IPR019821; Kinesin motor domain, conserved site|IPR027640; Kinesin-like protein	|Kinesin heavy chain, putative; K10395 kinesin family member 4/7/21/27	|Q8GS71	|B9R784
chr12	636997	Dlo_023607.1	NA	|GO:0003677; DNA binding; function|GO:0005634; nucleus; component|GO:0006355; regulation of transcription, DNA-templated; process|GO:0009725; response to hormone; process	|IPR003340; B3 DNA binding domain|IPR010525; Auxin response factor|IPR019587; Polyketide cyclase/dehydrase	|hypothetical protein; K14496 abscisic acid receptor PYR/PYL family	|Q9ZTX9	|Q2HSV9
chr12	1132168	Dlo_022529.1	NA	|NA	|IPR005162; Retrotransposon gag domain	|NA	|NA	|Q69F85
chr12	1146054	Dlo_022532.1	NA	|NA	|IPR008480; Protein of unknown function DUF761, plant	|NA	|NA	|B9HKG8
chr12	2618900	Dlo_023154.3	NA	|GO:0016491; oxidoreductase activity; function|GO:0055114; oxidation-reduction process; process	|IPR002937; Amine oxidase	|hypothetical protein LOC100254398; K00231 protoporphyrinogen oxidase [EC:1.3.3.4]	|O24164	|D7UBE4
chr12	2619305	Dlo_023154.3	NA	|GO:0016491; oxidoreductase activity; function|GO:0055114; oxidation-reduction process; process	|IPR002937; Amine oxidase	|hypothetical protein LOC100254398; K00231 protoporphyrinogen oxidase [EC:1.3.3.4]	|O24164	|D7UBE4
chr12	2621117	Dlo_023154.3	NA	|GO:0016491; oxidoreductase activity; function|GO:0055114; oxidation-reduction process; process	|IPR002937; Amine oxidase	|hypothetical protein LOC100254398; K00231 protoporphyrinogen oxidase [EC:1.3.3.4]	|O24164	|D7UBE4
chr12	5691504	Dlo_024561.1	NA	|NA	|IPR002885; Pentatricopeptide repeat	|nucleobase:cation symporter; K03457 nucleobase:cation symporter-1, NCS1 family	|Q9ZUE9	|F6HGT5
chr12	7890251	Dlo_024571.2	NA	|NA	|IPR025846; PMR5 N-terminal domain|IPR026057; PC-Esterase|IPR029962; Trichome birefringence-like family|IPR029966; Protein trichome birefringence-like 12	|NA	|Q9FGE9	|B9GJ07
chr12	7924464	Dlo_024576.2	NA	|GO:0006812; cation transport; process|GO:0006813; potassium ion transport; process|GO:0015299; solute:proton antiporter activity; function|GO:0016021; integral component of membrane; component|GO:0055085; transmembrane transport; process	|IPR003148; Regulator of K+ conductance, N-terminal|IPR006153; Cation/H+ exchanger	|NA	|Q9M0Z3	|B9RX36
chr12	7926502	Dlo_024576.2	NA	|GO:0006812; cation transport; process|GO:0006813; potassium ion transport; process|GO:0015299; solute:proton antiporter activity; function|GO:0016021; integral component of membrane; component|GO:0055085; transmembrane transport; process	|IPR003148; Regulator of K+ conductance, N-terminal|IPR006153; Cation/H+ exchanger	|NA	|Q9M0Z3	|B9RX36
chr12	8295138	Dlo_024454.1	NA	|NA	|IPR006760; Endosulphine	|NA	|NA	|D7TSV6
chr12	12300443	Dlo_024800.1	NA	|GO:0003824; catalytic activity; function|GO:0050662; coenzyme binding; function	|IPR001509; NAD-dependent epimerase/dehydratase, N-terminal domain	|DFR, dfr1; dihydroflavonol reductase; K13082 bifunctional dihydroflavonol 4-reductase/flavanone 4-reductase [EC:1.1.1.219 1.1.1.234]	|P51110	|F6H2I9
chr12	15206492	Dlo_034014.1	NA	|NA	|NA	|NA	|NA	|F6HF47
chr12	15296826	Dlo_025625.1	NA	|GO:0000272; polysaccharide catabolic process; process|GO:0016161; beta-amylase activity; function	|IPR001371; Glycoside hydrolase, family 14B, plant|IPR001554; Glycoside hydrolase, family 14|IPR018238; Glycoside hydrolase, family 14, conserved site	|CT-BMY; CT-BMY (CHLOROPLAST BETA-AMYLASE); beta-amylase (EC:3.2.1.2); K01177 beta-amylase [EC:3.2.1.2]	|O65258	|B9RDR9
chr12	15351742	Dlo_025634.1	NA	|GO:0008270; zinc ion binding; function|GO:0016787; hydrolase activity; function	|IPR002125; CMP/dCMP deaminase, zinc-binding|IPR016192; APOBEC/CMP deaminase, zinc-binding	|similar to cytidine/deoxycytidylate deaminase family protein; K11752 diaminohydroxyphosphoribosylaminopyrimidine deaminase / 5-amino-6-(5-phosphoribosylamino)uracil reductase [EC:3.5.4.26 1.1.1.193]	|Q8GWP5	|D7UC86
chr12	15363607	Dlo_025637.5	NA	|GO:0004672; protein kinase activity; function|GO:0005524; ATP binding; function|GO:0006468; protein phosphorylation; process	|IPR000719; Protein kinase domain|IPR001245; Serine-threonine/tyrosine-protein kinase catalytic domain	|hypothetical protein LOC100249852; K14500 BR-signaling kinase [EC:2.7.11.1]	|Q9FHD7	|D7UC82
chr12	15409504	Dlo_025646.1	NA	|GO:0005515; protein binding; function	|IPR000008; C2 domain	|similar to phosphatidylserine decarboxylase Psd2; K01613 phosphatidylserine decarboxylase [EC:4.1.1.65]	|B8XCH5	|B9RDP9
chr12	15418115	Dlo_025648.1	NA	|NA	|IPR006598; Lipopolysaccharide-modifying protein	|hypothetical protein; K13667 protein glucosyltransferase [EC:2.4.1.-]	|Q5E9Q1	|B9RDP6
chr12	19099600	Dlo_026483.1	NA	|NA	|IPR006786; Pinin/SDK/MemA protein	|hypothetical protein; K13114 pinin	|Q9H307	|B9GF79
chr12	19779172	Dlo_032437.1	NA	|NA	|NA	|NA	|NA	|NA
chr12	23459350	Dlo_001260.1	NA	|NA	|IPR000994; Peptidase M24, structural domain	|hypothetical protein LOC100259753; K01262 Xaa-Pro aminopeptidase [EC:3.4.11.9]	|C9SR45	|A5AVM3
chr12	23821820	Dlo_027255.1	NA	|NA	|NA	|NA	|NA	|B9SDD5
chr12	24399235	Dlo_027111.1	NA	|GO:0003700; sequence-specific DNA binding transcription factor activity; function|GO:0006355; regulation of transcription, DNA-templated; process	|IPR001471; AP2/ERF domain|IPR017392; AP2/ERF transcription factor ERF/PTI6	|Os12g0582900; K09286 EREBP-like factor	|Q6J9S1	|B9RYY7
chr12	28746218	Dlo_027852.1	NA	|NA	|IPR000073; Alpha/beta hydrolase fold-1	|NA	|NA	|B9SK25
chr12	29337433	Dlo_027329.1	NA	|GO:0005515; protein binding; function	|IPR001611; Leucine-rich repeat|IPR013210; Leucine-rich repeat-containing N-terminal, type 2|IPR025875; Leucine rich repeat 4	|SERK1; SERK1 (SOMATIC EMBRYOGENESIS RECEPTOR-LIKE KINASE 1); kinase/ transmembrane receptor protein serine/threonine kinase; K13418 somatic embryogenesis receptor kinase 1 [EC:2.7.10.1 2.7.11.1]	|C0LGW6	|Q9SKK2
chr12	29798208	Dlo_027874.1	NA	|GO:0000812; Swr1 complex; component|GO:0006281; DNA repair; process|GO:0006338; chromatin remodeling; process|GO:0006355; regulation of transcription, DNA-templated; process|GO:0031011; Ino80 complex; component|GO:0035267; NuA4 histone acetyltransferase complex; component	|IPR004000; Actin family|IPR027667; Actin-related protein 4	|ARP904; actin related protein; K11652 actin-like protein 6B	|Q84M92	|G7KBN0
chr12	30620380	Dlo_000867.1	NA	|GO:0016020; membrane; component|GO:0055085; transmembrane transport; process	|IPR006685; Mechanosensitive ion channel MscS	|NA	|Q8L7W1	|B9RJX3
chr12	30646028	Dlo_000869.1	NA	|NA	|NA	|hypothetical protein LOC100247280; K10395 kinesin family member 4/7/21/27	|Q8GS71	|B9RJX5
chr12	30646041	Dlo_000869.1	NA	|NA	|NA	|hypothetical protein LOC100247280; K10395 kinesin family member 4/7/21/27	|Q8GS71	|B9RJX5
chr12	31044839	Dlo_028007.1	NA	|NA	|NA	|NA	|NA	|Q3I6J2
chr12	31212292	Dlo_027786.1	NA	|GO:0005509; calcium ion binding; function|GO:0005544; calcium-dependent phospholipid binding; function	|IPR001464; Annexin|IPR009118; Annexin, plant|IPR018252; Annexin repeat, conserved site|IPR018502; Annexin repeat	|NA	|P51074	|D2D2Z9
chr12	31779857	Dlo_028218.2	NA	|NA	|IPR002885; Pentatricopeptide repeat	|Cell division protein ftsH, putative (EC:3.6.4.3); K03798 cell division protease FtsH [EC:3.4.24.-]	|P0C898	|D7SZI5
chr12	32314632	Dlo_005872.1	NA	|GO:0003824; catalytic activity; function|GO:0008152; metabolic process; process	|IPR001544; Aminotransferase, class IV	|pco098993(576); LOC100191754; K00826 branched-chain amino acid aminotransferase [EC:2.6.1.42]	|Q9FYA6	|B4FA16
chr13	1259620	Dlo_028518.1	NA	|NA	|NA	|NA	|NA	|F6H758
chr13	1259634	Dlo_028518.1	NA	|NA	|NA	|NA	|NA	|F6H758
chr13	4029324	Dlo_028814.1	NA	|NA	|NA	|NA	|NA	|B9RD54
chr13	5431031	Dlo_028524.1	NA	|NA	|NA	|hypothetical protein; K14301 nuclear pore complex protein Nup107	|Q8L748	|B9N7F7
chr13	5592940	Dlo_029207.1	NA	|GO:0003677; DNA binding; function|GO:0003697; single-stranded DNA binding; function|GO:0005524; ATP binding; function|GO:0006259; DNA metabolic process; process|GO:0006281; DNA repair; process|GO:0008094; DNA-dependent ATPase activity; function|GO:0009432; SOS response; process	|IPR003593; AAA+ ATPase domain|IPR013765; DNA recombination and repair protein RecA|IPR020584; DNA recombination/repair protein RecA, conserved site|IPR020587; DNA recombination and repair protein RecA, monomer-monomer interface|IPR020588; DNA recombination and repair protein RecA-like, ATP-binding domain	|similar to replicase; K03553 recombination protein RecA	|Q39199	|D7SX10
chr13	6136887	Dlo_029179.1	NA	|NA	|IPR013057; Amino acid transporter, transmembrane domain	|amino acid transporter, putative; K14209 solute carrier family 36 (proton-coupled amino acid transporter), member 1	|P92934	|E0CNV4
chr13	7657314	Dlo_034133.5	NA	|GO:0005215; transporter activity; function|GO:0006810; transport; process|GO:0016020; membrane; component|GO:0055085; transmembrane transport; process	|IPR001734; Sodium/solute symporter	|NA	|F4KD71	|B9S1K8
chr13	8507109	Dlo_029878.1	NA	|GO:0003735; structural constituent of ribosome; function|GO:0005622; intracellular; component|GO:0005840; ribosome; component|GO:0006412; translation; process|GO:0019843; rRNA binding; function	|IPR005813; Ribosomal protein L20	|hypothetical protein LOC100263906; K02887 large subunit ribosomal protein L20	|B6IPJ8	|B9GNB5
chr13	8511921	Dlo_029879.1	NA	|NA	|IPR012936; Endoplasmic reticulum vesicle transporter, C-terminal	|NA	|Q6NVS2	|D7TMQ1
chr13	9062351	Dlo_001563.1	NA	|GO:0004672; protein kinase activity; function|GO:0005509; calcium ion binding; function|GO:0005524; ATP binding; function|GO:0006468; protein phosphorylation; process	|IPR000719; Protein kinase domain|IPR002048; EF-hand domain|IPR002290; Serine/threonine/dual specificity protein kinase, catalytic domain|IPR008271; Serine/threonine-protein kinase, active site|IPR011992; EF-hand domain pair|IPR017441; Protein kinase, ATP binding site|IPR018247; EF-Hand 1, calcium-binding site	|calcium-dependent protein kinase, putative (EC:2.7.11.17); K13412 calcium-dependent protein kinase [EC:2.7.11.1]	|Q8RWL2	|B9R8F1
chr13	9080422	Dlo_001567.1	NA	|GO:0005524; ATP binding; function|GO:0015991; ATP hydrolysis coupled proton transport; process|GO:0015992; proton transport; process|GO:0016820; hydrolase activity, acting on acid anhydrides, catalyzing transmembrane movement of substances; function|GO:0033178; proton-transporting two-sector ATPase complex, catalytic domain; component|GO:0046034; ATP metabolic process; process	|IPR000194; ATPase, F1/V1/A1 complex, alpha/beta subunit, nucleotide-binding domain|IPR000793; ATPase, F1/V1/A1 complex, alpha/beta subunit, C-terminal|IPR004100; ATPase, F1 complex alpha/beta subunit, N-terminal domain|IPR020003; ATPase, alpha/beta subunit, nucleotide-binding domain, active site	|ATP synthase subunit beta vacuolar, putative (EC:3.6.3.15); K02147 V-type H+-transporting ATPase subunit B [EC:3.6.3.14]	|Q43432	|B9R8F3
chr13	9518144	Dlo_005962.1	NA	|GO:0005509; calcium ion binding; function|GO:0005525; GTP binding; function|GO:0005622; intracellular; component|GO:0007264; small GTPase mediated signal transduction; process|GO:0015031; protein transport; process	|IPR001806; Small GTPase superfamily|IPR002048; EF-hand domain|IPR003578; Small GTPase superfamily, Rho type|IPR003579; Small GTPase superfamily, Rab type|IPR013566; EF hand associated, type-1|IPR013567; EF hand associated, type-2|IPR013684; Mitochondrial Rho-like|IPR018247; EF-Hand 1, calcium-binding site|IPR020860; MIRO	|MIRO2; MIRO2 (MIRO-RELATED GTP-ASE 2); GTPase/ calcium ion binding; K06883	|F4J0W4	|B9H878
chr13	9519547	Dlo_005962.1	NA	|GO:0005509; calcium ion binding; function|GO:0005525; GTP binding; function|GO:0005622; intracellular; component|GO:0007264; small GTPase mediated signal transduction; process|GO:0015031; protein transport; process	|IPR001806; Small GTPase superfamily|IPR002048; EF-hand domain|IPR003578; Small GTPase superfamily, Rho type|IPR003579; Small GTPase superfamily, Rab type|IPR013566; EF hand associated, type-1|IPR013567; EF hand associated, type-2|IPR013684; Mitochondrial Rho-like|IPR018247; EF-Hand 1, calcium-binding site|IPR020860; MIRO	|MIRO2; MIRO2 (MIRO-RELATED GTP-ASE 2); GTPase/ calcium ion binding; K06883	|F4J0W4	|B9H878
chr13	10648691	Dlo_029934.1	NA	|GO:0005524; ATP binding; function|GO:0006090; pyruvate metabolic process; process|GO:0016301; kinase activity; function|GO:0016310; phosphorylation; process|GO:0016772; transferase activity, transferring phosphorus-containing groups; function|GO:0050242; pyruvate, phosphate dikinase activity; function	|IPR000121; PEP-utilising enzyme, C-terminal|IPR002192; Pyruvate phosphate dikinase, PEP/pyruvate-binding|IPR008279; PEP-utilising enzyme, mobile domain|IPR010121; Pyruvate, phosphate dikinase|IPR018274; PEP-utilising enzyme, active site|IPR023151; PEP-utilising enzyme, conserved site	|hypothetical protein LOC100247690; K01006 pyruvate,orthophosphate dikinase [EC:2.7.9.1]	|Q42910	|F6HDJ6
chr13	10654759	Dlo_029934.1	NA	|GO:0005524; ATP binding; function|GO:0006090; pyruvate metabolic process; process|GO:0016301; kinase activity; function|GO:0016310; phosphorylation; process|GO:0016772; transferase activity, transferring phosphorus-containing groups; function|GO:0050242; pyruvate, phosphate dikinase activity; function	|IPR000121; PEP-utilising enzyme, C-terminal|IPR002192; Pyruvate phosphate dikinase, PEP/pyruvate-binding|IPR008279; PEP-utilising enzyme, mobile domain|IPR010121; Pyruvate, phosphate dikinase|IPR018274; PEP-utilising enzyme, active site|IPR023151; PEP-utilising enzyme, conserved site	|hypothetical protein LOC100247690; K01006 pyruvate,orthophosphate dikinase [EC:2.7.9.1]	|Q42910	|F6HDJ6
chr13	12078831	Dlo_030600.1	NA	|GO:0003924; GTPase activity; function|GO:0005200; structural constituent of cytoskeleton; function|GO:0005525; GTP binding; function|GO:0005874; microtubule; component|GO:0007017; microtubule-based process; process	|IPR000217; Tubulin|IPR002452; Alpha tubulin|IPR003008; Tubulin/FtsZ, GTPase domain|IPR013838; Beta tubulin, autoregulation binding site|IPR017975; Tubulin, conserved site|IPR018316; Tubulin/FtsZ, 2-layer sandwich domain	|hypothetical protein LOC100260286; K07374 tubulin alpha	|O22349	|F6GUN1
chr13	12277274	Dlo_030435.1	NA	|NA	|NA	|NA	|NA	|NA
chr13	17926072	Dlo_031016.1	NA	|GO:0000049; tRNA binding; function|GO:0000166; nucleotide binding; function|GO:0004812; aminoacyl-tRNA ligase activity; function|GO:0004825; methionine-tRNA ligase activity; function|GO:0005524; ATP binding; function|GO:0005737; cytoplasm; component|GO:0006418; tRNA aminoacylation for protein translation; process|GO:0006431; methionyl-tRNA aminoacylation; process|GO:0009058; biosynthetic process…	|IPR001296; Glycosyl transferase, family 1|IPR001412; Aminoacyl-tRNA synthetase, class I, conserved site|IPR002547; tRNA-binding domain|IPR006380; Sucrose-phosphate synthase|IPR014758; Methionyl-tRNA synthetase|IPR015413; Methionyl/Leucyl tRNA synthetase	|hypothetical protein LOC100257273; K01874 methionyl-tRNA synthetase [EC:6.1.1.10]	|Q9SVN5	|F6GWJ1
chr13	20111443	Dlo_031647.1	NA	|NA	|NA	|NA	|NA	|B9RSZ4
chr13	20763362	Dlo_032046.1	NA	|GO:0031047; gene silencing by RNA; process	|IPR005379; Uncharacterised domain XH|IPR005380; XS domain	|NA	|Q9LMH6	|D7TLS7
chr13	22224472	Dlo_031772.1	NA	|NA	|IPR025261; Domain of unknown function DUF4210	|NA	|Q5RBA3	|B9RH20
chr13	23353663	Dlo_032228.1	NA	|NA	|IPR005011; SART-1 protein	|hypothetical protein LOC100266959; K11984 U4/U6.U5 tri-snRNP-associated protein 1	|Q9LFE0	|D7UD56
chr13	24009884	Dlo_032086.4	NA	|GO:0003777; microtubule motor activity; function|GO:0005524; ATP binding; function|GO:0005856; cytoskeleton; component|GO:0005871; kinesin complex; component|GO:0007018; microtubule-based movement; process|GO:0008017; microtubule binding; function|GO:0008152; metabolic process; process|GO:0016746; transferase activity, transferring acyl groups; function	|IPR000299; FERM domain|IPR000857; MyTH4 domain|IPR001752; Kinesin motor domain|IPR002123; Phospholipid/glycerol acyltransferase|IPR018979; FERM, N-terminal|IPR019748; FERM central domain|IPR019749; Band 4.1 domain|IPR019821; Kinesin motor domain, conserved site|IPR027640; Kinesin-like protein	|similar to kinesin-C; K10406 kinesin family member C2/C3	|Q9FHN8	|B9SRC0
chr13	24011760	Dlo_032086.4	NA	|GO:0003777; microtubule motor activity; function|GO:0005524; ATP binding; function|GO:0005856; cytoskeleton; component|GO:0005871; kinesin complex; component|GO:0007018; microtubule-based movement; process|GO:0008017; microtubule binding; function|GO:0008152; metabolic process; process|GO:0016746; transferase activity, transferring acyl groups; function	|IPR000299; FERM domain|IPR000857; MyTH4 domain|IPR001752; Kinesin motor domain|IPR002123; Phospholipid/glycerol acyltransferase|IPR018979; FERM, N-terminal|IPR019748; FERM central domain|IPR019749; Band 4.1 domain|IPR019821; Kinesin motor domain, conserved site|IPR027640; Kinesin-like protein	|similar to kinesin-C; K10406 kinesin family member C2/C3	|Q9FHN8	|B9SRC0
chr13	24012146	Dlo_032086.4	NA	|GO:0003777; microtubule motor activity; function|GO:0005524; ATP binding; function|GO:0005856; cytoskeleton; component|GO:0005871; kinesin complex; component|GO:0007018; microtubule-based movement; process|GO:0008017; microtubule binding; function|GO:0008152; metabolic process; process|GO:0016746; transferase activity, transferring acyl groups; function	|IPR000299; FERM domain|IPR000857; MyTH4 domain|IPR001752; Kinesin motor domain|IPR002123; Phospholipid/glycerol acyltransferase|IPR018979; FERM, N-terminal|IPR019748; FERM central domain|IPR019749; Band 4.1 domain|IPR019821; Kinesin motor domain, conserved site|IPR027640; Kinesin-like protein	|similar to kinesin-C; K10406 kinesin family member C2/C3	|Q9FHN8	|B9SRC0
chr13	24015944	Dlo_032086.4	NA	|GO:0003777; microtubule motor activity; function|GO:0005524; ATP binding; function|GO:0005856; cytoskeleton; component|GO:0005871; kinesin complex; component|GO:0007018; microtubule-based movement; process|GO:0008017; microtubule binding; function|GO:0008152; metabolic process; process|GO:0016746; transferase activity, transferring acyl groups; function	|IPR000299; FERM domain|IPR000857; MyTH4 domain|IPR001752; Kinesin motor domain|IPR002123; Phospholipid/glycerol acyltransferase|IPR018979; FERM, N-terminal|IPR019748; FERM central domain|IPR019749; Band 4.1 domain|IPR019821; Kinesin motor domain, conserved site|IPR027640; Kinesin-like protein	|similar to kinesin-C; K10406 kinesin family member C2/C3	|Q9FHN8	|B9SRC0
chr13	24019425	Dlo_032086.4	NA	|GO:0003777; microtubule motor activity; function|GO:0005524; ATP binding; function|GO:0005856; cytoskeleton; component|GO:0005871; kinesin complex; component|GO:0007018; microtubule-based movement; process|GO:0008017; microtubule binding; function|GO:0008152; metabolic process; process|GO:0016746; transferase activity, transferring acyl groups; function	|IPR000299; FERM domain|IPR000857; MyTH4 domain|IPR001752; Kinesin motor domain|IPR002123; Phospholipid/glycerol acyltransferase|IPR018979; FERM, N-terminal|IPR019748; FERM central domain|IPR019749; Band 4.1 domain|IPR019821; Kinesin motor domain, conserved site|IPR027640; Kinesin-like protein	|similar to kinesin-C; K10406 kinesin family member C2/C3	|Q9FHN8	|B9SRC0
chr13	24019434	Dlo_032086.4	NA	|GO:0003777; microtubule motor activity; function|GO:0005524; ATP binding; function|GO:0005856; cytoskeleton; component|GO:0005871; kinesin complex; component|GO:0007018; microtubule-based movement; process|GO:0008017; microtubule binding; function|GO:0008152; metabolic process; process|GO:0016746; transferase activity, transferring acyl groups; function	|IPR000299; FERM domain|IPR000857; MyTH4 domain|IPR001752; Kinesin motor domain|IPR002123; Phospholipid/glycerol acyltransferase|IPR018979; FERM, N-terminal|IPR019748; FERM central domain|IPR019749; Band 4.1 domain|IPR019821; Kinesin motor domain, conserved site|IPR027640; Kinesin-like protein	|similar to kinesin-C; K10406 kinesin family member C2/C3	|Q9FHN8	|B9SRC0
chr13	24047553	Dlo_032091.1	NA	|NA	|NA	|NA	|NA	|B9I0L6
chr13	24180268	Dlo_032394.2	NA	|GO:0004672; protein kinase activity; function|GO:0005524; ATP binding; function|GO:0006468; protein phosphorylation; process	|IPR000719; Protein kinase domain|IPR001245; Serine-threonine/tyrosine-protein kinase catalytic domain|IPR002290; Serine/threonine/dual specificity protein kinase, catalytic domain|IPR008271; Serine/threonine-protein kinase, active site|IPR017441; Protein kinase, ATP binding site	|protein kinase family protein; K04424 sterile alpha motif and leucine zipper containing kinase AZK [EC:2.7.11.25]	|Q9FPR3	|B9I8A0
chr13	24180300	Dlo_032394.2	NA	|GO:0004672; protein kinase activity; function|GO:0005524; ATP binding; function|GO:0006468; protein phosphorylation; process	|IPR000719; Protein kinase domain|IPR001245; Serine-threonine/tyrosine-protein kinase catalytic domain|IPR002290; Serine/threonine/dual specificity protein kinase, catalytic domain|IPR008271; Serine/threonine-protein kinase, active site|IPR017441; Protein kinase, ATP binding site	|protein kinase family protein; K04424 sterile alpha motif and leucine zipper containing kinase AZK [EC:2.7.11.25]	|Q9FPR3	|B9I8A0
chr13	24180676	Dlo_032394.2	NA	|GO:0004672; protein kinase activity; function|GO:0005524; ATP binding; function|GO:0006468; protein phosphorylation; process	|IPR000719; Protein kinase domain|IPR001245; Serine-threonine/tyrosine-protein kinase catalytic domain|IPR002290; Serine/threonine/dual specificity protein kinase, catalytic domain|IPR008271; Serine/threonine-protein kinase, active site|IPR017441; Protein kinase, ATP binding site	|protein kinase family protein; K04424 sterile alpha motif and leucine zipper containing kinase AZK [EC:2.7.11.25]	|Q9FPR3	|B9I8A0
chr13	24180684	Dlo_032394.2	NA	|GO:0004672; protein kinase activity; function|GO:0005524; ATP binding; function|GO:0006468; protein phosphorylation; process	|IPR000719; Protein kinase domain|IPR001245; Serine-threonine/tyrosine-protein kinase catalytic domain|IPR002290; Serine/threonine/dual specificity protein kinase, catalytic domain|IPR008271; Serine/threonine-protein kinase, active site|IPR017441; Protein kinase, ATP binding site	|protein kinase family protein; K04424 sterile alpha motif and leucine zipper containing kinase AZK [EC:2.7.11.25]	|Q9FPR3	|B9I8A0
chr13	24340637	Dlo_006651.1	NA	|GO:0003735; structural constituent of ribosome; function|GO:0005622; intracellular; component|GO:0005840; ribosome; component|GO:0006412; translation; process|GO:0008097; 5S rRNA binding; function	|IPR005484; Ribosomal protein L18/L5|IPR005485; Ribosomal protein L5 eukaryotic/L18 archaeal|IPR025607; Ribosomal protein L5 eukaryotic/L18 archaeal, C-terminal	|hypothetical protein; K02932 large subunit ribosomal protein L5e	|Q6UNT2	|A9PFA8
chr13	27788067	Dlo_033072.1	NA	|GO:0004672; protein kinase activity; function|GO:0005524; ATP binding; function|GO:0006468; protein phosphorylation; process	|IPR000719; Protein kinase domain|IPR001245; Serine-threonine/tyrosine-protein kinase catalytic domain|IPR002290; Serine/threonine/dual specificity protein kinase, catalytic domain|IPR008271; Serine/threonine-protein kinase, active site|IPR017441; Protein kinase, ATP binding site|IPR024788; Malectin-like carbohydrate-binding domain	|HAE; HAE (HAESA); ATP binding / kinase/ protein kinase/ protein serine/threonine kinase; K08286 protein-serine/threonine kinase [EC:2.7.11.-]	|O65924	|G7LHE4
chr13	27988780	Dlo_032955.1	NA	|GO:0016791; phosphatase activity; function	|IPR016965; Phosphatase PHOSPHO-type	|hypothetical protein LOC100242977; K13248 pyridoxal phosphate phosphatase PHOSPHO2 [EC:3.1.3.74]	|Q9SU92	|B9RKA9
chr13	28076364	Dlo_032964.1	NA	|GO:0016021; integral component of membrane; component	|IPR000301; Tetraspanin|IPR018499; Tetraspanin/Peripherin	|NA	|Q9ZUN5	|A9PAZ7
chr13	29592562	Dlo_033059.1	NA	|NA	|IPR015410; Domain of unknown function DUF1985	|NA	|NA	|NA
chr13	29592568	Dlo_033059.1	NA	|NA	|IPR015410; Domain of unknown function DUF1985	|NA	|NA	|NA
chr13	30643695	Dlo_033014.1	NA	|GO:0043531; ADP binding; function	|IPR002182; NB-ARC|IPR003593; AAA+ ATPase domain	|hypothetical protein LOC100258314; K01164 ribonuclease P/MRP protein subunit POP1 [EC:3.1.26.5]	|Q9T048	|B9SAE5
chr13	32356759	Dlo_033958.1	NA	|GO:0008685; 2-C-methyl-D-erythritol 2,4-cyclodiphosphate synthase activity; function|GO:0016114; terpenoid biosynthetic process; process	|IPR003526; 2-C-methyl-D-erythritol 2,4-cyclodiphosphate synthase|IPR020555; 2-C-methyl-D-erythritol 2,4-cyclodiphosphate synthase, conserved site	|2-C-methyl-D-erythritol 2,4-cyclodiphosphate synthase (EC:4.6.1.12); K01770 2-C-methyl-D-erythritol 2,4-cyclodiphosphate synthase [EC:4.6.1.12]	|Q9M4W3	|A7BG58
chr14	144972	Dlo_033645.1	NA	|GO:0016020; membrane; component|GO:0016760; cellulose synthase (UDP-forming) activity; function|GO:0030244; cellulose biosynthetic process; process	|IPR005150; Cellulose synthase	|CesA12, ZmCESA12; cellulose synthase catalytic subunit 12; K10999 cellulose synthase A [EC:2.4.1.12]	|Q8VYR4	|F6H8G9
chr14	145757	Dlo_033645.1	NA	|GO:0016020; membrane; component|GO:0016760; cellulose synthase (UDP-forming) activity; function|GO:0030244; cellulose biosynthetic process; process	|IPR005150; Cellulose synthase	|CesA12, ZmCESA12; cellulose synthase catalytic subunit 12; K10999 cellulose synthase A [EC:2.4.1.12]	|Q8VYR4	|F6H8G9
chr14	146343	Dlo_033645.1	NA	|GO:0016020; membrane; component|GO:0016760; cellulose synthase (UDP-forming) activity; function|GO:0030244; cellulose biosynthetic process; process	|IPR005150; Cellulose synthase	|CesA12, ZmCESA12; cellulose synthase catalytic subunit 12; K10999 cellulose synthase A [EC:2.4.1.12]	|Q8VYR4	|F6H8G9
chr14	146367	Dlo_033645.1	NA	|GO:0016020; membrane; component|GO:0016760; cellulose synthase (UDP-forming) activity; function|GO:0030244; cellulose biosynthetic process; process	|IPR005150; Cellulose synthase	|CesA12, ZmCESA12; cellulose synthase catalytic subunit 12; K10999 cellulose synthase A [EC:2.4.1.12]	|Q8VYR4	|F6H8G9
chr14	148969	Dlo_033645.1	NA	|GO:0016020; membrane; component|GO:0016760; cellulose synthase (UDP-forming) activity; function|GO:0030244; cellulose biosynthetic process; process	|IPR005150; Cellulose synthase	|CesA12, ZmCESA12; cellulose synthase catalytic subunit 12; K10999 cellulose synthase A [EC:2.4.1.12]	|Q8VYR4	|F6H8G9
chr14	1468610	Dlo_034163.1	NA	|GO:0004425; indole-3-glycerol-phosphate synthase activity; function|GO:0006568; tryptophan metabolic process; process	|IPR001468; Indole-3-glycerol phosphate synthase, conserved site|IPR013798; Indole-3-glycerol phosphate synthase	|hypothetical protein LOC100251045; K01609 indole-3-glycerol phosphate synthase [EC:4.1.1.48]	|P49572	|D7TD92
chr14	3277638	Dlo_034143.1	NA	|GO:0005515; protein binding; function	|IPR000555; JAB1/MPN/MOV34 metalloenzyme domain	|hypothetical protein LOC100253140; K11864 BRCA1/BRCA2-containing complex subunit 3	|Q4VA72	|C6T923
chr14	3818181	Dlo_000860.1	NA	|GO:0004672; protein kinase activity; function|GO:0005524; ATP binding; function|GO:0006468; protein phosphorylation; process	|IPR000719; Protein kinase domain|IPR002290; Serine/threonine/dual specificity protein kinase, catalytic domain	|CRK; CRK (CDPK-related kinase); ATP binding / calcium ion binding / calcium-dependent protein serine/threonine phosphatase/ kinase/ protein kinase/ protein serine/threonine kinase; K00924 [EC:2.7.1.-]	|Q9ZUZ2	|B9S840
chr14	5187302	Dlo_000881.1	NA	|GO:0003676; nucleic acid binding; function|GO:0003723; RNA binding; function	|IPR004087; K Homology domain|IPR004088; K Homology domain, type 1	|hypothetical protein; K13162 poly(rC)-binding protein 2/3/4	|P58223	|D7TT33
chr14	5879673	Dlo_001035.1	NA	|NA	|NA	|NA	|NA	|NA
chr14	5968283	Dlo_001276.1	NA	|GO:0005515; protein binding; function	|IPR007110; Immunoglobulin-like domain|IPR010341; Protein of unknown function DUF936, plant	|NA	|NA	|F6HXQ5
chr14	6840889	Dlo_001160.1	NA	|GO:0005506; iron ion binding; function|GO:0016705; oxidoreductase activity, acting on paired donors, with incorporation or reduction of molecular oxygen; function|GO:0020037; heme binding; function|GO:0055114; oxidation-reduction process; process	|IPR001128; Cytochrome P450|IPR002401; Cytochrome P450, E-class, group I|IPR017972; Cytochrome P450, conserved site	|CYP707A13; cytochrome P450; K09843 (+)-abscisic acid 8'-hydroxylase [EC:1.14.13.93]	|Q0J185	|H2BIT0
chr14	6983231	Dlo_001173.1	NA	|NA	|NA	|Os04g0605500; K01537 Ca2+-transporting ATPase [EC:3.6.3.8]	|Q9LF79	|B9HAW9
chr14	8001704	Dlo_001408.1	NA	|NA	|NA	|NA	|NA	|B9S776
chr14	11344365	Dlo_002059.1	NA	|NA	|IPR005607; BSD	|NA	|NA	|B9R6X3
chr14	16075546	Dlo_003239.1	NA	|GO:0004252; serine-type endopeptidase activity; function|GO:0006508; proteolysis; process	|IPR000209; Peptidase S8/S53 domain|IPR003137; Protease-associated domain, PA|IPR010259; Peptidase S8 propeptide/proteinase inhibitor I9|IPR015500; Peptidase S8, subtilisin-related|IPR023828; Peptidase S8, subtilisin, Ser-active site	|NA	|Q9MAP5	|B9RYX0
chr14	17512152	Dlo_003605.1	NA	|GO:0003924; GTPase activity; function|GO:0005525; GTP binding; function|GO:0008270; zinc ion binding; function	|IPR000795; Elongation factor, GTP-binding domain|IPR001876; Zinc finger, RanBP2-type|IPR004160; Translation elongation factor EFTu/EF1A, C-terminal|IPR029459; Elongation factor Tu-type domain	|hypothetical protein LOC100262342; K14416 elongation factor 1 alpha-like protein	|Q9Y450	|D7TU45
chr14	19508927	Dlo_003844.2	NA	|NA	|IPR021773; Foie gras liver health family 1|IPR022233; TRAPP II complex, TRAPPC10	|NA	|F4K0C4	|E0CSQ5
chr14	19910890	Dlo_003959.1	NA	|GO:0006855; drug transmembrane transport; process|GO:0015238; drug transmembrane transporter activity; function|GO:0015297; antiporter activity; function|GO:0016020; membrane; component|GO:0055085; transmembrane transport; process	|IPR002528; Multi antimicrobial extrusion protein	|NA	|Q9LYT3	|B9RXM4
chr14	21292089	Dlo_009380.2	NA	|GO:0015079; potassium ion transmembrane transporter activity; function|GO:0016020; membrane; component|GO:0071805; potassium ion transmembrane transport; process	|IPR003855; Potassium transporter	|hypothetical protein; K03549 KUP system potassium uptake protein	|Q9FY75	|F6HRB5
chr14	21343565	Dlo_009382.1	NA	|GO:0003677; DNA binding; function|GO:0005515; protein binding; function|GO:0005634; nucleus; component	|IPR000048; IQ motif, EF-hand binding site|IPR002110; Ankyrin repeat|IPR005559; CG-1 DNA-binding domain|IPR020683; Ankyrin repeat-containing domain	|protein phosphatase 1, regulatory (inhibitor) subunit 12B; K12329 protein phosphatase 1 regulatory subunit 12B	|Q6NPP4	|G7INW0
chr14	21886383	Dlo_004242.2	NA	|NA	|IPR010719; Putative rRNA methylase	|NA	|O34614	|B9RHZ5
chr14	22075862	Dlo_004156.3	NA	|GO:0005515; protein binding; function|GO:0006886; intracellular protein transport; process|GO:0008536; Ran GTPase binding; function	|IPR000357; HEAT|IPR001494; Importin-beta, N-terminal domain|IPR021133; HEAT, type 2	|hypothetical protein; K14293 importin subunit beta-1	|O60100	|D7SZV0
chr14	22087193	Dlo_004157.1	NA	|NA	|NA	|NA	|NA	|B9HI63
chr14	22090785	Dlo_004157.1	NA	|NA	|NA	|NA	|NA	|B9HI63
chr14	22099116	Dlo_004157.1	NA	|NA	|NA	|NA	|NA	|B9HI63
chr14	22922605	Dlo_004729.1	NA	|NA	|IPR006906; Timeless protein|IPR007725; Timeless C-terminal	|hypothetical protein LOC100246656; K03155 timeless	|Q9Z2Y1	|G7IDV7
chr14	24314474	Dlo_004731.1	NA	|GO:0005215; transporter activity; function|GO:0006810; transport; process|GO:0016020; membrane; component	|IPR000109; Proton-dependent oligopeptide transporter family	|hypothetical protein; K14638 solute carrier family 15 (peptide/histidine transporter), member 3/4	|Q9M1I2	|B9GWX5
chr14	25084808	Dlo_004915.1	NA	|GO:0000413; protein peptidyl-prolyl isomerization; process|GO:0003755; peptidyl-prolyl cis-trans isomerase activity; function|GO:0006457; protein folding; process	|IPR002130; Cyclophilin-type peptidyl-prolyl cis-trans isomerase domain|IPR024936; Cyclophilin-type peptidyl-prolyl cis-trans isomerase	|NA	|P82869	|B9SW20
chr14	25506241	Dlo_005033.1	NA	|NA	|IPR000644; CBS domain	|NA	|Q84WQ5	|B9SRF5
chr14	25937044	Dlo_004992.1	NA	|GO:0006464; cellular protein modification process; process	|IPR004344; Tubulin-tyrosine ligase/Tubulin polyglutamylase|IPR027749; Tubulin--tyrosine ligase-like protein 12	|hypothetical protein; K06047 tubulin---tyrosine ligase [EC:6.3.2.25]	|Q3UDE2	|D7TCF1
chr14	26399447	Dlo_005129.1	NA	|GO:0000103; sulfate assimilation; process|GO:0004020; adenylylsulfate kinase activity; function|GO:0005524; ATP binding; function	|IPR002891; Adenylyl-sulfate kinase	|hypothetical protein; K00860 adenylylsulfate kinase [EC:2.7.1.25]	|Q9SRW7	|B9I5X9
chr14	26399460	Dlo_005129.1	NA	|GO:0000103; sulfate assimilation; process|GO:0004020; adenylylsulfate kinase activity; function|GO:0005524; ATP binding; function	|IPR002891; Adenylyl-sulfate kinase	|hypothetical protein; K00860 adenylylsulfate kinase [EC:2.7.1.25]	|Q9SRW7	|B9I5X9
chr14	26546133	Dlo_005361.3	NA	|GO:0005515; protein binding; function	|IPR001214; SET domain	|hypothetical protein LOC100254620; K05302 SET domain-containing protein 6	|P38222	|D7TB34
chr14	26983571	Dlo_005262.1	NA	|NA	|IPR008012; Proteasome maturation factor UMP1	|hypothetical protein LOC100241160; K11599 proteasome maturation protein	|Q9ZVC9	|B9SY94
chr14	27486252	Dlo_005192.1	NA	|NA	|IPR002589; Macro domain	|similar to histone macroH2A1.1; K11251 histone H2A	|Q8P5Z8	|A5BMT8
chr14	28092680	Dlo_005494.1	NA	|GO:0043531; ADP binding; function	|IPR002182; NB-ARC	|hypothetical protein LOC100252764; K13457 disease resistance protein RPM1	|Q39214	|F6I000
chr14	30975897	Dlo_006233.1	NA	|NA	|IPR000595; Cyclic nucleotide-binding domain	|ATCNGC13; calmodulin binding / cyclic nucleotide binding / ion channel; K05391 cyclic nucleotide gated channel, other eukaryote	|Q9LD40	|D7M502
chr14	30976716	Dlo_006233.1	NA	|NA	|IPR000595; Cyclic nucleotide-binding domain	|ATCNGC13; calmodulin binding / cyclic nucleotide binding / ion channel; K05391 cyclic nucleotide gated channel, other eukaryote	|Q9LD40	|D7M502
chr14	30976739	Dlo_006233.1	NA	|NA	|IPR000595; Cyclic nucleotide-binding domain	|ATCNGC13; calmodulin binding / cyclic nucleotide binding / ion channel; K05391 cyclic nucleotide gated channel, other eukaryote	|Q9LD40	|D7M502
chr14	32931785	Dlo_006982.1	NA	|GO:0004190; aspartic-type endopeptidase activity; function|GO:0006508; proteolysis; process	|IPR001461; Aspartic peptidase	|NA	|NA	|B9RNR9
chr15	452779	Dlo_007102.1	NA	|NA	|NA	|NA	|Q91V83	|B9RTN8
chr15	4149120	Dlo_007890.1	NA	|NA	|NA	|NA	|NA	|NA
chr15	5308655	Dlo_008545.1	NA	|GO:0005506; iron ion binding; function|GO:0016705; oxidoreductase activity, acting on paired donors, with incorporation or reduction of molecular oxygen; function|GO:0020037; heme binding; function|GO:0055114; oxidation-reduction process; process	|IPR001128; Cytochrome P450|IPR002401; Cytochrome P450, E-class, group I|IPR017972; Cytochrome P450, conserved site	|CYP81D8; electron carrier/ heme binding / iron ion binding / monooxygenase/ oxygen binding; K00517 [EC:1.14.-.-]	|Q6WNQ8	|B9R743
chr15	7402992	Dlo_009096.1	NA	|GO:0003700; sequence-specific DNA binding transcription factor activity; function|GO:0006355; regulation of transcription, DNA-templated; process	|IPR001289; CCAAT-binding transcription factor, subunit B	|hypothetical protein; K08064 nuclear transcription factor Y, alpha	|Q93ZH2	|B9HDV6
chr15	8006613	Dlo_009279.1	NA	|GO:0004659; prenyltransferase activity; function|GO:0016021; integral component of membrane; component	|IPR000537; UbiA prenyltransferase family	|bacteriochlorophyll synthase, putative; K12501 homogentisate solanesyltransferase	|Q1ACB3	|B9T022
chr15	9139442	Dlo_009930.1	NA	|GO:0003924; GTPase activity; function|GO:0005525; GTP binding; function	|IPR000375; Dynamin central domain|IPR001401; Dynamin, GTPase domain|IPR001849; Pleckstrin homology domain|IPR003130; Dynamin GTPase effector|IPR020850; GTPase effector domain, GED|IPR022812; Dynamin superfamily|IPR030381; Dynamin-type guanine nucleotide-binding (G) domain	|hypothetical protein ; K01528 dynamin GTPase [EC:3.6.5.5]	|Q9LQ55	|D7TGM4
chr15	9290508	Dlo_009937.1	NA	|GO:0016491; oxidoreductase activity; function|GO:0016706; oxidoreductase activity, acting on paired donors, with incorporation or reduction of molecular oxygen, 2-oxoglutarate as one donor, and incorporation of one atom each of oxygen into both donors; function|GO:0016765; transferase activity, transferring alkyl or aryl (other than methyl) groups; function|GO:0055114; oxidation-reduction proces…	|IPR001441; Decaprenyl diphosphate synthase-like|IPR005123; Oxoglutarate/iron-dependent dioxygenase|IPR026992; Non-haem dioxygenase N-terminal domain	|hypothetical protein; K06892	|P24397	|B9GS24
chr15	9291185	Dlo_009937.1	NA	|GO:0016491; oxidoreductase activity; function|GO:0016706; oxidoreductase activity, acting on paired donors, with incorporation or reduction of molecular oxygen, 2-oxoglutarate as one donor, and incorporation of one atom each of oxygen into both donors; function|GO:0016765; transferase activity, transferring alkyl or aryl (other than methyl) groups; function|GO:0055114; oxidation-reduction proces…	|IPR001441; Decaprenyl diphosphate synthase-like|IPR005123; Oxoglutarate/iron-dependent dioxygenase|IPR026992; Non-haem dioxygenase N-terminal domain	|hypothetical protein; K06892	|P24397	|B9GS24
chr15	9291220	Dlo_009937.1	NA	|GO:0016491; oxidoreductase activity; function|GO:0016706; oxidoreductase activity, acting on paired donors, with incorporation or reduction of molecular oxygen, 2-oxoglutarate as one donor, and incorporation of one atom each of oxygen into both donors; function|GO:0016765; transferase activity, transferring alkyl or aryl (other than methyl) groups; function|GO:0055114; oxidation-reduction proces…	|IPR001441; Decaprenyl diphosphate synthase-like|IPR005123; Oxoglutarate/iron-dependent dioxygenase|IPR026992; Non-haem dioxygenase N-terminal domain	|hypothetical protein; K06892	|P24397	|B9GS24
chr15	9848580	Dlo_009906.2	NA	|GO:0005215; transporter activity; function|GO:0006810; transport; process|GO:0016020; membrane; component	|IPR000109; Proton-dependent oligopeptide transporter family	|hypothetical protein; K14638 solute carrier family 15 (peptide/histidine transporter), member 3/4	|Q9FNL7	|B9HSR8
chr15	10015497	Dlo_010273.1	NA	|GO:0000148; 1,3-beta-D-glucan synthase complex; component|GO:0003843; 1,3-beta-D-glucan synthase activity; function|GO:0006075; (1->3)-beta-D-glucan biosynthetic process; process|GO:0016020; membrane; component	|IPR003440; Glycosyl transferase, family 48	|hypothetical protein LOC100243409; K11000 callose synthase [EC:2.4.1.-]	|Q9SFU6	|F6GUF1
chr15	11975867	Dlo_011639.1	NA	|NA	|NA	|NA	|Q91V83	|F6H9X3
chr15	12608454	Dlo_011642.1	NA	|NA	|IPR002068; Alpha crystallin/Hsp20 domain	|hypothetical protein; K13993 HSP20 family protein	|P27879	|B9HP05
chr15	14474860	Dlo_013177.1	NA	|NA	|NA	|hypothetical protein LOC100259738; K13680 beta-mannan synthase [EC:2.4.1.32]	|Q9LZR3	|D7TJ10
chr15	15802107	Dlo_014123.1	NA	|GO:0016020; membrane; component	|IPR001727; Uncharacterised protein family UPF0016	|NA	|Q6ZIB9	|H2KWI4
chr15	17228932	Dlo_015645.1	NA	|GO:0048544; recognition of pollen; process	|IPR000858; S-locus glycoprotein|IPR001480; Bulb-type lectin domain|IPR003609; Apple-like|IPR013227; PAN domain|IPR024179; S-locus glycoprotein, mannose-binding-type	|NA	|O81905	|B9I025
chr15	19375440	Dlo_017830.1	NA	|NA	|NA	|NA	|NA	|B9H355
chr15	19889491	Dlo_019292.1	NA	|NA	|NA	|NA	|NA	|NA
chr15	20839959	Dlo_022738.1	NA	|GO:0003677; DNA binding; function|GO:0003678; DNA helicase activity; function|GO:0005524; ATP binding; function|GO:0005634; nucleus; component|GO:0006270; DNA replication initiation; process|GO:0042555; MCM complex; component	|IPR008045; DNA replication licensing factor Mcm2|IPR027925; MCM N-terminal domain	|hypothetical protein LOC100266163; K02540 minichromosome maintenance protein 2	|B8BKI8	|D7TFL2
chr1	173558	Dlo_000018.1	NA	|NA	|IPR013748; Replication factor C, C-terminal domain	|EMB2775 (EMBRYO DEFECTIVE 2775); DNA binding / nucleoside-triphosphatase/ nucleotide binding; K10756 replication factor C subunit 3/5	|Q8VXX4	|B9S6E2
chr1	175497	Dlo_000018.1	NA	|NA	|IPR013748; Replication factor C, C-terminal domain	|EMB2775 (EMBRYO DEFECTIVE 2775); DNA binding / nucleoside-triphosphatase/ nucleotide binding; K10756 replication factor C subunit 3/5	|Q8VXX4	|B9S6E2
chr1	175954	Dlo_000018.1	NA	|NA	|IPR013748; Replication factor C, C-terminal domain	|EMB2775 (EMBRYO DEFECTIVE 2775); DNA binding / nucleoside-triphosphatase/ nucleotide binding; K10756 replication factor C subunit 3/5	|Q8VXX4	|B9S6E2
chr1	205285	Dlo_000024.1	NA	|NA	|IPR002885; Pentatricopeptide repeat	|Cell division protein ftsH, putative (EC:3.6.4.3); K03798 cell division protease FtsH [EC:3.4.24.-]	|Q9FJY7	|A5CBT0
chr1	241272	Dlo_000028.3	NA	|NA	|IPR005554; Nrap protein	|hypothetical protein LOC100242719; K14544 U3 small nucleolar RNA-associated protein 22	|Q6NRY2	|F6GWW2
chr1	369608	Dlo_000043.1	NA	|GO:0003735; structural constituent of ribosome; function|GO:0005622; intracellular; component|GO:0005840; ribosome; component|GO:0006412; translation; process|GO:0019843; rRNA binding; function	|IPR000702; Ribosomal protein L6|IPR002358; Ribosomal protein L6, conserved site|IPR019906; Ribosomal protein L6, bacterial-type|IPR020040; Ribosomal protein L6, alpha-beta domain	|hypothetical protein; K02933 large subunit ribosomal protein L6	|P26861	|A9PDZ0
chr1	388729	Dlo_000046.1	NA	|NA	|NA	|hypothetical protein; K09835 carotenoid isomerase [EC:5.-.-.-]	|Q68FT3	|D7SPD8
chr1	389785	Dlo_000046.1	NA	|NA	|NA	|hypothetical protein; K09835 carotenoid isomerase [EC:5.-.-.-]	|Q68FT3	|D7SPD8
chr1	424026	Dlo_000052.1	NA	|NA	|IPR001251; CRAL-TRIO domain|IPR011074; CRAL/TRIO, N-terminal domain	|hypothetical protein; K01101 4-nitrophenyl phosphatase [EC:3.1.3.41]	|Q55CU8	|B9MXP3
chr1	864932	Dlo_000096.1	NA	|GO:0016787; hydrolase activity; function	|IPR000587; Creatinase, N-terminal|IPR000994; Peptidase M24, structural domain	|hypothetical protein; K01262 Xaa-Pro aminopeptidase [EC:3.4.11.9]	|D1ZKF3	|B9HET3
chr1	1392641	Dlo_000152.1	NA	|NA	|IPR006968; Root UVB sensitive family	|NA	|Q67YT8	|B9S8Q2
chr1	1408919	Dlo_000154.1	NA	|GO:0005506; iron ion binding; function|GO:0016705; oxidoreductase activity, acting on paired donors, with incorporation or reduction of molecular oxygen; function|GO:0020037; heme binding; function|GO:0055114; oxidation-reduction process; process	|IPR001128; Cytochrome P450|IPR002401; Cytochrome P450, E-class, group I|IPR006968; Root UVB sensitive family|IPR017972; Cytochrome P450, conserved site	|CYP82C4; electron carrier/ heme binding / iron ion binding / monooxygenase/ oxygen binding; K00517 [EC:1.14.-.-]	|O49858	|A5AKY1
chr1	1412238	Dlo_000154.1	NA	|GO:0005506; iron ion binding; function|GO:0016705; oxidoreductase activity, acting on paired donors, with incorporation or reduction of molecular oxygen; function|GO:0020037; heme binding; function|GO:0055114; oxidation-reduction process; process	|IPR001128; Cytochrome P450|IPR002401; Cytochrome P450, E-class, group I|IPR006968; Root UVB sensitive family|IPR017972; Cytochrome P450, conserved site	|CYP82C4; electron carrier/ heme binding / iron ion binding / monooxygenase/ oxygen binding; K00517 [EC:1.14.-.-]	|O49858	|A5AKY1
chr1	1412248	Dlo_000154.1	NA	|GO:0005506; iron ion binding; function|GO:0016705; oxidoreductase activity, acting on paired donors, with incorporation or reduction of molecular oxygen; function|GO:0020037; heme binding; function|GO:0055114; oxidation-reduction process; process	|IPR001128; Cytochrome P450|IPR002401; Cytochrome P450, E-class, group I|IPR006968; Root UVB sensitive family|IPR017972; Cytochrome P450, conserved site	|CYP82C4; electron carrier/ heme binding / iron ion binding / monooxygenase/ oxygen binding; K00517 [EC:1.14.-.-]	|O49858	|A5AKY1
chr1	1416484	Dlo_000154.1	NA	|GO:0005506; iron ion binding; function|GO:0016705; oxidoreductase activity, acting on paired donors, with incorporation or reduction of molecular oxygen; function|GO:0020037; heme binding; function|GO:0055114; oxidation-reduction process; process	|IPR001128; Cytochrome P450|IPR002401; Cytochrome P450, E-class, group I|IPR006968; Root UVB sensitive family|IPR017972; Cytochrome P450, conserved site	|CYP82C4; electron carrier/ heme binding / iron ion binding / monooxygenase/ oxygen binding; K00517 [EC:1.14.-.-]	|O49858	|A5AKY1
chr1	1452961	Dlo_000157.1	NA	|GO:0005506; iron ion binding; function|GO:0016705; oxidoreductase activity, acting on paired donors, with incorporation or reduction of molecular oxygen; function|GO:0020037; heme binding; function|GO:0055114; oxidation-reduction process; process	|IPR001128; Cytochrome P450|IPR002401; Cytochrome P450, E-class, group I|IPR017972; Cytochrome P450, conserved site	|CYP81D1 (CYTOCHROME P450 81D1); electron carrier/ heme binding / iron ion binding / monooxygenase/ oxygen binding; K00517 [EC:1.14.-.-]	|Q6WNQ8	|F6HSX0
chr1	1509329	Dlo_000164.1	NA	|NA	|IPR002885; Pentatricopeptide repeat	|Cell division protein ftsH, putative (EC:3.6.4.3); K03798 cell division protease FtsH [EC:3.4.24.-]	|Q9SCT2	|B9S8N5
chr1	1752783	dlo_036053.1	NA	|NA	|IPR008808; Powdery mildew resistance protein, RPW8 domain	|NA	|Q9FKZ0	|B9HE80
chr1	2013899	Dlo_000205.1	NA	|GO:0005515; protein binding; function	|IPR001680; WD40 repeat|IPR017986; WD40-repeat-containing domain	|NA	|NA	|B9S8J3
chr1	4796743	Dlo_000450.1	NA	|NA	|IPR002885; Pentatricopeptide repeat	|Cell division protein ftsH, putative (EC:3.6.4.3); K03798 cell division protease FtsH [EC:3.4.24.-]	|Q9M2Y4	|F6I7J0
chr1	4818167	Dlo_000452.2	NA	|GO:0005525; GTP binding; function	|IPR006073; GTP binding domain|IPR016496; GTPase HflX|IPR030394; HflX-type guanine nucleotide-binding (G) domain	|hypothetical protein; K03665 GTP-binding protein HflX	|Q0WTB4	|B9SX85
chr1	5032929	Dlo_000470.2	NA	|GO:0006508; proteolysis; process|GO:0008236; serine-type peptidase activity; function	|IPR008758; Peptidase S28	|hypothetical protein; K01285 lysosomal Pro-X carboxypeptidase [EC:3.4.16.2]	|Q2TA14	|B9HFT8
chr1	5633564	Dlo_000508.1	NA	|GO:0008033; tRNA processing; process|GO:0017150; tRNA dihydrouridine synthase activity; function|GO:0050660; flavin adenine dinucleotide binding; function|GO:0055114; oxidation-reduction process; process	|IPR001269; tRNA-dihydrouridine synthase|IPR018517; tRNA-dihydrouridine synthase, conserved site	|tRNA-dihydrouridine synthase, putative; K05543 tRNA-dihydrouridine synthase 2 [EC:1.-.-.-]	|Q9NX74	|B9SSD6
chr1	6150574	Dlo_000535.1	NA	|GO:0004672; protein kinase activity; function|GO:0005524; ATP binding; function|GO:0006468; protein phosphorylation; process|GO:0030246; carbohydrate binding; function	|IPR000719; Protein kinase domain|IPR000985; Legume lectin, alpha chain, conserved site|IPR001220; Legume lectin domain|IPR002290; Serine/threonine/dual specificity protein kinase, catalytic domain|IPR008271; Serine/threonine-protein kinase, active site|IPR017441; Protein kinase, ATP binding site	|gpm937b; LOC100191980; K04733 interleukin-1 receptor-associated kinase 4 [EC:2.7.11.1]	|Q9LXA5	|B9SML4
chr1	6150594	Dlo_000535.1	NA	|GO:0004672; protein kinase activity; function|GO:0005524; ATP binding; function|GO:0006468; protein phosphorylation; process|GO:0030246; carbohydrate binding; function	|IPR000719; Protein kinase domain|IPR000985; Legume lectin, alpha chain, conserved site|IPR001220; Legume lectin domain|IPR002290; Serine/threonine/dual specificity protein kinase, catalytic domain|IPR008271; Serine/threonine-protein kinase, active site|IPR017441; Protein kinase, ATP binding site	|gpm937b; LOC100191980; K04733 interleukin-1 receptor-associated kinase 4 [EC:2.7.11.1]	|Q9LXA5	|B9SML4
chr1	7058680	Dlo_002073.1	NA	|NA	|NA	|NA	|NA	|B9IP31
chr1	7192767	Dlo_002081.1	NA	|GO:0008152; metabolic process; process|GO:0008168; methyltransferase activity; function	|IPR013216; Methyltransferase type 11	|NA	|Q55EX9	|B9H953
chr1	7197116	Dlo_002083.1	NA	|NA	|NA	|NA	|NA	|B9HK58
chr1	7197132	Dlo_002083.1	NA	|NA	|NA	|NA	|NA	|B9HK58
chr1	7227855	Dlo_002085.1	NA	|GO:0005506; iron ion binding; function|GO:0016705; oxidoreductase activity, acting on paired donors, with incorporation or reduction of molecular oxygen; function|GO:0020037; heme binding; function|GO:0055114; oxidation-reduction process; process	|IPR001128; Cytochrome P450|IPR002401; Cytochrome P450, E-class, group I|IPR017972; Cytochrome P450, conserved site	|C4H2, CYP73A42; cytochrome P450 cinnamate 4-hydroxylase (EC:1.14.13.11); K00487 trans-cinnamate 4-monooxygenase [EC:1.14.13.11]	|Q42797	|C5IAW0
chr1	7586518	Dlo_002111.1	NA	|GO:0004222; metalloendopeptidase activity; function|GO:0006508; proteolysis; process	|IPR001431; Peptidase M16, zinc-binding site|IPR007863; Peptidase M16, C-terminal domain|IPR011765; Peptidase M16, N-terminal	|hypothetical protein; K01411 nardilysin [EC:3.4.24.61]	|O43847	|B9I6V5
chr1	8672811	Dlo_002173.1	NA	|NA	|IPR013883; Transcription factor Iwr1	|NA	|Q8GYP3	|D7SJM8
chr1	9520572	Dlo_002204.1	NA	|NA	|NA	|Cycloartenol synthase, putative (EC:5.4.99.8); K01853 cycloartenol synthase [EC:5.4.99.8]	|E2IUA6	|D9IXA8
chr1	9568681	Dlo_002205.1	NA	|GO:0003824; catalytic activity; function	|IPR001330; Prenyltransferase/squalene oxidase	|CAS1; CAS1 (cycloartenol synthase 1); cycloartenol synthase; K01853 cycloartenol synthase [EC:5.4.99.8]	|Q8W3Z1	|F6GYJ7
chr1	9568767	Dlo_002205.1	NA	|GO:0003824; catalytic activity; function	|IPR001330; Prenyltransferase/squalene oxidase	|CAS1; CAS1 (cycloartenol synthase 1); cycloartenol synthase; K01853 cycloartenol synthase [EC:5.4.99.8]	|Q8W3Z1	|F6GYJ7
chr1	9579421	Dlo_002205.1	NA	|GO:0003824; catalytic activity; function	|IPR001330; Prenyltransferase/squalene oxidase	|CAS1; CAS1 (cycloartenol synthase 1); cycloartenol synthase; K01853 cycloartenol synthase [EC:5.4.99.8]	|Q8W3Z1	|F6GYJ7
chr1	9628037	Dlo_002210.1	NA	|GO:0004672; protein kinase activity; function|GO:0005524; ATP binding; function|GO:0006468; protein phosphorylation; process|GO:0006950; response to stress; process	|IPR000719; Protein kinase domain|IPR001245; Serine-threonine/tyrosine-protein kinase catalytic domain|IPR002290; Serine/threonine/dual specificity protein kinase, catalytic domain|IPR006016; UspA|IPR008271; Serine/threonine-protein kinase, active site	|protein kinase family protein; K04733 interleukin-1 receptor-associated kinase 4 [EC:2.7.11.1]	|Q9SW11	|B9RHT2
chr1	9628742	Dlo_002210.1	NA	|GO:0004672; protein kinase activity; function|GO:0005524; ATP binding; function|GO:0006468; protein phosphorylation; process|GO:0006950; response to stress; process	|IPR000719; Protein kinase domain|IPR001245; Serine-threonine/tyrosine-protein kinase catalytic domain|IPR002290; Serine/threonine/dual specificity protein kinase, catalytic domain|IPR006016; UspA|IPR008271; Serine/threonine-protein kinase, active site	|protein kinase family protein; K04733 interleukin-1 receptor-associated kinase 4 [EC:2.7.11.1]	|Q9SW11	|B9RHT2
chr1	9772051	Dlo_002218.1	NA	|GO:0005515; protein binding; function	|IPR001611; Leucine-rich repeat|IPR003591; Leucine-rich repeat, typical subtype|IPR013210; Leucine-rich repeat-containing N-terminal, type 2	|hypothetical protein; K13420 LRR receptor-like serine/threonine-protein kinase FLS2 [EC:2.7.11.1]	|Q9FIZ3	|A5CAI4
chr1	9784311	Dlo_002220.1	NA	|GO:0005515; protein binding; function	|IPR001611; Leucine-rich repeat|IPR003591; Leucine-rich repeat, typical subtype|IPR013210; Leucine-rich repeat-containing N-terminal, type 2	|FLS2; FLS2 (FLAGELLIN-SENSITIVE 2); ATP binding / kinase/ protein binding / protein serine/threonine kinase/ transmembrane receptor protein serine/threonine kinase; K13420 LRR receptor-like serine/threonine-protein kinase FLS2 [EC:2.7.11.1]	|Q9FIZ3	|A5CAI4
chr1	9867270	Dlo_002225.1	NA	|GO:0004427; inorganic diphosphatase activity; function|GO:0009678; hydrogen-translocating pyrophosphatase activity; function|GO:0015992; proton transport; process|GO:0016020; membrane; component	|IPR004131; Pyrophosphate-energised proton pump	|hypothetical protein LOC100247980; K01507 inorganic pyrophosphatase [EC:3.6.1.1]	|Q9FWR2	|D7SS21
chr1	10067682	Dlo_002235.1	NA	|GO:0005515; protein binding; function	|IPR013026; Tetratricopeptide repeat-containing domain|IPR019734; Tetratricopeptide repeat	|NA	|NA	|A9PFJ0
chr1	10075650	Dlo_002236.1	NA	|NA	|IPR003676; Auxin-induced protein, ARG7	|hypothetical protein LOC100266954; K14488 SAUR family protein	|P33083	|F6I6Q1
chr1	10096539	dlo_034509.1	NA	|GO:0003676; nucleic acid binding; function|GO:0008270; zinc ion binding; function	|IPR000477; Reverse transcriptase domain|IPR001878; Zinc finger, CCHC-type	|Retrotransposon TYA Gag and TYB Pol genes; transcribed/translated as one unit; polyprotein is processed to make a nucleocapsid-like protein (Gag), reverse transcriptase (RT), protease (PR), and integrase (IN); similar to retroviral genes (EC:3.4.23.- 3.1.26.4 2.7.7.7 2.7.7.49); K07497 putative transposase	|Q91DM0	|B9I585
chr1	10466532	Dlo_002261.1	NA	|NA	|IPR026852; Helicase Sen1-like	|similar to ataxia/oculomotor apraxia protein 2; K10706 senataxin [EC:3.6.4.-]	|O94387	|B9RHU2
chr1	10493499	Dlo_002262.1	NA	|GO:0055085; transmembrane transport; process	|IPR002067; Mitochondrial carrier protein|IPR018108; Mitochondrial substrate/solute carrier	|mitochondrial carrier protein ; K03454 mitochondrial carrier protein, MC family	|Q9LJX5	|A9PI41
chr1	11927080	Dlo_011781.1	NA	|GO:0004386; helicase activity; function	|IPR001650; Helicase, C-terminal|IPR007502; Helicase-associated domain|IPR011709; Domain of unknown function DUF1605|IPR014001; Helicase superfamily 1/2, ATP-binding domain	|similar to EMB2733/ESP3 (EMBRYO DEFECTIVE 2733); ATP-dependent RNA helicase; K12813 pre-mRNA-splicing factor ATP-dependent RNA helicase DHX16 [EC:3.6.4.13]	|Q7YR39	|F6GT26
chr1	11930696	Dlo_011781.1	NA	|GO:0004386; helicase activity; function	|IPR001650; Helicase, C-terminal|IPR007502; Helicase-associated domain|IPR011709; Domain of unknown function DUF1605|IPR014001; Helicase superfamily 1/2, ATP-binding domain	|similar to EMB2733/ESP3 (EMBRYO DEFECTIVE 2733); ATP-dependent RNA helicase; K12813 pre-mRNA-splicing factor ATP-dependent RNA helicase DHX16 [EC:3.6.4.13]	|Q7YR39	|F6GT26
chr1	13998708	Dlo_011876.1	NA	|GO:0006508; proteolysis; process|GO:0008234; cysteine-type peptidase activity; function	|IPR003653; Peptidase C48, SUMO/Sentrin/Ubl1	|NA	|NA	|A5BII2
chr1	16303318	Dlo_015922.1	NA	|NA	|NA	|NA	|NA	|NA
chr1	18374809	Dlo_010360.1	NA	|NA	|NA	|NA	|NA	|NA
chr1	23500515	Dlo_008870.2	NA	|GO:0003723; RNA binding; function|GO:0006396; RNA processing; process|GO:0016779; nucleotidyltransferase activity; function	|IPR002646; Poly A polymerase, head domain	|hypothetical protein; K00974 tRNA nucleotidyltransferase (CCA-adding enzyme) [EC:2.7.7.72 3.1.3.- 3.1.4.-]	|Q9Y7U9	|B9T6L0
chr1	23501500	Dlo_008870.2	NA	|GO:0003723; RNA binding; function|GO:0006396; RNA processing; process|GO:0016779; nucleotidyltransferase activity; function	|IPR002646; Poly A polymerase, head domain	|hypothetical protein; K00974 tRNA nucleotidyltransferase (CCA-adding enzyme) [EC:2.7.7.72 3.1.3.- 3.1.4.-]	|Q9Y7U9	|B9T6L0
chr1	23506424	Dlo_008870.2	NA	|GO:0003723; RNA binding; function|GO:0006396; RNA processing; process|GO:0016779; nucleotidyltransferase activity; function	|IPR002646; Poly A polymerase, head domain	|hypothetical protein; K00974 tRNA nucleotidyltransferase (CCA-adding enzyme) [EC:2.7.7.72 3.1.3.- 3.1.4.-]	|Q9Y7U9	|B9T6L0
chr1	23594405	Dlo_008877.1	NA	|GO:0005759; mitochondrial matrix; component	|IPR003428; Mitochondrial glycoprotein	|NA	|Q8W487	|B9T1L3
chr1	23605681	Dlo_008878.1	NA	|GO:0005643; nuclear pore; component|GO:0006810; transport; process	|IPR001849; Pleckstrin homology domain|IPR007231; Nucleoporin interacting component Nup93/Nic96	|hypothetical protein LOC100252000; K14309 nuclear pore complex protein Nup93	|O22224	|D7THT1
chr1	24394377	Dlo_008913.1	NA	|GO:0003677; DNA binding; function|GO:0003697; single-stranded DNA binding; function|GO:0005524; ATP binding; function|GO:0006259; DNA metabolic process; process|GO:0006281; DNA repair; process|GO:0008094; DNA-dependent ATPase activity; function|GO:0009432; SOS response; process	|IPR013765; DNA recombination and repair protein RecA|IPR020584; DNA recombination/repair protein RecA, conserved site|IPR020587; DNA recombination and repair protein RecA, monomer-monomer interface|IPR020588; DNA recombination and repair protein RecA-like, ATP-binding domain	|hypothetical protein LOC100257827; K03553 recombination protein RecA	|Q8RY99	|D7TSA5
chr1	24394514	Dlo_008913.1	NA	|GO:0003677; DNA binding; function|GO:0003697; single-stranded DNA binding; function|GO:0005524; ATP binding; function|GO:0006259; DNA metabolic process; process|GO:0006281; DNA repair; process|GO:0008094; DNA-dependent ATPase activity; function|GO:0009432; SOS response; process	|IPR013765; DNA recombination and repair protein RecA|IPR020584; DNA recombination/repair protein RecA, conserved site|IPR020587; DNA recombination and repair protein RecA, monomer-monomer interface|IPR020588; DNA recombination and repair protein RecA-like, ATP-binding domain	|hypothetical protein LOC100257827; K03553 recombination protein RecA	|Q8RY99	|D7TSA5
chr1	24398772	Dlo_008913.1	NA	|GO:0003677; DNA binding; function|GO:0003697; single-stranded DNA binding; function|GO:0005524; ATP binding; function|GO:0006259; DNA metabolic process; process|GO:0006281; DNA repair; process|GO:0008094; DNA-dependent ATPase activity; function|GO:0009432; SOS response; process	|IPR013765; DNA recombination and repair protein RecA|IPR020584; DNA recombination/repair protein RecA, conserved site|IPR020587; DNA recombination and repair protein RecA, monomer-monomer interface|IPR020588; DNA recombination and repair protein RecA-like, ATP-binding domain	|hypothetical protein LOC100257827; K03553 recombination protein RecA	|Q8RY99	|D7TSA5
chr1	24398778	Dlo_008913.1	NA	|GO:0003677; DNA binding; function|GO:0003697; single-stranded DNA binding; function|GO:0005524; ATP binding; function|GO:0006259; DNA metabolic process; process|GO:0006281; DNA repair; process|GO:0008094; DNA-dependent ATPase activity; function|GO:0009432; SOS response; process	|IPR013765; DNA recombination and repair protein RecA|IPR020584; DNA recombination/repair protein RecA, conserved site|IPR020587; DNA recombination and repair protein RecA, monomer-monomer interface|IPR020588; DNA recombination and repair protein RecA-like, ATP-binding domain	|hypothetical protein LOC100257827; K03553 recombination protein RecA	|Q8RY99	|D7TSA5
chr1	24398789	Dlo_008913.1	NA	|GO:0003677; DNA binding; function|GO:0003697; single-stranded DNA binding; function|GO:0005524; ATP binding; function|GO:0006259; DNA metabolic process; process|GO:0006281; DNA repair; process|GO:0008094; DNA-dependent ATPase activity; function|GO:0009432; SOS response; process	|IPR013765; DNA recombination and repair protein RecA|IPR020584; DNA recombination/repair protein RecA, conserved site|IPR020587; DNA recombination and repair protein RecA, monomer-monomer interface|IPR020588; DNA recombination and repair protein RecA-like, ATP-binding domain	|hypothetical protein LOC100257827; K03553 recombination protein RecA	|Q8RY99	|D7TSA5
chr1	26054135	Dlo_008985.1	NA	|GO:0005525; GTP binding; function	|IPR006073; GTP binding domain	|hypothetical protein LOC100265605; K13427 nitric-oxide synthase, plant [EC:1.14.13.39]	|P54453	|B9SVS2
chr1	26055943	Dlo_008985.1	NA	|GO:0005525; GTP binding; function	|IPR006073; GTP binding domain	|hypothetical protein LOC100265605; K13427 nitric-oxide synthase, plant [EC:1.14.13.39]	|P54453	|B9SVS2
chr1	27386978	Dlo_024684.1	NA	|GO:0005515; protein binding; function	|IPR001611; Leucine-rich repeat|IPR003591; Leucine-rich repeat, typical subtype|IPR013210; Leucine-rich repeat-containing N-terminal, type 2|IPR025875; Leucine rich repeat 4	|FLS2; FLS2 (FLAGELLIN-SENSITIVE 2); ATP binding / kinase/ protein binding / protein serine/threonine kinase/ transmembrane receptor protein serine/threonine kinase; K13420 LRR receptor-like serine/threonine-protein kinase FLS2 [EC:2.7.11.1]	|Q9C9H7	|B9N959
chr1	29908482	Dlo_003348.2	NA	|GO:0046983; protein dimerization activity; function	|IPR011598; Myc-type, basic helix-loop-helix (bHLH) domain	|NA	|Q8H102	|B9SN18
chr1	30032460	Dlo_003355.1	NA	|GO:0005515; protein binding; function|GO:0005622; intracellular; component|GO:0008270; zinc ion binding; function	|IPR000315; Zinc finger, B-box|IPR001841; Zinc finger, RING-type|IPR003347; JmjC domain	|hypothetical protein LOC100261347; K11449 jumonji domain-containing protein 1 [EC:1.14.11.-]	|Q9SSE9	|B9RSE9
chr1	30099947	Dlo_003359.2	NA	|GO:0004190; aspartic-type endopeptidase activity; function|GO:0006508; proteolysis; process	|IPR001461; Aspartic peptidase	|aspartyl protease family protein; K00924 [EC:2.7.1.-]	|Q9S9K4	|B9IA88
chr1	30248769	Dlo_003371.1	NA	|GO:0005515; protein binding; function	|IPR001611; Leucine-rich repeat|IPR003591; Leucine-rich repeat, typical subtype	|serine/threonine-protein kinase bri1, putative (EC:2.7.11.25 3.1.3.16); K13415 protein brassinosteroid insensitive 1 [EC:2.7.10.1 2.7.11.1]	|Q9C9H7	|F6GW01
chr1	30418966	Dlo_003377.2	NA	|GO:0005524; ATP binding; function|GO:0016301; kinase activity; function|GO:0016310; phosphorylation; process|GO:2001070; starch binding; function	|IPR002044; Carbohydrate binding module family 20|IPR002192; Pyruvate phosphate dikinase, PEP/pyruvate-binding	|SEX1; SEX1 (STARCH EXCESS 1); alpha-glucan, water dikinase; K08244 alpha-glucan, water dikinase [EC:2.7.9.4]	|Q6ZY51	|B9RXZ3
chr1	30491754	Dlo_003383.1	NA	|NA	|IPR009915; NnrU	|NA	|Q9SAC0	|C6TDQ5
chr1	30492348	Dlo_003383.1	NA	|NA	|IPR009915; NnrU	|NA	|Q9SAC0	|C6TDQ5
chr1	33624645	Dlo_026281.1	NA	|GO:0005215; transporter activity; function|GO:0006810; transport; process|GO:0016020; membrane; component	|IPR000109; Proton-dependent oligopeptide transporter family	|hypothetical protein; K14638 solute carrier family 15 (peptide/histidine transporter), member 3/4	|Q8H157	|F6HPF6
chr2	4723027	Dlo_030698.1	NA	|GO:0006914; autophagy; process	|IPR007243; Atg6/Beclin	|ATG6; beclin 1 protein; K08334 beclin 1	|Q9M367	|Q4A186
chr2	6018424	Dlo_030804.1	NA	|NA	|NA	|NA	|NA	|D7TMP8
chr2	6083285	Dlo_030807.1	NA	|GO:0003677; DNA binding; function|GO:0003700; sequence-specific DNA binding transcription factor activity; function|GO:0005634; nucleus; component|GO:0006355; regulation of transcription, DNA-templated; process|GO:0046983; protein dimerization activity; function	|IPR002100; Transcription factor, MADS-box|IPR002487; Transcription factor, K-box	|MADS1; MAD-box transcripion factor; K09264 MADS-box transcription factor, plant	|P29381	|G8FUQ3
chr2	6623337	Dlo_030843.1	NA	|GO:0008152; metabolic process; process|GO:0016491; oxidoreductase activity; function	|IPR002198; Short-chain dehydrogenase/reductase SDR|IPR002347; Glucose/ribitol dehydrogenase|IPR020904; Short-chain dehydrogenase/reductase, conserved site	|hypothetical protein LOC100265035; K13606 chlorophyll(ide) b reductase [EC:1.1.1.294]	|Q8LEU3	|D7TA80
chr2	6872531	Dlo_030860.1	NA	|GO:0000287; magnesium ion binding; function|GO:0005737; cytoplasm; component|GO:0008253; 5'-nucleotidase activity; function	|IPR006434; Pyrimidine 5'-nucleotidase, eukaryotic	|hypothetical protein; K01081 5'-nucleotidase [EC:3.1.3.5]	|Q7SYN4	|D7T3A2
chr2	8223660	Dlo_010563.1	NA	|GO:0005515; protein binding; function	|IPR002110; Ankyrin repeat|IPR020683; Ankyrin repeat-containing domain|IPR026961; PGG domain|IPR027001; Caskin/Ankyrin repeat-containing protein	|NA	|Q9C7A2	|G7KD39
chr2	10054090	Dlo_029361.1	NA	|GO:0004435; phosphatidylinositol phospholipase C activity; function|GO:0005515; protein binding; function|GO:0006629; lipid metabolic process; process|GO:0007165; signal transduction; process|GO:0035556; intracellular signal transduction; process	|IPR000008; C2 domain|IPR000909; Phospholipase C, phosphatidylinositol-specific , X domain|IPR001192; Phosphoinositide phospholipase C family|IPR001711; Phospholipase C, phosphatidylinositol-specific, Y domain|IPR015359; Phospholipase C, phosphoinositol-specific, EF-hand-like	|hypothetical protein LOC100255373; K05857 phospholipase C, delta [EC:3.1.4.11]	|Q944C1	|F6GUR2
chr2	10105362	Dlo_029369.2	NA	|GO:0016773; phosphotransferase activity, alcohol group as acceptor; function	|IPR002173; Carbohydrate/puine kinase, PfkB, conserved site|IPR011611; Carbohydrate kinase PfkB	|NA	|Q93Z01	|F6GUR6
chr2	10163435	Dlo_029374.1	NA	|GO:0005524; ATP binding; function|GO:0016020; membrane; component|GO:0016887; ATPase activity; function	|IPR003439; ABC transporter-like|IPR003593; AAA+ ATPase domain|IPR013525; ABC-2 type transporter|IPR013581; Plant PDR ABC transporter associated|IPR029481; ABC-transporter extracellular N-terminal domain	|ABC multidrug transporter (EC:3.6.3.-); K01552 [EC:3.6.3.-]	|Q7PC88	|D7LLE6
chr2	10190103	Dlo_029378.1	NA	|GO:0005515; protein binding; function|GO:0008270; zinc ion binding; function	|IPR001841; Zinc finger, RING-type|IPR017907; Zinc finger, RING-type, conserved site	|NA	|Q99MB7	|B9SI15
chr2	10221961	Dlo_029383.1	NA	|GO:0003676; nucleic acid binding; function|GO:0046872; metal ion binding; function	|IPR000504; RNA recognition motif domain|IPR000571; Zinc finger, CCCH-type	|hypothetical protein LOC100246760; K13107 RNA-binding motif protein, X-linked 2	|Q9SD61	|F6GUS5
chr2	10538268	Dlo_029419.1	NA	|GO:0005515; protein binding; function	|IPR002110; Ankyrin repeat|IPR020683; Ankyrin repeat-containing domain|IPR027001; Caskin/Ankyrin repeat-containing protein	|RIPK4; receptor-interacting serine-threonine kinase 4; K08848 receptor-interacting serine/threonine-protein kinase 4 [EC:2.7.11.1]	|P57078	|B9N282
chr2	10687492	Dlo_029437.1	NA	|GO:0004672; protein kinase activity; function|GO:0005524; ATP binding; function|GO:0006468; protein phosphorylation; process|GO:0016021; integral component of membrane; component|GO:0055085; transmembrane transport; process	|IPR000719; Protein kinase domain|IPR001245; Serine-threonine/tyrosine-protein kinase catalytic domain|IPR002290; Serine/threonine/dual specificity protein kinase, catalytic domain|IPR008271; Serine/threonine-protein kinase, active site|IPR011701; Major facilitator superfamily|IPR017441; Protein kinase, ATP binding site|IPR020846; Major facilitator superfamily domain	|MFS family transporter: sugar; K08193 MFS transporter, ACS family, solute carrier family 17 (sodium-dependent inorganic phosphate cotransporter), other	|Q66GI9	|B9GIV5
chr2	10981052	Dlo_029469.1	NA	|GO:0004672; protein kinase activity; function|GO:0005524; ATP binding; function|GO:0006468; protein phosphorylation; process	|IPR000719; Protein kinase domain|IPR001245; Serine-threonine/tyrosine-protein kinase catalytic domain	|hypothetical protein LOC100249852; K14500 BR-signaling kinase [EC:2.7.11.1]	|Q9FHD7	|B9S387
chr2	11354884	Dlo_029520.1	NA	|GO:0006397; mRNA processing; process	|IPR002483; PWI domain	|copper ion binding protein, putative; K13171 serine/arginine repetitive matrix protein 1	|Q52KI8	|F6GUY6
chr2	12687172	Dlo_017953.1	NA	|NA	|NA	|NA	|NA	|NA
chr2	12776378	Dlo_017959.1	NA	|NA	|NA	|NA	|NA	|NA
chr2	12815037	Dlo_017961.1	NA	|NA	|NA	|NA	|Q9SY57	|B9IBP5
chr2	12874285	Dlo_017964.1	NA	|GO:0008152; metabolic process; process	|IPR000583; Class II glutamine amidotransferase domain|IPR017932; Glutamine amidotransferase type 2 domain	|hypothetical protein; K00284 glutamate synthase (ferredoxin) [EC:1.4.7.1]	|Q9ZNZ7	|B9H8U4
chr2	12984661	Dlo_017967.1	NA	|NA	|NA	|NA	|NA	|NA
chr2	12986427	Dlo_017967.1	NA	|NA	|NA	|NA	|NA	|NA
chr2	13897811	Dlo_032668.1	NA	|GO:0004198; calcium-dependent cysteine-type endopeptidase activity; function|GO:0005622; intracellular; component|GO:0006508; proteolysis; process	|IPR000169; Cysteine peptidase, cysteine active site|IPR001300; Peptidase C2, calpain, catalytic domain|IPR022682; Peptidase C2, calpain, large subunit, domain III|IPR022683; Peptidase C2, calpain, domain III|IPR022684; Peptidase C2, calpain family	|hypothetical protein ; K08585 calpain, invertebrate [EC:3.4.22.-]	|Q8RVL2	|B9SBQ0
chr2	14072812	Dlo_032683.1	NA	|NA	|NA	|NA	|NA	|Q9LHN9
chr2	14524103	Dlo_032732.1	NA	|GO:0005525; GTP binding; function	|IPR006073; GTP binding domain|IPR030378; Circularly permuted (CP)-type guanine nucleotide-binding (G) domain	|similar to GTP-binding family protein; K14539 large subunit GTPase 1 [EC:3.6.1.-]	|Q9SJF1	|B9RJ08
chr2	14957671	Dlo_032762.1	NA	|GO:0016491; oxidoreductase activity; function|GO:0016706; oxidoreductase activity, acting on paired donors, with incorporation or reduction of molecular oxygen, 2-oxoglutarate as one donor, and incorporation of one atom each of oxygen into both donors; function|GO:0055114; oxidation-reduction process; process	|IPR005123; Oxoglutarate/iron-dependent dioxygenase|IPR026992; Non-haem dioxygenase N-terminal domain	|hypothetical protein; K06892	|Q05965	|B9IDF7
chr2	15674604	Dlo_032823.1	NA	|NA	|NA	|NA	|NA	|NA
chr2	17069385	Dlo_018292.1	NA	|GO:0005515; protein binding; function	|IPR001611; Leucine-rich repeat|IPR003591; Leucine-rich repeat, typical subtype|IPR013210; Leucine-rich repeat-containing N-terminal, type 2	|hypothetical protein; K13420 LRR receptor-like serine/threonine-protein kinase FLS2 [EC:2.7.11.1]	|Q8VZG8	|F6H6I3
chr2	18395024	Dlo_005559.1	NA	|GO:0003937; IMP cyclohydrolase activity; function|GO:0004643; phosphoribosylaminoimidazolecarboxamide formyltransferase activity; function|GO:0006164; purine nucleotide biosynthetic process; process	|IPR002695; AICARFT/IMPCHase bienzyme|IPR011607; Methylglyoxal synthase-like domain	|bifunctional purine biosynthesis protein, putative (EC:2.1.2.3); K00602 phosphoribosylaminoimidazolecarboxamide formyltransferase / IMP cyclohydrolase [EC:2.1.2.3 3.5.4.10]	|A9VRF5	|B9SXJ1
chr2	18831849	Dlo_005604.1	NA	|GO:0004421; hydroxymethylglutaryl-CoA synthase activity; function|GO:0008299; isoprenoid biosynthetic process; process	|IPR000590; Hydroxymethylglutaryl-coenzyme A synthase, active site|IPR013528; Hydroxymethylglutaryl-coenzyme A synthase, N-terminal|IPR013746; Hydroxymethylglutaryl-coenzyme A synthase C-terminal domain	|hydroxymethylglutaryl-CoA synthase, putative (EC:2.3.3.10); K01641 hydroxymethylglutaryl-CoA synthase [EC:2.3.3.10]	|P54873	|A9ZMZ7
chr2	20153271	Dlo_015345.1	NA	|GO:0005515; protein binding; function|GO:0016773; phosphotransferase activity, alcohol group as acceptor; function	|IPR000403; Phosphatidylinositol 3-/4-kinase, catalytic domain|IPR003151; PIK-related kinase, FAT|IPR003152; PIK-related kinase, FATC|IPR014009; PIK-related kinase|IPR018936; Phosphatidylinositol 3/4-kinase, conserved site	|ataxia telangiectasia mutated, putative (EC:2.7.11.1); K04728 ataxia telangectasia mutated family protein [EC:2.7.11.1]	|Q9M3G7	|B9RB21
chr2	20170709	Dlo_015345.1	NA	|GO:0005515; protein binding; function|GO:0016773; phosphotransferase activity, alcohol group as acceptor; function	|IPR000403; Phosphatidylinositol 3-/4-kinase, catalytic domain|IPR003151; PIK-related kinase, FAT|IPR003152; PIK-related kinase, FATC|IPR014009; PIK-related kinase|IPR018936; Phosphatidylinositol 3/4-kinase, conserved site	|ataxia telangiectasia mutated, putative (EC:2.7.11.1); K04728 ataxia telangectasia mutated family protein [EC:2.7.11.1]	|Q9M3G7	|B9RB21
chr2	20171165	Dlo_015345.1	NA	|GO:0005515; protein binding; function|GO:0016773; phosphotransferase activity, alcohol group as acceptor; function	|IPR000403; Phosphatidylinositol 3-/4-kinase, catalytic domain|IPR003151; PIK-related kinase, FAT|IPR003152; PIK-related kinase, FATC|IPR014009; PIK-related kinase|IPR018936; Phosphatidylinositol 3/4-kinase, conserved site	|ataxia telangiectasia mutated, putative (EC:2.7.11.1); K04728 ataxia telangectasia mutated family protein [EC:2.7.11.1]	|Q9M3G7	|B9RB21
chr2	20171191	Dlo_015345.1	NA	|GO:0005515; protein binding; function|GO:0016773; phosphotransferase activity, alcohol group as acceptor; function	|IPR000403; Phosphatidylinositol 3-/4-kinase, catalytic domain|IPR003151; PIK-related kinase, FAT|IPR003152; PIK-related kinase, FATC|IPR014009; PIK-related kinase|IPR018936; Phosphatidylinositol 3/4-kinase, conserved site	|ataxia telangiectasia mutated, putative (EC:2.7.11.1); K04728 ataxia telangectasia mutated family protein [EC:2.7.11.1]	|Q9M3G7	|B9RB21
chr2	20184360	Dlo_015345.1	NA	|GO:0005515; protein binding; function|GO:0016773; phosphotransferase activity, alcohol group as acceptor; function	|IPR000403; Phosphatidylinositol 3-/4-kinase, catalytic domain|IPR003151; PIK-related kinase, FAT|IPR003152; PIK-related kinase, FATC|IPR014009; PIK-related kinase|IPR018936; Phosphatidylinositol 3/4-kinase, conserved site	|ataxia telangiectasia mutated, putative (EC:2.7.11.1); K04728 ataxia telangectasia mutated family protein [EC:2.7.11.1]	|Q9M3G7	|B9RB21
chr2	20186936	Dlo_015345.1	NA	|GO:0005515; protein binding; function|GO:0016773; phosphotransferase activity, alcohol group as acceptor; function	|IPR000403; Phosphatidylinositol 3-/4-kinase, catalytic domain|IPR003151; PIK-related kinase, FAT|IPR003152; PIK-related kinase, FATC|IPR014009; PIK-related kinase|IPR018936; Phosphatidylinositol 3/4-kinase, conserved site	|ataxia telangiectasia mutated, putative (EC:2.7.11.1); K04728 ataxia telangectasia mutated family protein [EC:2.7.11.1]	|Q9M3G7	|B9RB21
chr2	20199631	Dlo_015345.1	NA	|GO:0005515; protein binding; function|GO:0016773; phosphotransferase activity, alcohol group as acceptor; function	|IPR000403; Phosphatidylinositol 3-/4-kinase, catalytic domain|IPR003151; PIK-related kinase, FAT|IPR003152; PIK-related kinase, FATC|IPR014009; PIK-related kinase|IPR018936; Phosphatidylinositol 3/4-kinase, conserved site	|ataxia telangiectasia mutated, putative (EC:2.7.11.1); K04728 ataxia telangectasia mutated family protein [EC:2.7.11.1]	|Q9M3G7	|B9RB21
chr2	20297049	Dlo_015351.1	NA	|GO:0005452; inorganic anion exchanger activity; function|GO:0006820; anion transport; process|GO:0016020; membrane; component|GO:0016021; integral component of membrane; component	|IPR003020; Bicarbonate transporter, eukaryotic|IPR011531; Bicarbonate transporter, C-terminal	|anion exchange protein 3-like; K13856 solute carrier family 4 (anion exchanger), member 3	|Q9M1P7	|A5JUZ5
chr2	20298751	Dlo_015351.1	NA	|GO:0005452; inorganic anion exchanger activity; function|GO:0006820; anion transport; process|GO:0016020; membrane; component|GO:0016021; integral component of membrane; component	|IPR003020; Bicarbonate transporter, eukaryotic|IPR011531; Bicarbonate transporter, C-terminal	|anion exchange protein 3-like; K13856 solute carrier family 4 (anion exchanger), member 3	|Q9M1P7	|A5JUZ5
chr2	20304423	Dlo_015351.1	NA	|GO:0005452; inorganic anion exchanger activity; function|GO:0006820; anion transport; process|GO:0016020; membrane; component|GO:0016021; integral component of membrane; component	|IPR003020; Bicarbonate transporter, eukaryotic|IPR011531; Bicarbonate transporter, C-terminal	|anion exchange protein 3-like; K13856 solute carrier family 4 (anion exchanger), member 3	|Q9M1P7	|A5JUZ5
chr2	20310662	Dlo_015352.1	NA	|NA	|IPR017930; Myb domain	|hypothetical protein LOC100243240; K09422 myb proto-oncogene protein, plant	|Q9S7L2	|A5AMY7
chr2	20316563	Dlo_015353.1	NA	|GO:0016788; hydrolase activity, acting on ester bonds; function	|IPR001087; GDSL lipase/esterase	|NA	|Q9FM04	|B9I3B2
chr2	20323557	Dlo_015356.1	NA	|GO:0016020; membrane; component|GO:0016021; integral component of membrane; component	|IPR000620; EamA domain|IPR004853; Triose-phosphate transporter domain	|cell division protein kinase 11B-like; K08818 cell division cycle 2-like [EC:2.7.11.22]	|Q8RXN3	|B9RB11
chr2	20359492	Dlo_015361.1	NA	|NA	|IPR003397; Mitochondrial inner membrane translocase subunit Tim17/Tim22/Tim23/peroxisomal protein PMP24	|NA	|NA	|B9RB05
chr2	20359978	Dlo_015361.1	NA	|NA	|IPR003397; Mitochondrial inner membrane translocase subunit Tim17/Tim22/Tim23/peroxisomal protein PMP24	|NA	|NA	|B9RB05
chr2	20374420	Dlo_015363.1	NA	|GO:0009055; electron carrier activity; function|GO:0015035; protein disulfide oxidoreductase activity; function|GO:0045454; cell redox homeostasis; process	|IPR002109; Glutaredoxin|IPR014025; Glutaredoxin subgroup|IPR017937; Thioredoxin, conserved site	|hypothetical protein LOC100260385; K03676 glutaredoxin 3	|Q8L8T2	|B3F8F3
chr2	20391868	Dlo_015365.1	NA	|NA	|NA	|NA	|NA	|B9I3G3
chr2	20391874	Dlo_015365.1	NA	|NA	|NA	|NA	|NA	|B9I3G3
chr2	20434740	Dlo_015370.1	NA	|GO:0000159; protein phosphatase type 2A complex; component|GO:0005515; protein binding; function|GO:0007165; signal transduction; process|GO:0008601; protein phosphatase type 2A regulator activity; function	|IPR000009; Protein phosphatase 2A, regulatory subunit PR55|IPR001680; WD40 repeat	|hypothetical protein; K04354 protein phosphatase 2 (formerly 2A), regulatory subunit B	|Q39247	|D7SHP1
chr2	21365962	Dlo_015469.1	NA	|GO:0003824; catalytic activity; function|GO:0006520; cellular amino acid metabolic process; process|GO:0008483; transaminase activity; function|GO:0009058; biosynthetic process; process|GO:0030170; pyridoxal phosphate binding; function	|IPR000796; Aspartate/other aminotransferase|IPR004838; Aminotransferases, class-I, pyridoxal-phosphate-binding site|IPR004839; Aminotransferase, class I/classII	|aspartate transaminase (EC:2.6.1.1); K00813 aspartate aminotransferase [EC:2.6.1.1]	|P46248	|B9HAW0
chr2	22032825	Dlo_000594.2	NA	|NA	|IPR002885; Pentatricopeptide repeat	|Cell division protein ftsH, putative (EC:3.6.4.3); K03798 cell division protease FtsH [EC:3.4.24.-]	|Q9LS72	|D7TEQ6
chr2	22972156	Dlo_000621.1	NA	|GO:0008033; tRNA processing; process|GO:0050660; flavin adenine dinucleotide binding; function	|IPR002218; Glucose-inhibited division protein A-related	|glucose inhibited division protein A, putative; K03495 glucose inhibited division protein A	|Q55694	|B9RRF2
chr2	23080955	Dlo_000630.1	NA	|GO:0003677; DNA binding; function|GO:0005524; ATP binding; function	|IPR000330; SNF2-related|IPR001650; Helicase, C-terminal|IPR014001; Helicase superfamily 1/2, ATP-binding domain	|PGBD3, ERCC6; piggyBac transposable element derived 3; K10841 DNA excision repair protein ERCC-6	|Q8W103	|B9RRF4
chr2	23082760	Dlo_000630.1	NA	|GO:0003677; DNA binding; function|GO:0005524; ATP binding; function	|IPR000330; SNF2-related|IPR001650; Helicase, C-terminal|IPR014001; Helicase superfamily 1/2, ATP-binding domain	|PGBD3, ERCC6; piggyBac transposable element derived 3; K10841 DNA excision repair protein ERCC-6	|Q8W103	|B9RRF4
chr2	23083487	Dlo_000630.1	NA	|GO:0003677; DNA binding; function|GO:0005524; ATP binding; function	|IPR000330; SNF2-related|IPR001650; Helicase, C-terminal|IPR014001; Helicase superfamily 1/2, ATP-binding domain	|PGBD3, ERCC6; piggyBac transposable element derived 3; K10841 DNA excision repair protein ERCC-6	|Q8W103	|B9RRF4
chr2	23083882	Dlo_000630.1	NA	|GO:0003677; DNA binding; function|GO:0005524; ATP binding; function	|IPR000330; SNF2-related|IPR001650; Helicase, C-terminal|IPR014001; Helicase superfamily 1/2, ATP-binding domain	|PGBD3, ERCC6; piggyBac transposable element derived 3; K10841 DNA excision repair protein ERCC-6	|Q8W103	|B9RRF4
chr2	23283478	Dlo_000639.2	NA	|GO:0003677; DNA binding; function|GO:0003916; DNA topoisomerase activity; function|GO:0003917; DNA topoisomerase type I activity; function|GO:0005694; chromosome; component|GO:0006265; DNA topological change; process	|IPR000380; DNA topoisomerase, type IA|IPR003601; DNA topoisomerase, type IA, domain 2|IPR003602; DNA topoisomerase, type IA, DNA-binding domain|IPR006171; Toprim domain|IPR013497; DNA topoisomerase, type IA, central|IPR013498; DNA topoisomerase, type IA, zn finger|IPR023406; DNA topoisomerase, type IA, active site	|prokaryotic DNA topoisomerase, putative (EC:5.99.1.2); K03165 DNA topoisomerase III [EC:5.99.1.2]	|Q9LVP1	|B9SN22
chr2	23306338	Dlo_000639.2	NA	|GO:0003677; DNA binding; function|GO:0003916; DNA topoisomerase activity; function|GO:0003917; DNA topoisomerase type I activity; function|GO:0005694; chromosome; component|GO:0006265; DNA topological change; process	|IPR000380; DNA topoisomerase, type IA|IPR003601; DNA topoisomerase, type IA, domain 2|IPR003602; DNA topoisomerase, type IA, DNA-binding domain|IPR006171; Toprim domain|IPR013497; DNA topoisomerase, type IA, central|IPR013498; DNA topoisomerase, type IA, zn finger|IPR023406; DNA topoisomerase, type IA, active site	|prokaryotic DNA topoisomerase, putative (EC:5.99.1.2); K03165 DNA topoisomerase III [EC:5.99.1.2]	|Q9LVP1	|B9SN22
chr2	23311555	Dlo_000639.2	NA	|GO:0003677; DNA binding; function|GO:0003916; DNA topoisomerase activity; function|GO:0003917; DNA topoisomerase type I activity; function|GO:0005694; chromosome; component|GO:0006265; DNA topological change; process	|IPR000380; DNA topoisomerase, type IA|IPR003601; DNA topoisomerase, type IA, domain 2|IPR003602; DNA topoisomerase, type IA, DNA-binding domain|IPR006171; Toprim domain|IPR013497; DNA topoisomerase, type IA, central|IPR013498; DNA topoisomerase, type IA, zn finger|IPR023406; DNA topoisomerase, type IA, active site	|prokaryotic DNA topoisomerase, putative (EC:5.99.1.2); K03165 DNA topoisomerase III [EC:5.99.1.2]	|Q9LVP1	|B9SN22
chr2	23383608	dlo_034369.1	NA	|NA	|IPR000477; Reverse transcriptase domain	|Retrotransposon TYA Gag and TYB Pol genes; transcribed/translated as one unit; polyprotein is processed to make a nucleocapsid-like protein (Gag), reverse transcriptase (RT), protease (PR), and integrase (IN); similar to retroviral genes (EC:3.4.23.- 3.1.26.4 2.7.7.7 2.7.7.49); K07497 putative transposase	|Q7LHG5	|A5BAW1
chr2	23425447	Dlo_000642.1	NA	|GO:0001735; prenylcysteine oxidase activity; function|GO:0016670; oxidoreductase activity, acting on a sulfur group of donors, oxygen as acceptor; function|GO:0030328; prenylcysteine catabolic process; process|GO:0055114; oxidation-reduction process; process	|IPR010795; Prenylcysteine lyase|IPR017046; Prenylcysteine oxidase	|hypothetical protein; K05906 prenylcysteine oxidase [EC:1.8.3.5]	|P57681	|B9RRG4
chr2	23427289	Dlo_000642.1	NA	|GO:0001735; prenylcysteine oxidase activity; function|GO:0016670; oxidoreductase activity, acting on a sulfur group of donors, oxygen as acceptor; function|GO:0030328; prenylcysteine catabolic process; process|GO:0055114; oxidation-reduction process; process	|IPR010795; Prenylcysteine lyase|IPR017046; Prenylcysteine oxidase	|hypothetical protein; K05906 prenylcysteine oxidase [EC:1.8.3.5]	|P57681	|B9RRG4
chr2	23427352	Dlo_000642.1	NA	|GO:0001735; prenylcysteine oxidase activity; function|GO:0016670; oxidoreductase activity, acting on a sulfur group of donors, oxygen as acceptor; function|GO:0030328; prenylcysteine catabolic process; process|GO:0055114; oxidation-reduction process; process	|IPR010795; Prenylcysteine lyase|IPR017046; Prenylcysteine oxidase	|hypothetical protein; K05906 prenylcysteine oxidase [EC:1.8.3.5]	|P57681	|B9RRG4
chr2	23428825	Dlo_000642.1	NA	|GO:0001735; prenylcysteine oxidase activity; function|GO:0016670; oxidoreductase activity, acting on a sulfur group of donors, oxygen as acceptor; function|GO:0030328; prenylcysteine catabolic process; process|GO:0055114; oxidation-reduction process; process	|IPR010795; Prenylcysteine lyase|IPR017046; Prenylcysteine oxidase	|hypothetical protein; K05906 prenylcysteine oxidase [EC:1.8.3.5]	|P57681	|B9RRG4
chr2	23493028	Dlo_000647.1	NA	|GO:0007034; vacuolar transport; process	|IPR005024; Snf7 family	|hypothetical protein; K12195 charged multivesicular body protein 6	|Q8GXN6	|B9H4L4
chr2	23557855	Dlo_000650.1	NA	|GO:0070403; NAD+ binding; function	|IPR003000; Sirtuin family|IPR026590; Sirtuin family, catalytic core domain	|chromatin regulatory protein sir2, putative; K11414 NAD-dependent deacetylase sirtuin 4 [EC:3.5.1.-]	|Q94AQ6	|D7M216
chr2	23557892	Dlo_000650.1	NA	|GO:0070403; NAD+ binding; function	|IPR003000; Sirtuin family|IPR026590; Sirtuin family, catalytic core domain	|chromatin regulatory protein sir2, putative; K11414 NAD-dependent deacetylase sirtuin 4 [EC:3.5.1.-]	|Q94AQ6	|D7M216
chr2	23640188	Dlo_000658.1	NA	|NA	|NA	|NA	|NA	|NA
chr2	24499359	Dlo_018977.1	NA	|NA	|IPR001247; Exoribonuclease, phosphorolytic domain 1	|hypothetical protein; K12590 exosome complex component RRP46	|Q84T68	|B9IKJ0
chr2	24518581	Dlo_018979.1	NA	|NA	|IPR004263; Exostosin-like	|rib-1; related to mammalian RIB-affecting EXT gene family member (rib-1); K02366 glucuronyl/N-acetylglucosaminyl transferase EXT1 [EC:2.4.1.224 2.4.1.225]	|Q9FFN2	|F6H3D8
chr2	25017084	Dlo_019030.1	NA	|GO:0005515; protein binding; function	|IPR013026; Tetratricopeptide repeat-containing domain	|NA	|Q9Y6J0	|D7STK1
chr2	25526986	Dlo_019078.1	NA	|GO:0016787; hydrolase activity; function	|IPR004843; Calcineurin-like phosphoesterase domain, apaH type|IPR025733; Iron/zinc purple acid phosphatase-like C-terminal domain	|Hypothetical protein CBG00344; K01113 alkaline phosphatase D [EC:3.1.3.1]	|Q949Y3	|B9N717
chr2	25531331	Dlo_019078.1	NA	|GO:0016787; hydrolase activity; function	|IPR004843; Calcineurin-like phosphoesterase domain, apaH type|IPR025733; Iron/zinc purple acid phosphatase-like C-terminal domain	|Hypothetical protein CBG00344; K01113 alkaline phosphatase D [EC:3.1.3.1]	|Q949Y3	|B9N717
chr2	25891062	Dlo_019115.1	NA	|GO:0000413; protein peptidyl-prolyl isomerization; process|GO:0003755; peptidyl-prolyl cis-trans isomerase activity; function|GO:0006457; protein folding; process	|IPR002130; Cyclophilin-type peptidyl-prolyl cis-trans isomerase domain|IPR020892; Cyclophilin-type peptidyl-prolyl cis-trans isomerase, conserved site|IPR024936; Cyclophilin-type peptidyl-prolyl cis-trans isomerase	|peptidyl-prolyl cis-trans isomerase, putative (EC:5.2.1.8); K12737 peptidyl-prolyl cis-trans isomerase SDCCAG10 [EC:5.2.1.8]	|Q6Q152	|F8WL74
chr2	25892811	Dlo_019115.1	NA	|GO:0000413; protein peptidyl-prolyl isomerization; process|GO:0003755; peptidyl-prolyl cis-trans isomerase activity; function|GO:0006457; protein folding; process	|IPR002130; Cyclophilin-type peptidyl-prolyl cis-trans isomerase domain|IPR020892; Cyclophilin-type peptidyl-prolyl cis-trans isomerase, conserved site|IPR024936; Cyclophilin-type peptidyl-prolyl cis-trans isomerase	|peptidyl-prolyl cis-trans isomerase, putative (EC:5.2.1.8); K12737 peptidyl-prolyl cis-trans isomerase SDCCAG10 [EC:5.2.1.8]	|Q6Q152	|F8WL74
chr2	25916097	Dlo_019118.1	NA	|GO:0003824; catalytic activity; function|GO:0004672; protein kinase activity; function|GO:0004674; protein serine/threonine kinase activity; function|GO:0004722; protein serine/threonine phosphatase activity; function|GO:0005524; ATP binding; function|GO:0006468; protein phosphorylation; process|GO:0006470; protein dephosphorylation; process	|IPR000222; Protein phosphatase 2C, manganese/magnesium aspartate binding site|IPR000719; Protein kinase domain|IPR000961; AGC-kinase, C-terminal|IPR001932; Protein phosphatase 2C (PP2C)-like domain|IPR002290; Serine/threonine/dual specificity protein kinase, catalytic domain|IPR008271; Serine/threonine-protein kinase, active site|IPR017441; Protein kinase, ATP binding site|IPR017892; Protein kin…	|protein phosphatase 2c, putative (EC:3.1.3.16); K14497 protein phosphatase 2C [EC:3.1.3.16]	|Q9CAJ0	|F6H3P6
chr2	29429608	Dlo_006742.1	NA	|GO:0003735; structural constituent of ribosome; function|GO:0005622; intracellular; component|GO:0005840; ribosome; component|GO:0006412; translation; process	|IPR005484; Ribosomal protein L18/L5	|50S ribosomal protein L18, putative; K02881 large subunit ribosomal protein L18	|Q5P316	|D7SND3
chr2	29492805	Dlo_006745.1	NA	|NA	|NA	|NA	|NA	|NA
chr2	29547705	Dlo_006748.1	NA	|GO:0003980; UDP-glucose:glycoprotein glucosyltransferase activity; function|GO:0006486; protein glycosylation; process|GO:0016757; transferase activity, transferring glycosyl groups; function	|IPR002495; Glycosyl transferase, family 8|IPR009448; UDP-glucose:Glycoprotein Glucosyltransferase	|similar to EBS1 (EMS-MUTAGENIZED BRI1 SUPPRESSOR 1); UDP-glucose:glycoprotein glucosyltransferase/ transferase, transferring glycosyl groups / transferase, transferring hexosyl groups; K11718 UDP-glucose:glycoprotein glucosyltransferase [EC:2.4.1.-]	|Q0WL80	|F6H932
chr2	31466031	Dlo_007537.1	NA	|GO:0003677; DNA binding; function|GO:0004518; nuclease activity; function	|IPR006166; ERCC4 domain	|Crossover junction endonuclease EME1, putative; K10882 crossover junction endonuclease EME1 [EC:3.1.22.-]	|C5H8J1	|G7LC63
chr2	31468777	Dlo_007537.1	NA	|GO:0003677; DNA binding; function|GO:0004518; nuclease activity; function	|IPR006166; ERCC4 domain	|Crossover junction endonuclease EME1, putative; K10882 crossover junction endonuclease EME1 [EC:3.1.22.-]	|C5H8J1	|G7LC63
chr2	31481538	Dlo_007540.1	NA	|GO:0004672; protein kinase activity; function|GO:0005524; ATP binding; function|GO:0006468; protein phosphorylation; process	|IPR000719; Protein kinase domain|IPR002290; Serine/threonine/dual specificity protein kinase, catalytic domain|IPR008271; Serine/threonine-protein kinase, active site|IPR017441; Protein kinase, ATP binding site	|hypothetical protein; K08819 Cdc2-related kinase, arginine/serine-rich [EC:2.7.11.22]	|Q9ZVM9	|B9T6L6
chr2	31488620	Dlo_007541.1	NA	|NA	|NA	|NA	|Q8LJT8	|B9H5M4
chr2	31921329	Dlo_024144.1	NA	|GO:0006486; protein glycosylation; process|GO:0008375; acetylglucosaminyltransferase activity; function	|IPR004139; Glycosyl transferase, family 13	|hypothetical protein; K00726 alpha-1,3-mannosyl-glycoprotein beta-1,2-N-acetylglucosaminyltransferase [EC:2.4.1.101]	|Q9XGM8	|Q9ST97
chr2	31921801	Dlo_024144.1	NA	|GO:0006486; protein glycosylation; process|GO:0008375; acetylglucosaminyltransferase activity; function	|IPR004139; Glycosyl transferase, family 13	|hypothetical protein; K00726 alpha-1,3-mannosyl-glycoprotein beta-1,2-N-acetylglucosaminyltransferase [EC:2.4.1.101]	|Q9XGM8	|Q9ST97
chr2	32107714	Dlo_024170.1	NA	|NA	|IPR004320; Protein of unknown function DUF241, plant	|NA	|NA	|F6I0V3
chr2	32242153	Dlo_024185.1	NA	|GO:0003676; nucleic acid binding; function	|IPR000504; RNA recognition motif domain|IPR001623; DnaJ domain|IPR018253; DnaJ domain, conserved site	|hypothetical protein LOC100261697; K09537 DnaJ homolog subfamily C member 17	|Q2KI83	|D7T3P2
chr2	32314492	Dlo_024197.1	NA	|GO:0005215; transporter activity; function|GO:0016021; integral component of membrane; component|GO:0055085; transmembrane transport; process	|IPR001958; Tetracycline resistance protein, TetA/multidrug resistance protein MdtG|IPR011701; Major facilitator superfamily|IPR020846; Major facilitator superfamily domain	|hypothetical protein; K14613 MFS transporter, PCFT/HCP family, solute carrier family 46 (folate transporter), member 1/3	|Q96MC6	|D7U503
chr2	32315890	Dlo_024197.1	NA	|GO:0005215; transporter activity; function|GO:0016021; integral component of membrane; component|GO:0055085; transmembrane transport; process	|IPR001958; Tetracycline resistance protein, TetA/multidrug resistance protein MdtG|IPR011701; Major facilitator superfamily|IPR020846; Major facilitator superfamily domain	|hypothetical protein; K14613 MFS transporter, PCFT/HCP family, solute carrier family 46 (folate transporter), member 1/3	|Q96MC6	|D7U503
chr2	32760952	Dlo_024255.1	NA	|GO:0015099; nickel cation transmembrane transporter activity; function|GO:0016021; integral component of membrane; component|GO:0035444; nickel cation transmembrane transport; process|GO:0046872; metal ion binding; function	|IPR011541; Nickel/cobalt transporter, high-affinity	|NA	|NA	|F6I101
chr2	32844647	Dlo_024266.1	NA	|GO:0004842; ubiquitin-protein transferase activity; function|GO:0005515; protein binding; function	|IPR000225; Armadillo|IPR000569; HECT	|hect ubiquitin-protein ligase, putative; K10590 E3 ubiquitin-protein ligase TRIP12 [EC:6.3.2.19]	|Q6WWW4	|B9SXV1
chr2	32905054	Dlo_024270.1	NA	|GO:0004175; endopeptidase activity; function|GO:0004298; threonine-type endopeptidase activity; function|GO:0005839; proteasome core complex; component|GO:0006511; ubiquitin-dependent protein catabolic process; process|GO:0019773; proteasome core complex, alpha-subunit complex; component|GO:0051603; proteolysis involved in cellular protein catabolic process; process	|IPR000426; Proteasome alpha-subunit, N-terminal domain|IPR001353; Proteasome, subunit alpha/beta|IPR023332; Proteasome A-type subunit	|hypothetical protein LOC100257349; K02731 20S proteasome subunit alpha 4 [EC:3.4.25.1]	|Q9SXU1	|D7U564
chr2	32912817	Dlo_024271.1	NA	|NA	|IPR013057; Amino acid transporter, transmembrane domain	|NA	|Q38967	|D7U565
chr2	33066757	Dlo_024288.1	NA	|GO:0005515; protein binding; function	|IPR000225; Armadillo	|hypothetical protein; K08332 vacuolar protein 8	|P52293	|B9SQL8
chr3	924684	Dlo_004821.1	NA	|GO:0015079; potassium ion transmembrane transporter activity; function|GO:0016020; membrane; component|GO:0071805; potassium ion transmembrane transport; process	|IPR003855; Potassium transporter	|hypothetical protein; K03549 KUP system potassium uptake protein	|O64769	|A5B0U6
chr3	940391	Dlo_004822.2	NA	|GO:0015079; potassium ion transmembrane transporter activity; function|GO:0016020; membrane; component|GO:0071805; potassium ion transmembrane transport; process	|IPR003855; Potassium transporter	|hypothetical protein; K03549 KUP system potassium uptake protein	|O64769	|A5B0U6
chr3	1832777	Dlo_004872.1	NA	|GO:0004672; protein kinase activity; function|GO:0005515; protein binding; function|GO:0005524; ATP binding; function|GO:0006468; protein phosphorylation; process|GO:0048544; recognition of pollen; process	|IPR000719; Protein kinase domain|IPR000742; Epidermal growth factor-like domain|IPR000858; S-locus glycoprotein|IPR001480; Bulb-type lectin domain|IPR002290; Serine/threonine/dual specificity protein kinase, catalytic domain|IPR003609; Apple-like|IPR008271; Serine/threonine-protein kinase, active site|IPR013227; PAN domain	|si606018d05; LOC100283091; K13430 serine/threonine-protein kinase PBS1 [EC:2.7.11.1]	|Q9ZT07	|B9H1V9
chr3	1835079	Dlo_004872.1	NA	|GO:0004672; protein kinase activity; function|GO:0005515; protein binding; function|GO:0005524; ATP binding; function|GO:0006468; protein phosphorylation; process|GO:0048544; recognition of pollen; process	|IPR000719; Protein kinase domain|IPR000742; Epidermal growth factor-like domain|IPR000858; S-locus glycoprotein|IPR001480; Bulb-type lectin domain|IPR002290; Serine/threonine/dual specificity protein kinase, catalytic domain|IPR003609; Apple-like|IPR008271; Serine/threonine-protein kinase, active site|IPR013227; PAN domain	|si606018d05; LOC100283091; K13430 serine/threonine-protein kinase PBS1 [EC:2.7.11.1]	|Q9ZT07	|B9H1V9
chr3	2743161	Dlo_014494.1	NA	|GO:0003824; catalytic activity; function|GO:0005992; trehalose biosynthetic process; process	|IPR001830; Glycosyl transferase, family 20|IPR003337; Trehalose-phosphatase	|hypothetical protein; K00697 alpha,alpha-trehalose-phosphate synthase (UDP-forming) [EC:2.4.1.15]; K01087 trehalose-phosphatase [EC:3.1.3.12]	|Q94AH8	|A5AY88
chr3	3230755	Dlo_014526.1	NA	|GO:0016787; hydrolase activity; function	|IPR000086; NUDIX hydrolase domain|IPR020084; NUDIX hydrolase, conserved site	|DDP1; Diadenosine and Diphosphoinositol Polyphosphate Phosphohydrolase (EC:3.6.1.-); K01529 [EC:3.6.1.-]	|Q9LQU5	|B9SJ22
chr3	3425767	Dlo_014543.1	NA	|GO:0016491; oxidoreductase activity; function|GO:0016706; oxidoreductase activity, acting on paired donors, with incorporation or reduction of molecular oxygen, 2-oxoglutarate as one donor, and incorporation of one atom each of oxygen into both donors; function|GO:0055114; oxidation-reduction process; process	|IPR005123; Oxoglutarate/iron-dependent dioxygenase	|bx6; benzoxazin6; K13229 2-oxoglutarate-dependent dioxygenase [EC:1.14.11.-]	|Q94A78	|B9SJ20
chr3	4096002	Dlo_008193.1	NA	|GO:0016491; oxidoreductase activity; function|GO:0016706; oxidoreductase activity, acting on paired donors, with incorporation or reduction of molecular oxygen, 2-oxoglutarate as one donor, and incorporation of one atom each of oxygen into both donors; function|GO:0055114; oxidation-reduction process; process	|IPR005123; Oxoglutarate/iron-dependent dioxygenase|IPR027450; Alpha-ketoglutarate-dependent dioxygenase AlkB-like	|alkbh5, MGC154076, zgc:154076; alkB, alkylation repair homolog 5 (E. coli); K10767 alkylated DNA repair protein alkB homolog 5	|Q08BA6	|F6H8X7
chr3	4107155	Dlo_008194.1	NA	|NA	|IPR002885; Pentatricopeptide repeat	|nucleobase:cation symporter; K03457 nucleobase:cation symporter-1, NCS1 family	|Q0WVV0	|B9STG7
chr3	8350453	Dlo_020548.1	NA	|GO:0005515; protein binding; function	|IPR001611; Leucine-rich repeat|IPR003591; Leucine-rich repeat, typical subtype|IPR013210; Leucine-rich repeat-containing N-terminal, type 2	|hypothetical protein LOC100253808; K13420 LRR receptor-like serine/threonine-protein kinase FLS2 [EC:2.7.11.1]	|Q9C9H7	|B9NE81
chr3	8467084	Dlo_020560.1	NA	|NA	|NA	|NA	|NA	|NA
chr3	8545843	Dlo_020563.1	NA	|NA	|NA	|NA	|NA	|NA
chr3	8546084	Dlo_020563.1	NA	|NA	|NA	|NA	|NA	|NA
chr3	8643828	Dlo_020565.1	NA	|GO:0005506; iron ion binding; function|GO:0016705; oxidoreductase activity, acting on paired donors, with incorporation or reduction of molecular oxygen; function|GO:0020037; heme binding; function|GO:0055114; oxidation-reduction process; process	|IPR001128; Cytochrome P450|IPR002401; Cytochrome P450, E-class, group I|IPR017972; Cytochrome P450, conserved site	|hypothetical protein LOC100249305; K00232 acyl-CoA oxidase [EC:1.3.3.6]	|H2DH21	|A9ZT56
chr3	8646604	Dlo_020565.1	NA	|GO:0005506; iron ion binding; function|GO:0016705; oxidoreductase activity, acting on paired donors, with incorporation or reduction of molecular oxygen; function|GO:0020037; heme binding; function|GO:0055114; oxidation-reduction process; process	|IPR001128; Cytochrome P450|IPR002401; Cytochrome P450, E-class, group I|IPR017972; Cytochrome P450, conserved site	|hypothetical protein LOC100249305; K00232 acyl-CoA oxidase [EC:1.3.3.6]	|H2DH21	|A9ZT56
chr3	8648250	Dlo_020565.1	NA	|GO:0005506; iron ion binding; function|GO:0016705; oxidoreductase activity, acting on paired donors, with incorporation or reduction of molecular oxygen; function|GO:0020037; heme binding; function|GO:0055114; oxidation-reduction process; process	|IPR001128; Cytochrome P450|IPR002401; Cytochrome P450, E-class, group I|IPR017972; Cytochrome P450, conserved site	|hypothetical protein LOC100249305; K00232 acyl-CoA oxidase [EC:1.3.3.6]	|H2DH21	|A9ZT56
chr3	8774539	Dlo_020572.1	NA	|GO:0005506; iron ion binding; function|GO:0016705; oxidoreductase activity, acting on paired donors, with incorporation or reduction of molecular oxygen; function|GO:0020037; heme binding; function|GO:0055114; oxidation-reduction process; process	|IPR001128; Cytochrome P450|IPR002401; Cytochrome P450, E-class, group I|IPR017972; Cytochrome P450, conserved site	|hypothetical protein LOC100249305; K00232 acyl-CoA oxidase [EC:1.3.3.6]	|H2DH21	|D7UB14
chr3	8775949	Dlo_020572.1	NA	|GO:0005506; iron ion binding; function|GO:0016705; oxidoreductase activity, acting on paired donors, with incorporation or reduction of molecular oxygen; function|GO:0020037; heme binding; function|GO:0055114; oxidation-reduction process; process	|IPR001128; Cytochrome P450|IPR002401; Cytochrome P450, E-class, group I|IPR017972; Cytochrome P450, conserved site	|hypothetical protein LOC100249305; K00232 acyl-CoA oxidase [EC:1.3.3.6]	|H2DH21	|D7UB14
chr3	9199435	Dlo_020585.1	NA	|GO:0005506; iron ion binding; function|GO:0016705; oxidoreductase activity, acting on paired donors, with incorporation or reduction of molecular oxygen; function|GO:0020037; heme binding; function|GO:0055114; oxidation-reduction process; process	|IPR001128; Cytochrome P450|IPR002401; Cytochrome P450, E-class, group I	|hypothetical protein LOC100249305; K00232 acyl-CoA oxidase [EC:1.3.3.6]	|H2DH21	|A1XEL4
chr3	9199475	Dlo_020585.1	NA	|GO:0005506; iron ion binding; function|GO:0016705; oxidoreductase activity, acting on paired donors, with incorporation or reduction of molecular oxygen; function|GO:0020037; heme binding; function|GO:0055114; oxidation-reduction process; process	|IPR001128; Cytochrome P450|IPR002401; Cytochrome P450, E-class, group I	|hypothetical protein LOC100249305; K00232 acyl-CoA oxidase [EC:1.3.3.6]	|H2DH21	|A1XEL4
chr3	9324319	Dlo_020588.1	NA	|GO:0003824; catalytic activity; function|GO:0005992; trehalose biosynthetic process; process	|IPR001830; Glycosyl transferase, family 20|IPR003337; Trehalose-phosphatase	|trehalose-6-phosphate synthase; K00697 alpha,alpha-trehalose-phosphate synthase (UDP-forming) [EC:2.4.1.15]	|Q9SYM4	|B9N7R9
chr3	9327276	Dlo_020588.1	NA	|GO:0003824; catalytic activity; function|GO:0005992; trehalose biosynthetic process; process	|IPR001830; Glycosyl transferase, family 20|IPR003337; Trehalose-phosphatase	|trehalose-6-phosphate synthase; K00697 alpha,alpha-trehalose-phosphate synthase (UDP-forming) [EC:2.4.1.15]	|Q9SYM4	|B9N7R9
chr3	9337916	Dlo_020588.1	NA	|GO:0003824; catalytic activity; function|GO:0005992; trehalose biosynthetic process; process	|IPR001830; Glycosyl transferase, family 20|IPR003337; Trehalose-phosphatase	|trehalose-6-phosphate synthase; K00697 alpha,alpha-trehalose-phosphate synthase (UDP-forming) [EC:2.4.1.15]	|Q9SYM4	|B9N7R9
chr3	10350894	Dlo_009633.1	NA	|NA	|IPR010334; Dcp1-like decapping	|hypothetical protein; K12611 mRNA-decapping enzyme 1B [EC:3.-.-.-]	|Q9SJF3	|B9SX11
chr3	10364274	Dlo_009634.1	NA	|GO:0005515; protein binding; function|GO:0008080; N-acetyltransferase activity; function|GO:0008270; zinc ion binding; function	|IPR000182; GNAT domain|IPR001841; Zinc finger, RING-type|IPR001965; Zinc finger, PHD-type|IPR019787; Zinc finger, PHD-finger	|hypothetical protein; K11655 bromodomain adjacent to zinc finger domain protein 1A	|F4IXE7	|F6GUQ3
chr3	10364384	Dlo_009634.1	NA	|GO:0005515; protein binding; function|GO:0008080; N-acetyltransferase activity; function|GO:0008270; zinc ion binding; function	|IPR000182; GNAT domain|IPR001841; Zinc finger, RING-type|IPR001965; Zinc finger, PHD-type|IPR019787; Zinc finger, PHD-finger	|hypothetical protein; K11655 bromodomain adjacent to zinc finger domain protein 1A	|F4IXE7	|F6GUQ3
chr3	10370086	Dlo_009635.1	NA	|NA	|IPR006702; Domain of unknown function DUF588	|NA	|B9SX12	|C6SYL7
chr3	10448528	Dlo_009642.1	NA	|GO:0003677; DNA binding; function|GO:0006355; regulation of transcription, DNA-templated; process	|IPR003441; NAC domain	|NA	|Q9FMR3	|B9SX20
chr3	10567704	Dlo_009657.1	NA	|NA	|NA	|Iron-sulfur cluster assembly accessory protein; K13628 iron-sulfur cluster assembly protein	|Q5ZMS6	|D7TBU5
chr3	10653496	Dlo_009668.1	NA	|GO:0005524; ATP binding; function|GO:0006810; transport; process|GO:0016021; integral component of membrane; component|GO:0016887; ATPase activity; function|GO:0042626; ATPase activity, coupled to transmembrane movement of substances; function|GO:0055085; transmembrane transport; process	|IPR003439; ABC transporter-like|IPR003593; AAA+ ATPase domain|IPR011527; ABC transporter type 1, transmembrane domain|IPR017871; ABC transporter, conserved site	|abc transporter, putative (EC:3.6.3.44); K02021 putative ABC transport system ATP-binding protein	|Q9LZB8	|B9SWF7
chr3	10761636	Dlo_009682.1	NA	|GO:0005515; protein binding; function|GO:0009055; electron carrier activity; function|GO:0015035; protein disulfide oxidoreductase activity; function|GO:0045454; cell redox homeostasis; process	|IPR002109; Glutaredoxin|IPR004045; Glutathione S-transferase, N-terminal|IPR011767; Glutaredoxin active site	|NA	|NA	|D7TJ75
chr3	10801142	Dlo_009688.1	NA	|NA	|NA	|NA	|Q8GW20	|B9SRY1
chr3	10828377	Dlo_009693.1	NA	|GO:0005515; protein binding; function	|IPR001680; WD40 repeat|IPR017986; WD40-repeat-containing domain|IPR019775; WD40 repeat, conserved site|IPR020472; G-protein beta WD-40 repeat	|Pfs, NACHT and WD domain protein (EC:2.4.2.-); K00777 [EC:2.4.2.-]	|A7RWD2	|B9SRX4
chr3	11183225	Dlo_009729.1	NA	|GO:0005515; protein binding; function	|IPR000210; BTB/POZ-like|IPR006553; Leucine-rich repeat, cysteine-containing subtype|IPR011705; BTB/Kelch-associated|IPR013069; BTB/POZ	|GH20493 gene product from transcript GH20493-RA; K10268 F-box and leucine-rich repeat protein 2/20	|Q8S8F2	|G7L600
chr3	11482373	Dlo_001887.1	NA	|NA	|NA	|NA	|NA	|NA
chr3	11614577	dlo_037711.1	NA	|NA	|IPR005269; Cytokinin riboside 5'-monophosphate phosphoribohydrolase LOG	|carboxy-lyase, putative; K06966	|Q5BPS0	|B9SVY2
chr3	12260641	Dlo_001928.1	NA	|NA	|NA	|NA	|NA	|NA
chr3	12563301	Dlo_001948.1	NA	|NA	|NA	|NA	|NA	|NA
chr3	12747572	Dlo_001952.1	NA	|NA	|NA	|NA	|NA	|NA
chr3	13176210	Dlo_020216.1	NA	|GO:0016020; membrane; component|GO:0016021; integral component of membrane; component|GO:0022857; transmembrane transporter activity; function|GO:0022891; substrate-specific transmembrane transporter activity; function|GO:0055085; transmembrane transport; process	|IPR003663; Sugar/inositol transporter|IPR005828; General substrate transporter|IPR020846; Major facilitator superfamily domain	|hypothetical protein LOC100246301; K08150 MFS transporter, SP family, solute carrier family 2 (myo-inositol transporter), member 13	|Q9C757	|D7TKB0
chr3	13690286	Dlo_020252.1	NA	|GO:0005515; protein binding; function|GO:0051087; chaperone binding; function	|IPR000626; Ubiquitin-like|IPR001357; BRCT domain|IPR002885; Pentatricopeptide repeat|IPR003103; BAG domain	|BARD1; BARD1 (BREAST CANCER ASSOCIATED RING 1); DNA binding / transcription coactivator; K10683 BRCA1-associated RING domain protein 1 [EC:6.3.2.19]	|Q8RXD4	|F6HLV5
chr3	14315113	Dlo_020295.1	NA	|GO:0003824; catalytic activity; function|GO:0008152; metabolic process; process	|IPR000873; AMP-dependent synthetase/ligase|IPR020845; AMP-binding, conserved site|IPR025110; AMP-binding enzyme C-terminal domain	|4CL2; 4CL2 (4-COUMARATE:COA LIGASE 2); 4-coumarate-CoA ligase (EC:6.2.1.12); K01904 4-coumarate--CoA ligase [EC:6.2.1.12]	|Q8VYJ1	|B9N5P7
chr3	14351730	Dlo_020299.1	NA	|NA	|IPR002731; ATPase, BadF/BadG/BcrA/BcrD type	|NAGK, MGC127109; N-acetylglucosamine kinase (EC:2.7.1.59); K00884 N-acetylglucosamine kinase [EC:2.7.1.59]	|Q54PM7	|B9N5P4
chr3	14353125	Dlo_020299.1	NA	|NA	|IPR002731; ATPase, BadF/BadG/BcrA/BcrD type	|NAGK, MGC127109; N-acetylglucosamine kinase (EC:2.7.1.59); K00884 N-acetylglucosamine kinase [EC:2.7.1.59]	|Q54PM7	|B9N5P4
chr3	14363675	Dlo_020300.1	NA	|GO:0004672; protein kinase activity; function|GO:0005524; ATP binding; function|GO:0006468; protein phosphorylation; process	|IPR000719; Protein kinase domain|IPR001245; Serine-threonine/tyrosine-protein kinase catalytic domain|IPR002290; Serine/threonine/dual specificity protein kinase, catalytic domain|IPR008271; Serine/threonine-protein kinase, active site|IPR017441; Protein kinase, ATP binding site|IPR024788; Malectin-like carbohydrate-binding domain	|protein kinase family protein; K04733 interleukin-1 receptor-associated kinase 4 [EC:2.7.11.1]	|Q9SA72	|B9SB26
chr3	14435772	Dlo_020305.1	NA	|GO:0001510; RNA methylation; process|GO:0008171; O-methyltransferase activity; function|GO:0008173; RNA methyltransferase activity; function	|IPR014720; Double-stranded RNA-binding domain|IPR025714; Methyltransferase domain|IPR026610; 3'-RNA ribose 2'-O-methyltransferase, Hen1	|NA	|Q9C5Q8	|F6HLY7
chr3	14531841	Dlo_020315.1	NA	|NA	|NA	|NA	|NA	|NA
chr3	14575311	Dlo_020319.1	NA	|GO:0003824; catalytic activity; function|GO:0008762; UDP-N-acetylmuramate dehydrogenase activity; function|GO:0016491; oxidoreductase activity; function|GO:0016614; oxidoreductase activity, acting on CH-OH group of donors; function|GO:0050660; flavin adenine dinucleotide binding; function|GO:0055114; oxidation-reduction process; process	|IPR006094; FAD linked oxidase, N-terminal|IPR012951; Berberine/berberine-like|IPR016166; FAD-binding, type 2	|glucooligosaccharide oxidase (EC:1.5.3.-); K00309 [EC:1.5.3.-]	|Q33DQ2	|B9N5S0
chr3	14804733	dlo_034320.1	NA	|NA	|NA	|hypothetical protein; K05356 all-trans-nonaprenyl-diphosphate synthase [EC:2.5.1.84 2.5.1.85]	|P04146	|A5C9R7
chr3	15238381	Dlo_012370.2	NA	|NA	|IPR007781; Alpha-N-acetylglucosaminidase|IPR024240; Alpha-N-acetylglucosaminidase, N-terminal|IPR024732; Alpha-N-acetylglucosaminidase, C-terminal|IPR024733; Alpha-N-acetylglucosaminidase, tim-barrel domain	|hypothetical protein; K01205 alpha-N-acetylglucosaminidase [EC:3.2.1.50]	|P54802	|B9I354
chr3	15238561	Dlo_012370.2	NA	|NA	|IPR007781; Alpha-N-acetylglucosaminidase|IPR024240; Alpha-N-acetylglucosaminidase, N-terminal|IPR024732; Alpha-N-acetylglucosaminidase, C-terminal|IPR024733; Alpha-N-acetylglucosaminidase, tim-barrel domain	|hypothetical protein; K01205 alpha-N-acetylglucosaminidase [EC:3.2.1.50]	|P54802	|B9I354
chr3	15290846	Dlo_012377.1	NA	|NA	|IPR010530; NADH-ubiquinone reductase complex 1 MLRQ subunit	|NA	|NA	|F6GSX4
chr3	15312067	Dlo_012380.1	NA	|NA	|IPR015425; Formin, FH2 domain	|DIAPH1; diaphanous homolog 1 (Drosophila); K05740 diaphanous 1	|O04532	|F6GSX6
chr3	15374883	Dlo_012387.1	NA	|GO:0003682; chromatin binding; function	|IPR001005; SANT/Myb domain|IPR017930; Myb domain	|NA	|Q2V9B0	|B9R903
chr3	15408198	Dlo_012390.1	NA	|NA	|IPR013598; Exportin-1/Importin-beta-like	|hypothetical protein; K14290 exportin-1	|Q9Y5L0	|D7SHZ2
chr3	15428018	Dlo_012393.1	NA	|GO:0003677; DNA binding; function|GO:0006355; regulation of transcription, DNA-templated; process	|IPR003441; NAC domain	|NA	|B5X570	|Q5Y5S4
chr3	15619512	Dlo_012414.1	NA	|NA	|IPR010658; Nodulin-like	|NA	|F4I9E1	|F6GTB8
chr3	15700660	Dlo_012422.1	NA	|GO:0000166; nucleotide binding; function|GO:0016021; integral component of membrane; component|GO:0046872; metal ion binding; function	|IPR001757; P-type ATPase|IPR004014; Cation-transporting P-type ATPase, N-terminal|IPR008250; P-type ATPase, A domain|IPR018303; P-type ATPase, phosphorylation site|IPR023214; HAD-like domain	|autoinhibited H+ ATPase; K01535 H+-transporting ATPase [EC:3.6.3.6]	|Q9LV11	|Q6V914
chr3	15707361	Dlo_012423.1	NA	|GO:0005215; transporter activity; function|GO:0006810; transport; process|GO:0016020; membrane; component	|IPR000109; Proton-dependent oligopeptide transporter family	|hypothetical protein; K14638 solute carrier family 15 (peptide/histidine transporter), member 3/4	|Q9LV10	|B9R934
chr3	15841680	Dlo_012444.1	NA	|NA	|IPR009500; Protein of unknown function DUF1118	|NA	|NA	|A5C347
chr3	15948640	Dlo_012460.1	NA	|GO:0005215; transporter activity; function|GO:0005524; ATP binding; function|GO:0006810; transport; process|GO:0016021; integral component of membrane; component|GO:0016887; ATPase activity; function	|IPR003439; ABC transporter-like|IPR003593; AAA+ ATPase domain|IPR017871; ABC transporter, conserved site|IPR026082; ABC transporter A, ABCA	|hypothetical protein ; K05648 ATP-binding cassette, subfamily A (ABC1), member 5	|Q84K47	|D7SIE3
chr3	15958137	Dlo_012461.1	NA	|GO:0005215; transporter activity; function|GO:0005524; ATP binding; function|GO:0005975; carbohydrate metabolic process; process|GO:0006810; transport; process|GO:0016021; integral component of membrane; component|GO:0016853; isomerase activity; function|GO:0016887; ATPase activity; function	|IPR003439; ABC transporter-like|IPR003593; AAA+ ATPase domain|IPR008183; Aldose 1-/Glucose-6-phosphate 1-epimerase|IPR017871; ABC transporter, conserved site|IPR026082; ABC transporter A, ABCA	|aldose-1-epimerase, putative (EC:5.1.3.3); K01785 aldose 1-epimerase [EC:5.1.3.3]	|Q9STT5	|F6GT97
chr3	15959907	Dlo_012461.1	NA	|GO:0005215; transporter activity; function|GO:0005524; ATP binding; function|GO:0005975; carbohydrate metabolic process; process|GO:0006810; transport; process|GO:0016021; integral component of membrane; component|GO:0016853; isomerase activity; function|GO:0016887; ATPase activity; function	|IPR003439; ABC transporter-like|IPR003593; AAA+ ATPase domain|IPR008183; Aldose 1-/Glucose-6-phosphate 1-epimerase|IPR017871; ABC transporter, conserved site|IPR026082; ABC transporter A, ABCA	|aldose-1-epimerase, putative (EC:5.1.3.3); K01785 aldose 1-epimerase [EC:5.1.3.3]	|Q9STT5	|F6GT97
chr3	15965294	Dlo_012461.1	NA	|GO:0005215; transporter activity; function|GO:0005524; ATP binding; function|GO:0005975; carbohydrate metabolic process; process|GO:0006810; transport; process|GO:0016021; integral component of membrane; component|GO:0016853; isomerase activity; function|GO:0016887; ATPase activity; function	|IPR003439; ABC transporter-like|IPR003593; AAA+ ATPase domain|IPR008183; Aldose 1-/Glucose-6-phosphate 1-epimerase|IPR017871; ABC transporter, conserved site|IPR026082; ABC transporter A, ABCA	|aldose-1-epimerase, putative (EC:5.1.3.3); K01785 aldose 1-epimerase [EC:5.1.3.3]	|Q9STT5	|F6GT97
chr3	15967824	Dlo_012461.1	NA	|GO:0005215; transporter activity; function|GO:0005524; ATP binding; function|GO:0005975; carbohydrate metabolic process; process|GO:0006810; transport; process|GO:0016021; integral component of membrane; component|GO:0016853; isomerase activity; function|GO:0016887; ATPase activity; function	|IPR003439; ABC transporter-like|IPR003593; AAA+ ATPase domain|IPR008183; Aldose 1-/Glucose-6-phosphate 1-epimerase|IPR017871; ABC transporter, conserved site|IPR026082; ABC transporter A, ABCA	|aldose-1-epimerase, putative (EC:5.1.3.3); K01785 aldose 1-epimerase [EC:5.1.3.3]	|Q9STT5	|F6GT97
chr3	16313406	Dlo_012513.1	NA	|NA	|IPR019448; EEIG1/EHBP1 N-terminal domain	|NA	|NA	|B9RC89
chr3	16403075	Dlo_012524.3	NA	|NA	|IPR018108; Mitochondrial substrate/solute carrier	|mitochondrial carrier protein, putative; K03454 mitochondrial carrier protein, MC family	|Q94AG6	|D7TVZ4
chr3	16404016	Dlo_012524.3	NA	|NA	|IPR018108; Mitochondrial substrate/solute carrier	|mitochondrial carrier protein, putative; K03454 mitochondrial carrier protein, MC family	|Q94AG6	|D7TVZ4
chr3	16415983	Dlo_012525.1	NA	|GO:0003777; microtubule motor activity; function|GO:0005515; protein binding; function|GO:0005524; ATP binding; function|GO:0005871; kinesin complex; component|GO:0007018; microtubule-based movement; process|GO:0008017; microtubule binding; function	|IPR001715; Calponin homology domain|IPR001752; Kinesin motor domain|IPR027640; Kinesin-like protein	|kinesin-related protein, C-terminal motor subfamily; K10406 kinesin family member C2/C3	|Q8W1Y3	|F6HUC5
chr3	16788574	Dlo_011120.1	NA	|NA	|IPR000644; CBS domain	|NA	|Q84WQ5	|B9RZ71
chr3	16856673	Dlo_011128.2	NA	|NA	|NA	|NA	|F4JGZ1	|B9H2X8
chr3	16860576	Dlo_011128.2	NA	|NA	|NA	|NA	|F4JGZ1	|B9H2X8
chr3	17753902	Dlo_011226.1	NA	|GO:0046872; metal ion binding; function	|IPR007087; Zinc finger, C2H2	|NA	|NA	|D7UED2
chr3	17812364	Dlo_011231.1	NA	|GO:0000287; magnesium ion binding; function|GO:0008152; metabolic process; process|GO:0010333; terpene synthase activity; function|GO:0016829; lyase activity; function	|IPR001906; Terpene synthase, N-terminal domain|IPR005630; Terpene synthase, metal-binding domain	|hypothetical protein; K12742 isoprene synthase [EC:4.2.3.27]	|B9RXW0	|B9HYU0
chr3	17880301	Dlo_011234.2	NA	|NA	|IPR010433; Plant specific eukaryotic initiation factor 4B	|NA	|NA	|B9RXW2
chr3	18080037	Dlo_011255.1	NA	|GO:0004672; protein kinase activity; function|GO:0005515; protein binding; function|GO:0005524; ATP binding; function|GO:0006468; protein phosphorylation; process|GO:0048544; recognition of pollen; process	|IPR000719; Protein kinase domain|IPR000742; Epidermal growth factor-like domain|IPR000858; S-locus glycoprotein|IPR001480; Bulb-type lectin domain|IPR002290; Serine/threonine/dual specificity protein kinase, catalytic domain|IPR003609; Apple-like|IPR008271; Serine/threonine-protein kinase, active site|IPR013227; PAN domain	|si606018d05; LOC100283091; K13430 serine/threonine-protein kinase PBS1 [EC:2.7.11.1]	|O81832	|B9HYS5
chr3	18082183	Dlo_011255.1	NA	|GO:0004672; protein kinase activity; function|GO:0005515; protein binding; function|GO:0005524; ATP binding; function|GO:0006468; protein phosphorylation; process|GO:0048544; recognition of pollen; process	|IPR000719; Protein kinase domain|IPR000742; Epidermal growth factor-like domain|IPR000858; S-locus glycoprotein|IPR001480; Bulb-type lectin domain|IPR002290; Serine/threonine/dual specificity protein kinase, catalytic domain|IPR003609; Apple-like|IPR008271; Serine/threonine-protein kinase, active site|IPR013227; PAN domain	|si606018d05; LOC100283091; K13430 serine/threonine-protein kinase PBS1 [EC:2.7.11.1]	|O81832	|B9HYS5
chr3	18082958	Dlo_011255.1	NA	|GO:0004672; protein kinase activity; function|GO:0005515; protein binding; function|GO:0005524; ATP binding; function|GO:0006468; protein phosphorylation; process|GO:0048544; recognition of pollen; process	|IPR000719; Protein kinase domain|IPR000742; Epidermal growth factor-like domain|IPR000858; S-locus glycoprotein|IPR001480; Bulb-type lectin domain|IPR002290; Serine/threonine/dual specificity protein kinase, catalytic domain|IPR003609; Apple-like|IPR008271; Serine/threonine-protein kinase, active site|IPR013227; PAN domain	|si606018d05; LOC100283091; K13430 serine/threonine-protein kinase PBS1 [EC:2.7.11.1]	|O81832	|B9HYS5
chr3	18097346	Dlo_011256.1	NA	|GO:0004672; protein kinase activity; function|GO:0005524; ATP binding; function|GO:0006468; protein phosphorylation; process|GO:0048544; recognition of pollen; process	|IPR000719; Protein kinase domain|IPR000858; S-locus glycoprotein|IPR001245; Serine-threonine/tyrosine-protein kinase catalytic domain|IPR001480; Bulb-type lectin domain|IPR003609; Apple-like|IPR013227; PAN domain	|Os03g0717000; K00924 [EC:2.7.1.-]	|Q9LPZ3	|B9HYS5
chr3	19329959	Dlo_023358.1	NA	|GO:0004553; hydrolase activity, hydrolyzing O-glycosyl compounds; function|GO:0004564; beta-fructofuranosidase activity; function|GO:0004575; sucrose alpha-glucosidase activity; function|GO:0005975; carbohydrate metabolic process; process	|IPR001362; Glycoside hydrolase, family 32|IPR013148; Glycosyl hydrolase family 32, N-terminal|IPR013189; Glycosyl hydrolase family 32, C-terminal|IPR021792; Beta-fructofuranosidase	|hypothetical protein; K01193 beta-fructofuranosidase [EC:3.2.1.26]	|P80065	|Q05JI1
chr3	19747563	Dlo_023388.2	NA	|NA	|NA	|NA	|Q8TGY9	|D7U7F7
chr3	19755975	Dlo_023388.2	NA	|NA	|NA	|NA	|Q8TGY9	|D7U7F7
chr3	19773775	Dlo_023392.1	NA	|GO:0000724; double-strand break repair via homologous recombination; process|GO:0006281; DNA repair; process|GO:0030915; Smc5-Smc6 complex; component	|IPR003395; RecF/RecN/SMC, N-terminal|IPR027132; Structural maintenance of chromosomes protein 6	|RHC18; Protein involved in recombination repair (EC:3.6.4.1); K01553 myosin ATPase [EC:3.6.4.1]	|Q9FII7	|B9R9U6
chr3	19782783	Dlo_023392.1	NA	|GO:0000724; double-strand break repair via homologous recombination; process|GO:0006281; DNA repair; process|GO:0030915; Smc5-Smc6 complex; component	|IPR003395; RecF/RecN/SMC, N-terminal|IPR027132; Structural maintenance of chromosomes protein 6	|RHC18; Protein involved in recombination repair (EC:3.6.4.1); K01553 myosin ATPase [EC:3.6.4.1]	|Q9FII7	|B9R9U6
chr3	19783966	Dlo_023392.1	NA	|GO:0000724; double-strand break repair via homologous recombination; process|GO:0006281; DNA repair; process|GO:0030915; Smc5-Smc6 complex; component	|IPR003395; RecF/RecN/SMC, N-terminal|IPR027132; Structural maintenance of chromosomes protein 6	|RHC18; Protein involved in recombination repair (EC:3.6.4.1); K01553 myosin ATPase [EC:3.6.4.1]	|Q9FII7	|B9R9U6
chr3	19810065	Dlo_023394.1	NA	|NA	|NA	|NA	|NA	|NA
chr3	19816142	Dlo_023395.1	NA	|GO:0046872; metal ion binding; function	|IPR007087; Zinc finger, C2H2|IPR015880; Zinc finger, C2H2-like	|NA	|Q9M202	|B9MUI0
chr3	19911026	Dlo_023401.1	NA	|NA	|NA	|NA	|NA	|B9MUH6
chr3	19951467	Dlo_023408.2	NA	|NA	|IPR007134; Autophagy-related protein 3, N-terminal|IPR007135; Autophagy-related protein 3|IPR019461; Autophagy-related protein 3, C-terminal	|ATG3; ATG3; K08343 autophagy-related protein 3	|Q0WWQ1	|D7MV26
chr3	19996168	Dlo_023414.1	NA	|NA	|NA	|NA	|Q9FGN8	|B9H063
chr3	19996974	Dlo_023414.1	NA	|NA	|NA	|NA	|Q9FGN8	|B9H063
chr3	19996986	Dlo_023414.1	NA	|NA	|NA	|NA	|Q9FGN8	|B9H063
chr3	20001641	Dlo_023415.1	NA	|GO:0008270; zinc ion binding; function|GO:0016491; oxidoreductase activity; function|GO:0055114; oxidation-reduction process; process	|IPR002085; Alcohol dehydrogenase superfamily, zinc-type|IPR013149; Alcohol dehydrogenase, C-terminal|IPR013154; Alcohol dehydrogenase GroES-like|IPR020843; Polyketide synthase, enoylreductase domain	|hypothetical protein; K00344 NADPH2:quinone reductase [EC:1.6.5.5]	|Q59I44	|B9N0N0
chr3	23859660	Dlo_012985.1	NA	|GO:0005515; protein binding; function	|IPR001810; F-box domain	|NA	|Q3EAE5	|D7MLQ8
chr3	25423137	Dlo_025723.1	NA	|NA	|IPR001251; CRAL-TRIO domain|IPR011074; CRAL/TRIO, N-terminal domain	|hypothetical protein; K01101 4-nitrophenyl phosphatase [EC:3.1.3.41]	|Q9UU99	|B9RJH0
chr3	25660935	Dlo_025739.2	NA	|GO:0004190; aspartic-type endopeptidase activity; function|GO:0006508; proteolysis; process	|IPR001461; Aspartic peptidase	|aspartyl protease family protein; K00924 [EC:2.7.1.-]	|Q9LX20	|B9GUJ4
chr3	25673973	Dlo_025740.1	NA	|NA	|IPR021410; The fantastic four family	|NA	|NA	|B9H769
chr3	25872609	Dlo_025760.1	NA	|NA	|IPR007085; DNA/pantothenate metabolism flavoprotein, C-terminal	|hypothetical protein; K01922 phosphopantothenate-cysteine ligase [EC:6.3.2.5]	|Q9LZM3	|B9GUH6
chr3	26009883	Dlo_025775.1	NA	|GO:0005634; nucleus; component|GO:0006355; regulation of transcription, DNA-templated; process|GO:0016747; transferase activity, transferring acyl groups other than amino-acyl groups; function	|IPR000953; Chromo/chromo shadow domain|IPR002717; MOZ/SAS-like protein|IPR025995; RNA binding activity-knot of a chromodomain	|myst histone acetyltransferase, putative (EC:2.3.1.48); K11308 histone acetyltransferase MYST1 [EC:2.3.1.48]	|Q9FLF7	|B9RJB9
chr3	26010541	Dlo_025775.1	NA	|GO:0005634; nucleus; component|GO:0006355; regulation of transcription, DNA-templated; process|GO:0016747; transferase activity, transferring acyl groups other than amino-acyl groups; function	|IPR000953; Chromo/chromo shadow domain|IPR002717; MOZ/SAS-like protein|IPR025995; RNA binding activity-knot of a chromodomain	|myst histone acetyltransferase, putative (EC:2.3.1.48); K11308 histone acetyltransferase MYST1 [EC:2.3.1.48]	|Q9FLF7	|B9RJB9
chr3	26088178	Dlo_025785.1	NA	|NA	|NA	|hypothetical protein ; K08855 cyclin G-associated kinase [EC:2.7.11.1]	|Q9SU08	|B9MVD5
chr3	26172746	Dlo_025794.1	NA	|NA	|NA	|NA	|NA	|E0CQ30
chr3	26323868	Dlo_025811.1	NA	|NA	|NA	|NA	|NA	|NA
chr3	26615688	Dlo_025848.1	NA	|GO:0003824; catalytic activity; function|GO:0050662; coenzyme binding; function	|IPR001509; NAD-dependent epimerase/dehydratase, N-terminal domain	|DFR2; dihydroflavonol 4-reductase (EC:1.1.1.219); K13082 bifunctional dihydroflavonol 4-reductase/flavanone 4-reductase [EC:1.1.1.219 1.1.1.234]	|Q84KP0	|Q6R130
chr3	27128830	Dlo_021997.1	NA	|NA	|NA	|NA	|NA	|A5BYD0
chr3	27129952	Dlo_021997.1	NA	|NA	|NA	|NA	|NA	|A5BYD0
chr3	27950787	Dlo_022033.1	NA	|NA	|IPR023214; HAD-like domain	|hypothetical protein LOC100259857; K01533 Cu2+-exporting ATPase [EC:3.6.3.4]	|Q9SH30	|G7KDC7
chr3	28018600	Dlo_022038.1	NA	|GO:0005515; protein binding; function	|IPR001611; Leucine-rich repeat|IPR011713; Leucine-rich repeat 3	|hypothetical protein; K01768 adenylate cyclase [EC:4.6.1.1]	|Q9SZ67	|B9N1N5
chr3	29515468	Dlo_014017.1	NA	|GO:0008270; zinc ion binding; function	|IPR011016; Zinc finger, RING-CH-type|IPR022143; Protein of unknown function DUF3675	|hypothetical protein; K10658 E3 ubiquitin-protein ligase MARCH3 [EC:6.3.2.19]	|F4JKK0	|B9HJ89
chr3	29610645	Dlo_014025.1	NA	|GO:0006355; regulation of transcription, DNA-templated; process|GO:0032783; ELL-EAF complex; component	|IPR019194; Transcription elognation factor Eaf, N-terminal|IPR027093; EAF family	|NA	|B3NA01	|B9HJ94
chr3	31844664	Dlo_022272.1	NA	|GO:0003735; structural constituent of ribosome; function|GO:0005622; intracellular; component|GO:0005840; ribosome; component|GO:0006412; translation; process	|IPR000271; Ribosomal protein L34	|NA	|Q9LP37	|D7TJJ7
chr3	32151392	Dlo_022307.1	NA	|GO:0016788; hydrolase activity, acting on ester bonds; function	|IPR001087; GDSL lipase/esterase	|Zeta-carotene desaturase, chloroplast precursor, putative (EC:1.14.99.30); K00514 zeta-carotene desaturase [EC:1.14.99.30]	|Q9FJ40	|B9N9M6
chr3	32161511	Dlo_022308.1	NA	|NA	|IPR024602; Conserved oligomeric Golgi complex, subunit 2, N-terminal	|delta-1-pyrroline-5-carboxylate synthetase (EC:2.7.2.11 1.2.1.41); K12657 delta-1-pyrroline-5-carboxylate synthetase [EC:2.7.2.11 1.2.1.41]	|O04015	|B9RAH9
chr3	32457862	Dlo_022342.1	NA	|GO:0003677; DNA binding; function|GO:0006351; transcription, DNA-templated; process|GO:0006355; regulation of transcription, DNA-templated; process	|IPR001356; Homeobox domain|IPR004022; DDT domain|IPR007759; DNA-directed RNA polymerase delta subunit/Asxl|IPR018500; DDT domain, subgroup|IPR018501; DDT domain superfamily|IPR028935; WHIM3 domain|IPR028941; WHIM2 domain|IPR028942; WHIM1 domain	|hypothetical protein; K11655 bromodomain adjacent to zinc finger domain protein 1A	|Q1KKZ5	|B9RB95
chr3	32862296	Dlo_022382.1	NA	|GO:0004672; protein kinase activity; function|GO:0004674; protein serine/threonine kinase activity; function|GO:0005524; ATP binding; function|GO:0006468; protein phosphorylation; process	|IPR000719; Protein kinase domain|IPR001245; Serine-threonine/tyrosine-protein kinase catalytic domain|IPR002290; Serine/threonine/dual specificity protein kinase, catalytic domain|IPR008271; Serine/threonine-protein kinase, active site|IPR015783; Serine/threonine-protein kinase HT1, plant	|drkD; DRK subfamily protein kinase; K04424 sterile alpha motif and leucine zipper containing kinase AZK [EC:2.7.11.25]	|Q2MHE4	|B9RBD2
chr3	32945347	Dlo_022390.1	NA	|GO:0005515; protein binding; function|GO:0005524; ATP binding; function	|IPR000194; ATPase, F1/V1/A1 complex, alpha/beta subunit, nucleotide-binding domain|IPR001611; Leucine-rich repeat|IPR003591; Leucine-rich repeat, typical subtype	|hypothetical protein LOC100261512; K02145 V-type H+-transporting ATPase subunit A [EC:3.6.3.14]	|Q9C9H7	|D7SWS3
chr3	32947895	Dlo_022390.1	NA	|GO:0005515; protein binding; function|GO:0005524; ATP binding; function	|IPR000194; ATPase, F1/V1/A1 complex, alpha/beta subunit, nucleotide-binding domain|IPR001611; Leucine-rich repeat|IPR003591; Leucine-rich repeat, typical subtype	|hypothetical protein LOC100261512; K02145 V-type H+-transporting ATPase subunit A [EC:3.6.3.14]	|Q9C9H7	|D7SWS3
chr3	32965977	Dlo_022391.1	NA	|GO:0005515; protein binding; function	|IPR001611; Leucine-rich repeat|IPR003591; Leucine-rich repeat, typical subtype|IPR013210; Leucine-rich repeat-containing N-terminal, type 2	|hypothetical protein; K13420 LRR receptor-like serine/threonine-protein kinase FLS2 [EC:2.7.11.1]	|Q9C9H7	|B9N959
chr3	32967831	Dlo_022391.1	NA	|GO:0005515; protein binding; function	|IPR001611; Leucine-rich repeat|IPR003591; Leucine-rich repeat, typical subtype|IPR013210; Leucine-rich repeat-containing N-terminal, type 2	|hypothetical protein; K13420 LRR receptor-like serine/threonine-protein kinase FLS2 [EC:2.7.11.1]	|Q9C9H7	|B9N959
chr3	32993772	Dlo_022393.1	NA	|NA	|IPR013865; Protein of unknown function DUF1754, eukaryotic	|7-dehydrocholesterol reductase, putative (EC:1.3.1.21); K00213 7-dehydrocholesterol reductase [EC:1.3.1.21]	|Q6GQN4	|D7SS04
chr3	32994428	Dlo_022393.1	NA	|NA	|IPR013865; Protein of unknown function DUF1754, eukaryotic	|7-dehydrocholesterol reductase, putative (EC:1.3.1.21); K00213 7-dehydrocholesterol reductase [EC:1.3.1.21]	|Q6GQN4	|D7SS04
chr3	32994451	Dlo_022393.1	NA	|NA	|IPR013865; Protein of unknown function DUF1754, eukaryotic	|7-dehydrocholesterol reductase, putative (EC:1.3.1.21); K00213 7-dehydrocholesterol reductase [EC:1.3.1.21]	|Q6GQN4	|D7SS04
chr3	33041787	Dlo_022395.1	NA	|GO:0004672; protein kinase activity; function|GO:0005524; ATP binding; function|GO:0006468; protein phosphorylation; process	|IPR000719; Protein kinase domain|IPR001245; Serine-threonine/tyrosine-protein kinase catalytic domain	|CONNEXIN 32; ATP binding / kinase/ protein kinase/ protein serine/threonine kinase; K00924 [EC:2.7.1.-]	|P27450	|B9S6U5
chr3	33106462	Dlo_022397.1	NA	|GO:0004672; protein kinase activity; function|GO:0005524; ATP binding; function|GO:0006468; protein phosphorylation; process	|IPR000719; Protein kinase domain|IPR017441; Protein kinase, ATP binding site	|CONNEXIN 32; ATP binding / kinase/ protein kinase/ protein serine/threonine kinase; K00924 [EC:2.7.1.-]	|P27450	|B9NAS3
chr3	33106493	Dlo_022397.1	NA	|GO:0004672; protein kinase activity; function|GO:0005524; ATP binding; function|GO:0006468; protein phosphorylation; process	|IPR000719; Protein kinase domain|IPR017441; Protein kinase, ATP binding site	|CONNEXIN 32; ATP binding / kinase/ protein kinase/ protein serine/threonine kinase; K00924 [EC:2.7.1.-]	|P27450	|B9NAS3
chr3	33107669	Dlo_022397.1	NA	|GO:0004672; protein kinase activity; function|GO:0005524; ATP binding; function|GO:0006468; protein phosphorylation; process	|IPR000719; Protein kinase domain|IPR017441; Protein kinase, ATP binding site	|CONNEXIN 32; ATP binding / kinase/ protein kinase/ protein serine/threonine kinase; K00924 [EC:2.7.1.-]	|P27450	|B9NAS3
chr3	33107896	Dlo_022397.1	NA	|GO:0004672; protein kinase activity; function|GO:0005524; ATP binding; function|GO:0006468; protein phosphorylation; process	|IPR000719; Protein kinase domain|IPR017441; Protein kinase, ATP binding site	|CONNEXIN 32; ATP binding / kinase/ protein kinase/ protein serine/threonine kinase; K00924 [EC:2.7.1.-]	|P27450	|B9NAS3
chr3	33108005	Dlo_022397.1	NA	|GO:0004672; protein kinase activity; function|GO:0005524; ATP binding; function|GO:0006468; protein phosphorylation; process	|IPR000719; Protein kinase domain|IPR017441; Protein kinase, ATP binding site	|CONNEXIN 32; ATP binding / kinase/ protein kinase/ protein serine/threonine kinase; K00924 [EC:2.7.1.-]	|P27450	|B9NAS3
chr3	33108064	Dlo_022397.1	NA	|GO:0004672; protein kinase activity; function|GO:0005524; ATP binding; function|GO:0006468; protein phosphorylation; process	|IPR000719; Protein kinase domain|IPR017441; Protein kinase, ATP binding site	|CONNEXIN 32; ATP binding / kinase/ protein kinase/ protein serine/threonine kinase; K00924 [EC:2.7.1.-]	|P27450	|B9NAS3
chr3	33117448	Dlo_022398.1	NA	|NA	|NA	|CONNEXIN 32; ATP binding / kinase/ protein kinase/ protein serine/threonine kinase; K00924 [EC:2.7.1.-]	|P27450	|B9S6U5
chr3	33143622	Dlo_022399.1	NA	|GO:0005515; protein binding; function	|IPR001611; Leucine-rich repeat|IPR003591; Leucine-rich repeat, typical subtype|IPR013210; Leucine-rich repeat-containing N-terminal, type 2|IPR025875; Leucine rich repeat 4	|hypothetical protein; K13420 LRR receptor-like serine/threonine-protein kinase FLS2 [EC:2.7.11.1]	|Q9C9H7	|B9N959
chr3	33143848	Dlo_022399.1	NA	|GO:0005515; protein binding; function	|IPR001611; Leucine-rich repeat|IPR003591; Leucine-rich repeat, typical subtype|IPR013210; Leucine-rich repeat-containing N-terminal, type 2|IPR025875; Leucine rich repeat 4	|hypothetical protein; K13420 LRR receptor-like serine/threonine-protein kinase FLS2 [EC:2.7.11.1]	|Q9C9H7	|B9N959
chr3	33143884	Dlo_022399.1	NA	|GO:0005515; protein binding; function	|IPR001611; Leucine-rich repeat|IPR003591; Leucine-rich repeat, typical subtype|IPR013210; Leucine-rich repeat-containing N-terminal, type 2|IPR025875; Leucine rich repeat 4	|hypothetical protein; K13420 LRR receptor-like serine/threonine-protein kinase FLS2 [EC:2.7.11.1]	|Q9C9H7	|B9N959
chr3	33143909	Dlo_022399.1	NA	|GO:0005515; protein binding; function	|IPR001611; Leucine-rich repeat|IPR003591; Leucine-rich repeat, typical subtype|IPR013210; Leucine-rich repeat-containing N-terminal, type 2|IPR025875; Leucine rich repeat 4	|hypothetical protein; K13420 LRR receptor-like serine/threonine-protein kinase FLS2 [EC:2.7.11.1]	|Q9C9H7	|B9N959
chr3	33144190	Dlo_022399.1	NA	|GO:0005515; protein binding; function	|IPR001611; Leucine-rich repeat|IPR003591; Leucine-rich repeat, typical subtype|IPR013210; Leucine-rich repeat-containing N-terminal, type 2|IPR025875; Leucine rich repeat 4	|hypothetical protein; K13420 LRR receptor-like serine/threonine-protein kinase FLS2 [EC:2.7.11.1]	|Q9C9H7	|B9N959
chr3	33144195	Dlo_022399.1	NA	|GO:0005515; protein binding; function	|IPR001611; Leucine-rich repeat|IPR003591; Leucine-rich repeat, typical subtype|IPR013210; Leucine-rich repeat-containing N-terminal, type 2|IPR025875; Leucine rich repeat 4	|hypothetical protein; K13420 LRR receptor-like serine/threonine-protein kinase FLS2 [EC:2.7.11.1]	|Q9C9H7	|B9N959
chr3	33144600	Dlo_022399.1	NA	|GO:0005515; protein binding; function	|IPR001611; Leucine-rich repeat|IPR003591; Leucine-rich repeat, typical subtype|IPR013210; Leucine-rich repeat-containing N-terminal, type 2|IPR025875; Leucine rich repeat 4	|hypothetical protein; K13420 LRR receptor-like serine/threonine-protein kinase FLS2 [EC:2.7.11.1]	|Q9C9H7	|B9N959
chr3	33144761	Dlo_022399.1	NA	|GO:0005515; protein binding; function	|IPR001611; Leucine-rich repeat|IPR003591; Leucine-rich repeat, typical subtype|IPR013210; Leucine-rich repeat-containing N-terminal, type 2|IPR025875; Leucine rich repeat 4	|hypothetical protein; K13420 LRR receptor-like serine/threonine-protein kinase FLS2 [EC:2.7.11.1]	|Q9C9H7	|B9N959
chr3	33146008	Dlo_022399.1	NA	|GO:0005515; protein binding; function	|IPR001611; Leucine-rich repeat|IPR003591; Leucine-rich repeat, typical subtype|IPR013210; Leucine-rich repeat-containing N-terminal, type 2|IPR025875; Leucine rich repeat 4	|hypothetical protein; K13420 LRR receptor-like serine/threonine-protein kinase FLS2 [EC:2.7.11.1]	|Q9C9H7	|B9N959
chr3	33173599	Dlo_022400.1	NA	|GO:0043531; ADP binding; function	|IPR002182; NB-ARC	|hypothetical protein LOC100254298; K13459 disease resistance protein RPS2	|Q9T048	|B9NCG6
chr4	299484	Dlo_016652.1	NA	|GO:0004672; protein kinase activity; function|GO:0005524; ATP binding; function|GO:0006468; protein phosphorylation; process	|IPR000719; Protein kinase domain|IPR001245; Serine-threonine/tyrosine-protein kinase catalytic domain|IPR002290; Serine/threonine/dual specificity protein kinase, catalytic domain|IPR008271; Serine/threonine-protein kinase, active site	|map3k delta-1 protein kinase, putative (EC:2.7.11.25); K14510 serine/threonine-protein kinase CTR1 [EC:2.7.11.1]	|Q2MHE4	|B9RUU3
chr4	647697	Dlo_016690.1	NA	|GO:0008152; metabolic process; process|GO:0016746; transferase activity, transferring acyl groups; function	|IPR002123; Phospholipid/glycerol acyltransferase	|glycerol-3-phosphate O-acyltransferase (EC:2.3.1.15); K00630 glycerol-3-phosphate O-acyltransferase [EC:2.3.1.15]	|Q39639	|Q8W3L0
chr4	1953177	Dlo_016346.1	NA	|NA	|NA	|NA	|NA	|NA
chr4	2777207	Dlo_016381.1	NA	|GO:0015991; ATP hydrolysis coupled proton transport; process|GO:0033178; proton-transporting two-sector ATPase complex, catalytic domain; component|GO:0046961; proton-transporting ATPase activity, rotational mechanism; function	|IPR002842; ATPase, V1/A1 complex, subunit E	|hypothetical protein LOC100248521; K02150 V-type H+-transporting ATPase subunit E [EC:3.6.3.14]	|Q9C9Z8	|B3TLU2
chr4	2986570	Dlo_016396.1	NA	|GO:0004672; protein kinase activity; function|GO:0005524; ATP binding; function|GO:0006468; protein phosphorylation; process	|IPR000719; Protein kinase domain|IPR001245; Serine-threonine/tyrosine-protein kinase catalytic domain|IPR002290; Serine/threonine/dual specificity protein kinase, catalytic domain|IPR008271; Serine/threonine-protein kinase, active site|IPR017441; Protein kinase, ATP binding site|IPR024788; Malectin-like carbohydrate-binding domain	|protein kinase family protein; K04733 interleukin-1 receptor-associated kinase 4 [EC:2.7.11.1]	|Q9SCZ4	|B9SRU2
chr4	3419362	Dlo_017557.1	NA	|GO:0008270; zinc ion binding; function	|IPR004332; Transposase, MuDR, plant|IPR006564; Zinc finger, PMZ-type|IPR007527; Zinc finger, SWIM-type|IPR018289; MULE transposase domain	|hypothetical protein LOC100244778; K10583 ubiquitin-conjugating enzyme E2 S [EC:6.3.2.19]	|NA	|B9N116
chr4	3596119	Dlo_017572.1	NA	|NA	|IPR025886; Phloem protein 2-like	|NA	|NA	|NA
chr4	3933887	Dlo_017591.1	NA	|GO:0003824; catalytic activity; function|GO:0009058; biosynthetic process; process	|IPR004821; Cytidyltransferase-like domain	|hypothetical protein LOC100251543; K00967 ethanolamine-phosphate cytidylyltransferase [EC:2.7.7.14]	|Q9ZVI9	|F6I6P3
chr4	4183606	Dlo_017608.1	NA	|GO:0004672; protein kinase activity; function|GO:0005524; ATP binding; function|GO:0006468; protein phosphorylation; process	|IPR000719; Protein kinase domain	|NA	|NA	|D7T7M9
chr4	4191182	Dlo_017610.1	NA	|GO:0005622; intracellular; component|GO:0006886; intracellular protein transport; process	|IPR002014; VHS|IPR004152; GAT domain|IPR018205; VHS subgroup	|vacuolar sorting-associated protein (Vps27), putative; K12182 hepatocyte growth factor-regulated tyrosine kinase substrate	|Q6ZVM7	|F6H1U2
chr4	4201072	Dlo_017611.1	NA	|GO:0004045; aminoacyl-tRNA hydrolase activity; function	|IPR002833; Peptidyl-tRNA hydrolase, PTH2	|hypothetical protein; K04794 peptidyl-tRNA hydrolase, PTH2 family [EC:3.1.1.29]	|Q9Y3E5	|B9N111
chr4	4201090	Dlo_017611.1	NA	|GO:0004045; aminoacyl-tRNA hydrolase activity; function	|IPR002833; Peptidyl-tRNA hydrolase, PTH2	|hypothetical protein; K04794 peptidyl-tRNA hydrolase, PTH2 family [EC:3.1.1.29]	|Q9Y3E5	|B9N111
chr4	4202124	Dlo_017611.1	NA	|GO:0004045; aminoacyl-tRNA hydrolase activity; function	|IPR002833; Peptidyl-tRNA hydrolase, PTH2	|hypothetical protein; K04794 peptidyl-tRNA hydrolase, PTH2 family [EC:3.1.1.29]	|Q9Y3E5	|B9N111
chr4	4301552	Dlo_017619.1	NA	|GO:0008137; NADH dehydrogenase (ubiquinone) activity; function|GO:0009055; electron carrier activity; function|GO:0016020; membrane; component	|IPR007763; NADH dehydrogenase [ubiquinone] 1 alpha subcomplex subunit 12	|NADH-ubiquinone oxidoreductase subunit B17.2, putative (EC:1.6.99.3); K11352 NADH dehydrogenase (ubiquinone) 1 alpha subcomplex 12 [EC:1.6.5.3 1.6.99.3]	|Q9M9M9	|B9S202
chr4	4305554	Dlo_017620.1	NA	|GO:0005515; protein binding; function|GO:0008270; zinc ion binding; function	|IPR001841; Zinc finger, RING-type	|protein binding protein, putative; K10601 E3 ubiquitin-protein ligase synoviolin [EC:6.3.2.19]	|Q9LW77	|B9S201
chr4	4347969	Dlo_017622.1	NA	|GO:0005515; protein binding; function|GO:0006355; regulation of transcription, DNA-templated; process	|IPR001680; WD40 repeat|IPR017986; WD40-repeat-containing domain|IPR019775; WD40 repeat, conserved site|IPR027728; Topless family	|WSB1, SWIP-1; WD repeat and SOCS box-containing 1; K10341 WD repeat and SOCS box-containing protein 1	|Q0WV90	|B9S1Z2
chr4	4348743	Dlo_017622.1	NA	|GO:0005515; protein binding; function|GO:0006355; regulation of transcription, DNA-templated; process	|IPR001680; WD40 repeat|IPR017986; WD40-repeat-containing domain|IPR019775; WD40 repeat, conserved site|IPR027728; Topless family	|WSB1, SWIP-1; WD repeat and SOCS box-containing 1; K10341 WD repeat and SOCS box-containing protein 1	|Q0WV90	|B9S1Z2
chr4	4447369	Dlo_017626.1	NA	|GO:0005525; GTP binding; function|GO:0005622; intracellular; component|GO:0006886; intracellular protein transport; process|GO:0007264; small GTPase mediated signal transduction; process	|IPR006687; Small GTPase superfamily, SAR1-type|IPR006689; Small GTPase superfamily, ARF/SAR type|IPR024156; Small GTPase superfamily, ARF type	|ATARFB1C (ADP-ribosylation factor B1C); GTP binding; K07977 Arf/Sar family, other	|P91924	|B9S1Z7
chr4	4456264	Dlo_017627.1	NA	|NA	|NA	|NA	|P0C6U4	|B9S1Z0
chr4	5685697	Dlo_020838.1	NA	|GO:0008270; zinc ion binding; function	|IPR004330; FAR1 DNA binding domain|IPR006564; Zinc finger, PMZ-type|IPR007527; Zinc finger, SWIM-type|IPR018289; MULE transposase domain	|NA	|Q9LKR4	|D7T5G3
chr4	6066714	Dlo_020881.1	NA	|GO:0005515; protein binding; function	|IPR001810; F-box domain	|hypothetical protein LOC100252654; K10302 F-box protein 22	|Q9SU30	|B9HCS6
chr4	6076437	Dlo_020882.1	NA	|NA	|IPR005100; Transcription elongation factor Spt5, NGN domain|IPR005824; KOW|IPR022581; Spt5 transcription elongation factor, N-terminal	|Micro-fibrillar-associated protein 1 C-terminus containing protein; K13110 microfibrillar-associated protein 1	|Q9STN3	|B9SJK4
chr4	8467938	Dlo_019903.1	NA	|GO:0006952; defense response; process|GO:0009607; response to biotic stimulus; process	|IPR000916; Bet v I domain|IPR024948; Major latex protein domain|IPR024949; Bet v I type allergen	|NA	|P43177	|B9H206
chr4	8497505	Dlo_019907.1	NA	|GO:0004650; polygalacturonase activity; function|GO:0005975; carbohydrate metabolic process; process	|IPR000743; Glycoside hydrolase, family 28	|glycoside hydrolase family 28 protein / polygalacturonase (pectinase) family protein (EC:3.2.1.15); K01184 polygalacturonase [EC:3.2.1.15]	|A7PZL3	|F6H6V7
chr4	8836072	Dlo_019947.1	NA	|GO:0003824; catalytic activity; function|GO:0003857; 3-hydroxyacyl-CoA dehydrogenase activity; function|GO:0006631; fatty acid metabolic process; process|GO:0008152; metabolic process; process|GO:0016491; oxidoreductase activity; function|GO:0055114; oxidation-reduction process; process	|IPR001753; Crotonase superfamily|IPR006108; 3-hydroxyacyl-CoA dehydrogenase, C-terminal|IPR006176; 3-hydroxyacyl-CoA dehydrogenase, NAD binding|IPR006180; 3-hydroxyacyl-CoA dehydrogenase, conserved site|IPR018376; Enoyl-CoA hydratase/isomerase, conserved site	|MFP2; MFP2 (MULTIFUNCTIONAL PROTEIN 2); 3-hydroxyacyl-CoA dehydrogenase/ enoyl-CoA hydratase; K10527 enoyl-CoA hydratase/3-hydroxyacyl-CoA dehydrogenase [EC:4.2.1.17 1.1.1.35 1.1.1.211]	|Q9ZPI5	|B9HXS9
chr4	8911282	Dlo_019955.1	NA	|GO:0005515; protein binding; function	|IPR001680; WD40 repeat|IPR017986; WD40-repeat-containing domain|IPR019775; WD40 repeat, conserved site|IPR020472; G-protein beta WD-40 repeat	|hypothetical protein; K12862 pleiotropic regulator 1	|Q42384	|D7SYE1
chr4	8923232	Dlo_019956.1	NA	|GO:0005515; protein binding; function	|IPR001680; WD40 repeat|IPR017986; WD40-repeat-containing domain|IPR019775; WD40 repeat, conserved site	|mhkB; Alpha kinase family protein; K00924 [EC:2.7.1.-]	|C6L7U1	|F6H6Y7
chr4	10267066	Dlo_018642.1	NA	|GO:0005507; copper ion binding; function|GO:0008131; primary amine oxidase activity; function|GO:0009308; amine metabolic process; process|GO:0048038; quinone binding; function|GO:0055114; oxidation-reduction process; process	|IPR000269; Copper amine oxidase|IPR015798; Copper amine oxidase, C-terminal|IPR015800; Copper amine oxidase, N2-terminal|IPR015802; Copper amine oxidase, N3-terminal	|hypothetical protein; K00276 primary-amine oxidase [EC:1.4.3.21]	|Q9P7F2	|B9I3D4
chr4	11912293	Dlo_019447.1	NA	|NA	|NA	|NA	|Q6H874	|B9GWF2
chr4	12674407	Dlo_028635.1	NA	|NA	|IPR002885; Pentatricopeptide repeat	|nucleobase:cation symporter; K03457 nucleobase:cation symporter-1, NCS1 family	|Q9SVH3	|D7SQ23
chr4	12885354	Dlo_028667.1	NA	|GO:0005515; protein binding; function|GO:0008270; zinc ion binding; function	|IPR001841; Zinc finger, RING-type|IPR001965; Zinc finger, PHD-type|IPR019786; Zinc finger, PHD-type, conserved site|IPR019787; Zinc finger, PHD-finger	|hypothetical LOC591084; K09188 myeloid/lymphoid or mixed-lineage leukemia protein 3	|Q9UMN6	|B9HNR0
chr4	13516891	Dlo_028743.1	NA	|GO:0016491; oxidoreductase activity; function|GO:0016706; oxidoreductase activity, acting on paired donors, with incorporation or reduction of molecular oxygen, 2-oxoglutarate as one donor, and incorporation of one atom each of oxygen into both donors; function|GO:0055114; oxidation-reduction process; process	|IPR005123; Oxoglutarate/iron-dependent dioxygenase|IPR026992; Non-haem dioxygenase N-terminal domain	|bx6; benzoxazin6; K13229 2-oxoglutarate-dependent dioxygenase [EC:1.14.11.-]	|Q84MB3	|B9HUA5
chr4	13680538	Dlo_021746.1	NA	|NA	|NA	|NA	|NA	|B9SM88
chr4	13682514	Dlo_021746.1	NA	|NA	|NA	|NA	|NA	|B9SM88
chr4	13853751	Dlo_021756.1	NA	|GO:0005507; copper ion binding; function|GO:0016491; oxidoreductase activity; function|GO:0055114; oxidation-reduction process; process	|IPR001117; Multicopper oxidase, type 1|IPR011706; Multicopper oxidase, type 2|IPR011707; Multicopper oxidase, type 3	|L-ascorbate oxidase, putative (EC:1.10.3.3); K00423 L-ascorbate oxidase [EC:1.10.3.3]	|Q9FY79	|F6HWA2
chr4	13956407	Dlo_021762.1	NA	|GO:0005741; mitochondrial outer membrane; component|GO:0055085; transmembrane transport; process	|IPR027246; Eukaryotic porin/Tom40	|hypothetical protein; K05862 voltage-dependent anion channel	|Q9FKM2	|B9N2Z1
chr4	14206799	Dlo_021780.1	NA	|NA	|IPR001163; Ribonucleoprotein LSM domain|IPR006649; Ribonucleoprotein LSM domain, eukaryotic/archaea-type	|small nuclear ribonucleoprotein f, putative; K11098 small nuclear ribonucleoprotein F	|Q9SUM2	|B9SXM7
chr4	14230360	Dlo_021781.1	NA	|GO:0005506; iron ion binding; function|GO:0010181; FMN binding; function|GO:0016491; oxidoreductase activity; function|GO:0055114; oxidation-reduction process; process	|IPR001094; Flavodoxin|IPR001433; Oxidoreductase FAD/NAD(P)-binding|IPR001709; Flavoprotein pyridine nucleotide cytochrome reductase|IPR003097; FAD-binding, type 1|IPR008254; Flavodoxin/nitric oxide synthase|IPR017927; Ferredoxin reductase-type FAD-binding domain	|hypothetical protein LOC100240979; K00327 NADPH-ferrihemoprotein reductase [EC:1.6.2.4]	|Q05001	|C0LLU5
chr4	14230593	Dlo_021781.1	NA	|GO:0005506; iron ion binding; function|GO:0010181; FMN binding; function|GO:0016491; oxidoreductase activity; function|GO:0055114; oxidation-reduction process; process	|IPR001094; Flavodoxin|IPR001433; Oxidoreductase FAD/NAD(P)-binding|IPR001709; Flavoprotein pyridine nucleotide cytochrome reductase|IPR003097; FAD-binding, type 1|IPR008254; Flavodoxin/nitric oxide synthase|IPR017927; Ferredoxin reductase-type FAD-binding domain	|hypothetical protein LOC100240979; K00327 NADPH-ferrihemoprotein reductase [EC:1.6.2.4]	|Q05001	|C0LLU5
chr4	14232825	Dlo_021781.1	NA	|GO:0005506; iron ion binding; function|GO:0010181; FMN binding; function|GO:0016491; oxidoreductase activity; function|GO:0055114; oxidation-reduction process; process	|IPR001094; Flavodoxin|IPR001433; Oxidoreductase FAD/NAD(P)-binding|IPR001709; Flavoprotein pyridine nucleotide cytochrome reductase|IPR003097; FAD-binding, type 1|IPR008254; Flavodoxin/nitric oxide synthase|IPR017927; Ferredoxin reductase-type FAD-binding domain	|hypothetical protein LOC100240979; K00327 NADPH-ferrihemoprotein reductase [EC:1.6.2.4]	|Q05001	|C0LLU5
chr4	14232887	Dlo_021781.1	NA	|GO:0005506; iron ion binding; function|GO:0010181; FMN binding; function|GO:0016491; oxidoreductase activity; function|GO:0055114; oxidation-reduction process; process	|IPR001094; Flavodoxin|IPR001433; Oxidoreductase FAD/NAD(P)-binding|IPR001709; Flavoprotein pyridine nucleotide cytochrome reductase|IPR003097; FAD-binding, type 1|IPR008254; Flavodoxin/nitric oxide synthase|IPR017927; Ferredoxin reductase-type FAD-binding domain	|hypothetical protein LOC100240979; K00327 NADPH-ferrihemoprotein reductase [EC:1.6.2.4]	|Q05001	|C0LLU5
chr4	14644030	Dlo_021807.1	NA	|NA	|NA	|NA	|NA	|A9PJS9
chr4	15101306	Dlo_021063.1	NA	|NA	|NA	|NA	|O24413	|A9P8B5
chr4	15395949	Dlo_021073.1	NA	|GO:0005515; protein binding; function	|IPR001611; Leucine-rich repeat|IPR003591; Leucine-rich repeat, typical subtype|IPR013210; Leucine-rich repeat-containing N-terminal, type 2|IPR025875; Leucine rich repeat 4	|hypothetical protein; K13420 LRR receptor-like serine/threonine-protein kinase FLS2 [EC:2.7.11.1]	|Q9C9H7	|B9IGJ3
chr4	16525460	Dlo_021369.1	NA	|NA	|IPR006461; Uncharacterised protein family Cys-rich	|NA	|Q8L7E9	|F6H5I8
chr4	16526512	Dlo_021369.1	NA	|NA	|IPR006461; Uncharacterised protein family Cys-rich	|NA	|Q8L7E9	|F6H5I8
chr4	16553590	Dlo_021372.1	NA	|NA	|NA	|NA	|NA	|F6GWK1
chr4	16563732	Dlo_021373.1	NA	|GO:0015031; protein transport; process|GO:0030904; retromer complex; component|GO:0042147; retrograde transport, endosome to Golgi; process	|IPR005378; Vacuolar protein sorting-associated protein 35, Vps35	|NA	|Q7X659	|B9SYU2
chr4	17409274	Dlo_021467.1	NA	|GO:0008152; metabolic process; process|GO:0016491; oxidoreductase activity; function|GO:0055114; oxidation-reduction process; process	|IPR015590; Aldehyde dehydrogenase domain	|hypothetical protein LOC100247106; K00128 aldehyde dehydrogenase (NAD+) [EC:1.2.1.3]	|Q70E96	|D7SP43
chr4	17409280	Dlo_021467.1	NA	|GO:0008152; metabolic process; process|GO:0016491; oxidoreductase activity; function|GO:0055114; oxidation-reduction process; process	|IPR015590; Aldehyde dehydrogenase domain	|hypothetical protein LOC100247106; K00128 aldehyde dehydrogenase (NAD+) [EC:1.2.1.3]	|Q70E96	|D7SP43
chr4	17597670	Dlo_021488.1	NA	|GO:0003735; structural constituent of ribosome; function|GO:0005622; intracellular; component|GO:0005840; ribosome; component|GO:0006412; translation; process	|IPR000206; Ribosomal protein L7/L12|IPR013823; Ribosomal protein L7/L12, C-terminal|IPR015608; Putative ribosomal protein L7/L12, plants	|hypothetical protein; K02935 large subunit ribosomal protein L7/L12	|P53163	|B9S691
chr4	17620083	dlo_037394.1	NA	|GO:0009058; biosynthetic process; process	|IPR001296; Glycosyl transferase, family 1	|AHPC/TSA protein, putative (EC:2.4.1.13); K03843 alpha-1,3/alpha-1,6-mannosyltransferase [EC:2.4.1.132 2.4.1.-]	|Q9R9N2	|B9MXK7
chr4	17629387	Dlo_021491.3	NA	|NA	|IPR006565; Bromodomain transcription factor	|NA	|NA	|B9T5K0
chr4	21182437	Dlo_003896.1	NA	|NA	|NA	|NA	|NA	|D7SW56
chr4	21699533	Dlo_003930.1	NA	|NA	|NA	|NA	|NA	|A5BII0
chr4	21700959	Dlo_003930.1	NA	|NA	|NA	|NA	|NA	|A5BII0
chr4	22856831	Dlo_027201.1	NA	|GO:0005524; ATP binding; function|GO:0005737; cytoplasm; component|GO:0006457; protein folding; process|GO:0042026; protein refolding; process	|IPR001844; Chaperonin Cpn60|IPR002423; Chaperonin Cpn60/TCP-1 family|IPR018370; Chaperonin Cpn60, conserved site	|chaperonin-60kD, ch60, putative; K04077 chaperonin GroEL	|Q05046	|B9RWQ2
chr4	22928174	Dlo_027210.1	NA	|GO:0005515; protein binding; function	|IPR004045; Glutathione S-transferase, N-terminal|IPR004046; Glutathione S-transferase, C-terminal|IPR010987; Glutathione S-transferase, C-terminal-like	|hypothetical protein; K00799 glutathione S-transferase [EC:2.5.1.18]	|Q03662	|B9RWR5
chr4	23334881	Dlo_005074.1	NA	|GO:0003723; RNA binding; function|GO:0004525; ribonuclease III activity; function|GO:0006396; RNA processing; process	|IPR000999; Ribonuclease III domain	|hypothetical protein LOC100254311; K11592 endoribonuclease Dicer [EC:3.1.26.-]	|Q9LXW7	|F6H2U0
chr4	23388282	Dlo_005075.1	NA	|NA	|NA	|NA	|NA	|NA
chr4	24286940	Dlo_005111.1	NA	|NA	|NA	|NA	|NA	|NA
chr4	24288853	Dlo_005111.1	NA	|NA	|NA	|NA	|NA	|NA
chr4	24392235	Dlo_005115.1	NA	|GO:0007076; mitotic chromosome condensation; process	|IPR024324; Condensin complex, subunit 1, N-terminal|IPR026971; Condensin subunit 1/Condensin-2 complex subunit D3	|hypothetical protein LOC100250469; K06677 condensin complex subunit 1	|Q8K2Z4	|F6HLQ7
chr4	24397601	Dlo_005115.1	NA	|GO:0007076; mitotic chromosome condensation; process	|IPR024324; Condensin complex, subunit 1, N-terminal|IPR026971; Condensin subunit 1/Condensin-2 complex subunit D3	|hypothetical protein LOC100250469; K06677 condensin complex subunit 1	|Q8K2Z4	|F6HLQ7
chr4	24640095	dlo_036740.1	NA	|NA	|IPR019312; Protein of unknown function DUF2363	|NA	|Q9UKZ1	|B9GV90
chr4	25593285	Dlo_022668.1	NA	|NA	|IPR001623; DnaJ domain|IPR018253; DnaJ domain, conserved site|IPR024586; DnaJ-like protein C11, C-terminal	|hypothetical protein; K09531 DnaJ homolog subfamily C member 11	|Q39079	|B9MUN9
chr4	25760655	Dlo_022687.1	NA	|GO:0004459; L-lactate dehydrogenase activity; function|GO:0016491; oxidoreductase activity; function|GO:0016616; oxidoreductase activity, acting on the CH-OH group of donors, NAD or NADP as acceptor; function|GO:0019752; carboxylic acid metabolic process; process|GO:0055114; oxidation-reduction process; process	|IPR001236; Lactate/malate dehydrogenase, N-terminal|IPR001557; L-lactate/malate dehydrogenase|IPR018177; L-lactate dehydrogenase, active site|IPR022383; Lactate/malate dehydrogenase, C-terminal	|hypothetical protein LOC100250615; K00016 L-lactate dehydrogenase [EC:1.1.1.27]	|P22988	|D7TN36
chr4	25915731	Dlo_022699.2	NA	|GO:0009116; nucleoside metabolic process; process	|IPR000836; Phosphoribosyltransferase domain	|hypothetical protein LOC100264315; K00759 adenine phosphoribosyltransferase [EC:2.4.2.7]	|Q9SUW2	|C6SZ96
chr4	26547548	Dlo_023024.1	NA	|NA	|NA	|NA	|NA	|NA
chr4	27710602	Dlo_009970.1	NA	|GO:0004672; protein kinase activity; function|GO:0004674; protein serine/threonine kinase activity; function|GO:0005524; ATP binding; function|GO:0006468; protein phosphorylation; process|GO:0048544; recognition of pollen; process	|IPR000719; Protein kinase domain|IPR000858; S-locus glycoprotein|IPR001245; Serine-threonine/tyrosine-protein kinase catalytic domain|IPR001480; Bulb-type lectin domain|IPR002290; Serine/threonine/dual specificity protein kinase, catalytic domain|IPR003609; Apple-like|IPR008271; Serine/threonine-protein kinase, active site|IPR013227; PAN domain|IPR021820; S-locus receptor kinase, C-terminal	|Os03g0717000; K00924 [EC:2.7.1.-]	|O81832	|B9I7H2
chr4	27743308	Dlo_009973.1	NA	|GO:0004672; protein kinase activity; function|GO:0004674; protein serine/threonine kinase activity; function|GO:0005524; ATP binding; function|GO:0006468; protein phosphorylation; process|GO:0048544; recognition of pollen; process	|IPR000719; Protein kinase domain|IPR000858; S-locus glycoprotein|IPR001245; Serine-threonine/tyrosine-protein kinase catalytic domain|IPR001480; Bulb-type lectin domain|IPR002290; Serine/threonine/dual specificity protein kinase, catalytic domain|IPR003609; Apple-like|IPR008271; Serine/threonine-protein kinase, active site|IPR013227; PAN domain|IPR021820; S-locus receptor kinase, C-terminal	|TMK1; TMK1 (TRANSMEMBRANE KINASE 1); transmembrane receptor protein serine/threonine kinase; K00924 [EC:2.7.1.-]	|O81832	|B9NBK8
chr4	27758609	Dlo_009974.1	NA	|NA	|NA	|NA	|Q09092	|B9I7H2
chr4	27758639	Dlo_009974.1	NA	|NA	|NA	|NA	|Q09092	|B9I7H2
chr4	27761082	Dlo_009974.1	NA	|NA	|NA	|NA	|Q09092	|B9I7H2
chr4	27841584	Dlo_009980.1	NA	|GO:0004672; protein kinase activity; function|GO:0005524; ATP binding; function|GO:0006468; protein phosphorylation; process|GO:0048544; recognition of pollen; process	|IPR000719; Protein kinase domain|IPR000858; S-locus glycoprotein|IPR001245; Serine-threonine/tyrosine-protein kinase catalytic domain|IPR001480; Bulb-type lectin domain|IPR003609; Apple-like|IPR013227; PAN domain	|si606018d05; LOC100283091; K13430 serine/threonine-protein kinase PBS1 [EC:2.7.11.1]	|O81832	|B9N554
chr4	27991415	Dlo_009990.1	NA	|GO:0004672; protein kinase activity; function|GO:0004674; protein serine/threonine kinase activity; function|GO:0005524; ATP binding; function|GO:0006468; protein phosphorylation; process|GO:0048544; recognition of pollen; process	|IPR000719; Protein kinase domain|IPR000858; S-locus glycoprotein|IPR001245; Serine-threonine/tyrosine-protein kinase catalytic domain|IPR001480; Bulb-type lectin domain|IPR003609; Apple-like|IPR008271; Serine/threonine-protein kinase, active site|IPR013227; PAN domain|IPR021820; S-locus receptor kinase, C-terminal	|receptor serine-threonine protein kinase, putative (EC:2.7.10.2); K04733 interleukin-1 receptor-associated kinase 4 [EC:2.7.11.1]	|O81832	|B9I026
chr4	27991793	Dlo_009990.1	NA	|GO:0004672; protein kinase activity; function|GO:0004674; protein serine/threonine kinase activity; function|GO:0005524; ATP binding; function|GO:0006468; protein phosphorylation; process|GO:0048544; recognition of pollen; process	|IPR000719; Protein kinase domain|IPR000858; S-locus glycoprotein|IPR001245; Serine-threonine/tyrosine-protein kinase catalytic domain|IPR001480; Bulb-type lectin domain|IPR003609; Apple-like|IPR008271; Serine/threonine-protein kinase, active site|IPR013227; PAN domain|IPR021820; S-locus receptor kinase, C-terminal	|receptor serine-threonine protein kinase, putative (EC:2.7.10.2); K04733 interleukin-1 receptor-associated kinase 4 [EC:2.7.11.1]	|O81832	|B9I026
chr4	28009973	Dlo_009991.1	NA	|GO:0004672; protein kinase activity; function|GO:0004674; protein serine/threonine kinase activity; function|GO:0005524; ATP binding; function|GO:0006468; protein phosphorylation; process|GO:0048544; recognition of pollen; process	|IPR000719; Protein kinase domain|IPR000858; S-locus glycoprotein|IPR001245; Serine-threonine/tyrosine-protein kinase catalytic domain|IPR001480; Bulb-type lectin domain|IPR003609; Apple-like|IPR013227; PAN domain|IPR021820; S-locus receptor kinase, C-terminal	|Os03g0717000; K00924 [EC:2.7.1.-]	|O81832	|B9SSB8
chr4	28011788	Dlo_009991.1	NA	|GO:0004672; protein kinase activity; function|GO:0004674; protein serine/threonine kinase activity; function|GO:0005524; ATP binding; function|GO:0006468; protein phosphorylation; process|GO:0048544; recognition of pollen; process	|IPR000719; Protein kinase domain|IPR000858; S-locus glycoprotein|IPR001245; Serine-threonine/tyrosine-protein kinase catalytic domain|IPR001480; Bulb-type lectin domain|IPR003609; Apple-like|IPR013227; PAN domain|IPR021820; S-locus receptor kinase, C-terminal	|Os03g0717000; K00924 [EC:2.7.1.-]	|O81832	|B9SSB8
chr4	28011813	Dlo_009991.1	NA	|GO:0004672; protein kinase activity; function|GO:0004674; protein serine/threonine kinase activity; function|GO:0005524; ATP binding; function|GO:0006468; protein phosphorylation; process|GO:0048544; recognition of pollen; process	|IPR000719; Protein kinase domain|IPR000858; S-locus glycoprotein|IPR001245; Serine-threonine/tyrosine-protein kinase catalytic domain|IPR001480; Bulb-type lectin domain|IPR003609; Apple-like|IPR013227; PAN domain|IPR021820; S-locus receptor kinase, C-terminal	|Os03g0717000; K00924 [EC:2.7.1.-]	|O81832	|B9SSB8
chr4	28399109	Dlo_010017.1	NA	|NA	|IPR030382; SAM-dependent methyltransferase TRM5/TYW2-type	|hypothetical protein; K07055	|F6H2F8	|B9SIH1
chr4	28771668	Dlo_025436.1	NA	|GO:0019538; protein metabolic process; process	|IPR004176; Clp, N-terminal	|uaz98; LOC100383416; K03696 ATP-dependent Clp protease ATP-binding subunit ClpC	|P42730	|B9HVK7
chr4	28834223	Dlo_025440.1	NA	|GO:0003676; nucleic acid binding; function	|IPR000504; RNA recognition motif domain|IPR002885; Pentatricopeptide repeat	|nucleobase:cation symporter; K03457 nucleobase:cation symporter-1, NCS1 family	|Q0WMY5	|F6HBG1
chr4	28866862	Dlo_025442.2	NA	|NA	|NA	|NA	|NA	|B9RLQ0
chr4	29140566	Dlo_025463.2	NA	|GO:0004222; metalloendopeptidase activity; function|GO:0006508; proteolysis; process|GO:0008233; peptidase activity; function|GO:0016020; membrane; component|GO:0071586; CAAX-box protein processing; process	|IPR001915; Peptidase M48|IPR027057; CAAX prenyl protease 1	|caax prenyl protease ste24, putative (EC:3.4.24.84); K06013 STE24 endopeptidase [EC:3.4.24.84]	|Q8RX88	|B9RDW8
chr4	29805541	Dlo_025505.2	NA	|GO:0005515; protein binding; function	|IPR001680; WD40 repeat|IPR017986; WD40-repeat-containing domain	|hypothetical protein; K14552 NET1-associated nuclear protein 1 (U3 small nucleolar RNA-associated protein 17)	|Q7ZVR1	|B9N316
chr4	30360391	Dlo_032138.2	NA	|GO:0004672; protein kinase activity; function|GO:0005524; ATP binding; function|GO:0006468; protein phosphorylation; process	|IPR000719; Protein kinase domain|IPR001245; Serine-threonine/tyrosine-protein kinase catalytic domain|IPR002902; Gnk2-homologous domain|IPR017441; Protein kinase, ATP binding site	|Os03g0717000; K00924 [EC:2.7.1.-]	|Q8S9L6	|B9H1T8
chr4	30430308	Dlo_032140.1	NA	|GO:0004672; protein kinase activity; function|GO:0005524; ATP binding; function|GO:0006468; protein phosphorylation; process	|IPR000719; Protein kinase domain|IPR001245; Serine-threonine/tyrosine-protein kinase catalytic domain|IPR002290; Serine/threonine/dual specificity protein kinase, catalytic domain|IPR002902; Gnk2-homologous domain|IPR008271; Serine/threonine-protein kinase, active site|IPR017441; Protein kinase, ATP binding site	|PBS1; PBS1 (avrPphB susceptible 1); kinase/ protein serine/threonine kinase; K13430 serine/threonine-protein kinase PBS1 [EC:2.7.11.1]	|Q9ZP16	|B9HYK2
chr4	30430362	Dlo_032140.1	NA	|GO:0004672; protein kinase activity; function|GO:0005524; ATP binding; function|GO:0006468; protein phosphorylation; process	|IPR000719; Protein kinase domain|IPR001245; Serine-threonine/tyrosine-protein kinase catalytic domain|IPR002290; Serine/threonine/dual specificity protein kinase, catalytic domain|IPR002902; Gnk2-homologous domain|IPR008271; Serine/threonine-protein kinase, active site|IPR017441; Protein kinase, ATP binding site	|PBS1; PBS1 (avrPphB susceptible 1); kinase/ protein serine/threonine kinase; K13430 serine/threonine-protein kinase PBS1 [EC:2.7.11.1]	|Q9ZP16	|B9HYK2
chr4	30437696	Dlo_032141.1	NA	|GO:0004672; protein kinase activity; function|GO:0005524; ATP binding; function|GO:0006468; protein phosphorylation; process	|IPR000719; Protein kinase domain|IPR001245; Serine-threonine/tyrosine-protein kinase catalytic domain|IPR002290; Serine/threonine/dual specificity protein kinase, catalytic domain|IPR002902; Gnk2-homologous domain|IPR008271; Serine/threonine-protein kinase, active site|IPR017441; Protein kinase, ATP binding site	|BAK1; BAK1 (BRI1-ASSOCIATED RECEPTOR KINASE); kinase/ protein binding / protein heterodimerization/ protein serine/threonine kinase; K13416 brassinosteroid insensitive 1-associated receptor kinase 1 [EC:2.7.10.1 2.7.11.1]	|Q9LDT0	|B9HYJ5
chr4	30465538	Dlo_032144.1	NA	|GO:0004672; protein kinase activity; function|GO:0005524; ATP binding; function|GO:0006468; protein phosphorylation; process	|IPR000719; Protein kinase domain|IPR002902; Gnk2-homologous domain|IPR017441; Protein kinase, ATP binding site	|BAK1; BAK1 (BRI1-ASSOCIATED RECEPTOR KINASE); kinase/ protein binding / protein heterodimerization/ protein serine/threonine kinase; K13416 brassinosteroid insensitive 1-associated receptor kinase 1 [EC:2.7.10.1 2.7.11.1]	|O65476	|B9HYK2
chr4	30723197	Dlo_032154.1	NA	|GO:0005515; protein binding; function	|IPR001680; WD40 repeat|IPR017986; WD40-repeat-containing domain|IPR019775; WD40 repeat, conserved site	|hypothetical protein LOC100250769; K03246 translation initiation factor eIF-3 subunit 2	|Q38884	|A5AL04
chr4	32174486	Dlo_027478.1	NA	|NA	|IPR008891; Viral nucleic acid binding	|NA	|NA	|Q0ZCB7
chr4	33321272	Dlo_023928.1	NA	|GO:0004871; signal transducer activity; function|GO:0005834; heterotrimeric G-protein complex; component|GO:0007186; G-protein coupled receptor signaling pathway; process	|IPR015898; G-protein gamma-like domain	|NA	|Q9FDX9	|G7ICP9
chr4	33324602	Dlo_023929.1	NA	|NA	|IPR005491; EMSY N-terminal|IPR008395; Agenet-like domain|IPR014002; Tudor-like, plant	|NA	|NA	|B9H8E9
chr4	33377000	Dlo_023932.1	NA	|GO:0000786; nucleosome; component|GO:0003677; DNA binding; function|GO:0005634; nucleus; component	|IPR002119; Histone H2A|IPR007125; Histone core	|hypothetical protein LOC100273753; K11251 histone H2A	|O23628	|C6SYX2
chr4	33426266	Dlo_023936.3	NA	|GO:0003924; GTPase activity; function|GO:0005525; GTP binding; function	|IPR003191; Guanylate-binding protein, C-terminal|IPR015894; Guanylate-binding protein, N-terminal|IPR030386; GB1/RHD3-type guanine nucleotide-binding (G) domain	|NA	|Q96PP9	|D7SQJ1
chr4	33490273	Dlo_023943.1	NA	|GO:0015991; ATP hydrolysis coupled proton transport; process|GO:0033180; proton-transporting V-type ATPase, V1 domain; component|GO:0034220; ion transmembrane transport; process|GO:0046961; proton-transporting ATPase activity, rotational mechanism; function	|IPR005772; ATPase, V1 complex, subunit F, eukaryotic|IPR008218; ATPase, V1 complex, subunit F	|hypothetical protein LOC100267411; K02151 V-type H+-transporting ATPase subunit F [EC:3.6.3.14]	|Q9ZQX4	|A5B4N7
chr5	1482473	Dlo_006457.1	NA	|NA	|NA	|NA	|NA	|G7KXI4
chr5	1515405	Dlo_006462.1	NA	|NA	|IPR007019; Surfeit locus 6|IPR029188; Ribosomal RNA-processing protein 14, N-terminal|IPR029190; Ribosomal RNA-processing protein 14/surfeit locus protein 6, C-terminal domain	|NA	|NA	|B9HKW2
chr5	1643200	Dlo_006482.1	NA	|GO:0004857; enzyme inhibitor activity; function|GO:0005618; cell wall; component|GO:0030599; pectinesterase activity; function|GO:0042545; cell wall modification; process	|IPR000070; Pectinesterase, catalytic|IPR006501; Pectinesterase inhibitor domain|IPR018040; Pectinesterase, active site	|pectinesterase family protein (EC:3.1.1.11); K01051 pectinesterase [EC:3.1.1.11]	|Q3E8Z8	|B9N4L3
chr5	2600249	Dlo_023618.1	NA	|GO:0009058; biosynthetic process; process|GO:0016851; magnesium chelatase activity; function	|IPR003672; CobN/magnesium chelatase|IPR022571; Magnesium chelatase, subunit H, N-terminal	|CHLH; magnesium chelatase H subunit; K03403 magnesium chelatase subunit H [EC:6.6.1.1]	|Q9FNB0	|B9T1G0
chr5	2623478	Dlo_023623.2	NA	|GO:0000049; tRNA binding; function|GO:0002098; tRNA wobble uridine modification; process|GO:0034227; tRNA thio-modification; process	|IPR019407; Thiouridylase, cytoplasmic, subunit 2	|hypothetical protein LOC100252179; K14169 cytoplasmic tRNA 2-thiolation protein 2	|O65628	|D7THW2
chr5	2723099	Dlo_023629.1	NA	|NA	|NA	|NA	|NA	|NA
chr5	2723129	Dlo_023629.1	NA	|NA	|NA	|NA	|NA	|NA
chr5	2865589	Dlo_023639.1	NA	|GO:0005515; protein binding; function|GO:0016811; hydrolase activity, acting on carbon-nitrogen (but not peptide) bonds, in linear amides; function|GO:0043531; ADP binding; function	|IPR001611; Leucine-rich repeat|IPR002182; NB-ARC|IPR023128; Protein N-terminal glutamine amidohydrolase, alpha beta roll	|Disease resistance protein RPM1, putative (EC:3.1.3.16); K13457 disease resistance protein RPM1	|Q7XA42	|B9SUF5
chr5	3639647	Dlo_023687.2	NA	|GO:0016491; oxidoreductase activity; function|GO:0045454; cell redox homeostasis; process|GO:0050660; flavin adenine dinucleotide binding; function|GO:0055114; oxidation-reduction process; process	|IPR000103; Pyridine nucleotide-disulphide oxidoreductase, class-II|IPR001327; Pyridine nucleotide-disulphide oxidoreductase, NAD-binding domain|IPR008255; Pyridine nucleotide-disulphide oxidoreductase, class-II, active site|IPR012336; Thioredoxin-like fold|IPR013766; Thioredoxin domain|IPR023753; Pyridine nucleotide-disulphide oxidoreductase, FAD/NAD(P)-binding domain	|hypothetical protein LOC100262307; K00384 thioredoxin reductase (NADPH) [EC:1.8.1.9]	|O22229	|F6HKV5
chr5	4426450	Dlo_025245.1	NA	|GO:0016567; protein ubiquitination; process	|IPR027356; NPH3 domain|IPR029959; Root phototropism protein 3-like	|NA	|Q9LFU0	|B9SZ41
chr5	5187908	Dlo_026760.1	NA	|GO:0008152; metabolic process; process|GO:0016758; transferase activity, transferring hexosyl groups; function	|IPR002213; UDP-glucuronosyl/UDP-glucosyltransferase	|GT72B1; GT72B1; UDP-glucosyltransferase/ UDP-glycosyltransferase/ transferase, transferring glycosyl groups; K08237 hydroquinone glucosyltransferase [EC:2.4.1.218]	|Q2V6K0	|B9SQ86
chr5	6337986	Dlo_026788.2	NA	|GO:0006520; cellular amino acid metabolic process; process|GO:0016491; oxidoreductase activity; function|GO:0055114; oxidation-reduction process; process	|IPR006095; Glutamate/phenylalanine/leucine/valine dehydrogenase|IPR006096; Glutamate/phenylalanine/leucine/valine dehydrogenase, C-terminal|IPR006097; Glutamate/phenylalanine/leucine/valine dehydrogenase, dimerisation domain	|glutamate dehydrogenase (NAD(P)+) (EC:1.4.1.3); K00261 glutamate dehydrogenase (NAD(P)+) [EC:1.4.1.3]	|Q38946	|B9ICE5
chr5	6689993	Dlo_024988.1	NA	|NA	|IPR006887; Domain of unknown function DUF625	|NA	|Q5SP90	|B9RZN3
chr5	7015352	Dlo_025018.1	NA	|GO:0003723; RNA binding; function|GO:0008168; methyltransferase activity; function|GO:0016428; tRNA (cytosine-5-)-methyltransferase activity; function	|IPR001678; SAM-dependent methyltransferase RsmB/NOP2-type|IPR018314; Bacterial Fmu (Sun)/eukaryotic nucleolar NOL1/Nop2p, conserved site|IPR023267; RNA (C5-cytosine) methyltransferase|IPR023270; tRNA (C5-cytosine) methyltransferase, NCL1	|hypothetical protein; K00599 [EC:2.1.1.-]	|Q5ZLV4	|D7TRL1
chr5	7272623	Dlo_025034.1	NA	|GO:0003849; 3-deoxy-7-phosphoheptulonate synthase activity; function|GO:0009073; aromatic amino acid family biosynthetic process; process	|IPR002480; DAHP synthetase, class II	|Phospho-2-dehydro-3-deoxyheptonate aldolase 1, chloroplast precursor, putative (EC:2.5.1.54); K01626 3-deoxy-7-phosphoheptulonate synthase [EC:2.5.1.54]	|P29976	|B9VU85
chr5	9430149	Dlo_007241.1	NA	|GO:0003700; sequence-specific DNA binding transcription factor activity; function|GO:0004871; signal transducer activity; function|GO:0005634; nucleus; component|GO:0006355; regulation of transcription, DNA-templated; process|GO:0007165; signal transduction; process	|IPR000980; SH2 domain|IPR001217; Transcription factor STAT	|NA	|NA	|B9SR64
chr5	9436540	Dlo_007241.1	NA	|GO:0003700; sequence-specific DNA binding transcription factor activity; function|GO:0004871; signal transducer activity; function|GO:0005634; nucleus; component|GO:0006355; regulation of transcription, DNA-templated; process|GO:0007165; signal transduction; process	|IPR000980; SH2 domain|IPR001217; Transcription factor STAT	|NA	|NA	|B9SR64
chr5	9437990	Dlo_007241.1	NA	|GO:0003700; sequence-specific DNA binding transcription factor activity; function|GO:0004871; signal transducer activity; function|GO:0005634; nucleus; component|GO:0006355; regulation of transcription, DNA-templated; process|GO:0007165; signal transduction; process	|IPR000980; SH2 domain|IPR001217; Transcription factor STAT	|NA	|NA	|B9SR64
chr5	9540510	Dlo_007248.1	NA	|GO:0008299; isoprenoid biosynthetic process; process|GO:0015979; photosynthesis; process|GO:0016765; transferase activity, transferring alkyl or aryl (other than methyl) groups; function	|IPR000092; Polyprenyl synthetase|IPR014120; Solanesyl diphosphate synthase|IPR017446; Polyprenyl synthetase-related	|octaprenyl-diphosphate synthase; K05356 all-trans-nonaprenyl-diphosphate synthase [EC:2.5.1.84 2.5.1.85]	|Q8S948	|B9GGY7
chr5	9540832	Dlo_007248.1	NA	|GO:0008299; isoprenoid biosynthetic process; process|GO:0015979; photosynthesis; process|GO:0016765; transferase activity, transferring alkyl or aryl (other than methyl) groups; function	|IPR000092; Polyprenyl synthetase|IPR014120; Solanesyl diphosphate synthase|IPR017446; Polyprenyl synthetase-related	|octaprenyl-diphosphate synthase; K05356 all-trans-nonaprenyl-diphosphate synthase [EC:2.5.1.84 2.5.1.85]	|Q8S948	|B9GGY7
chr5	9692235	Dlo_007255.1	NA	|NA	|IPR027942; Sieve element occlusion, N-terminal|IPR027944; Sieve element occlusion, C-terminal	|NA	|Q9SS87	|D7SME4
chr5	9907523	Dlo_007262.1	NA	|NA	|IPR020683; Ankyrin repeat-containing domain|IPR026961; PGG domain|IPR027001; Caskin/Ankyrin repeat-containing protein	|NA	|Q9C7A2	|B9HZE8
chr5	10105196	Dlo_007271.1	NA	|GO:0005506; iron ion binding; function|GO:0016705; oxidoreductase activity, acting on paired donors, with incorporation or reduction of molecular oxygen; function|GO:0020037; heme binding; function|GO:0055114; oxidation-reduction process; process	|IPR001128; Cytochrome P450|IPR002401; Cytochrome P450, E-class, group I|IPR017972; Cytochrome P450, conserved site	|hypothetical protein LOC100249305; K00232 acyl-CoA oxidase [EC:1.3.3.6]	|H1A981	|F6I501
chr5	10176609	Dlo_008782.1	NA	|GO:0003824; catalytic activity; function	|IPR001932; Protein phosphatase 2C (PP2C)-like domain|IPR015655; Protein phosphatase 2C	|hypothetical protein LOC100261065; K01090 protein phosphatase [EC:3.1.3.16]	|Q9SZ53	|F6H341
chr5	10737356	Dlo_008816.1	NA	|GO:0006284; base-excision repair; process	|IPR003265; HhH-GPD domain	|hypothetical protein; K10801 methyl-CpG-binding domain protein 4 [EC:3.2.2.-]	|Q9Z2D7	|B9RKX6
chr5	10738994	Dlo_008816.1	NA	|GO:0006284; base-excision repair; process	|IPR003265; HhH-GPD domain	|hypothetical protein; K10801 methyl-CpG-binding domain protein 4 [EC:3.2.2.-]	|Q9Z2D7	|B9RKX6
chr5	11532323	Dlo_028065.1	NA	|GO:0016491; oxidoreductase activity; function|GO:0055114; oxidation-reduction process; process	|IPR023753; Pyridine nucleotide-disulphide oxidoreductase, FAD/NAD(P)-binding domain	|hypothetical protein LOC100264660; K03885 NADH dehydrogenase [EC:1.6.99.3]	|Q8GXR9	|A5BBF3
chr5	11561946	Dlo_028067.1	NA	|GO:0016884; carbon-nitrogen ligase activity, with glutamine as amido-N-donor; function	|IPR000120; Amidase|IPR020556; Amidase, conserved site	|hypothetical protein ; K00102 D-lactate dehydrogenase (cytochrome) [EC:1.1.2.4]	|Q7XJJ7	|B9H4P0
chr5	11563088	Dlo_028067.1	NA	|GO:0016884; carbon-nitrogen ligase activity, with glutamine as amido-N-donor; function	|IPR000120; Amidase|IPR020556; Amidase, conserved site	|hypothetical protein ; K00102 D-lactate dehydrogenase (cytochrome) [EC:1.1.2.4]	|Q7XJJ7	|B9H4P0
chr5	11624904	Dlo_028070.2	NA	|GO:0016884; carbon-nitrogen ligase activity, with glutamine as amido-N-donor; function	|IPR000120; Amidase|IPR020556; Amidase, conserved site	|hypothetical protein ; K00102 D-lactate dehydrogenase (cytochrome) [EC:1.1.2.4]	|Q7XJJ7	|B9HF66
chr5	11626117	Dlo_028070.2	NA	|GO:0016884; carbon-nitrogen ligase activity, with glutamine as amido-N-donor; function	|IPR000120; Amidase|IPR020556; Amidase, conserved site	|hypothetical protein ; K00102 D-lactate dehydrogenase (cytochrome) [EC:1.1.2.4]	|Q7XJJ7	|B9HF66
chr5	11635236	Dlo_028071.1	NA	|NA	|IPR008587; Filament-like plant protein	|NA	|Q9MA92	|F6H4F3
chr5	12621257	Dlo_026288.1	NA	|NA	|IPR000073; Alpha/beta hydrolase fold-1	|MES16; MES16 (METHYL ESTERASE 16); catalytic/ hydrolase, acting on ester bonds / methyl indole-3-acetate esterase/ methyl jasmonate esterase (EC:3.1.1.1); K13544 pheophorbidase [EC:3.1.1.82]	|Q940H7	|B9IQD5
chr5	12667516	Dlo_026291.2	NA	|GO:0004553; hydrolase activity, hydrolyzing O-glycosyl compounds; function|GO:0005975; carbohydrate metabolic process; process|GO:0030246; carbohydrate binding; function	|IPR000922; D-galactoside/L-rhamnose binding SUEL lectin domain|IPR001944; Glycoside hydrolase, family 35|IPR025300; Beta-galactosidase jelly roll domain	|BGAL2; BGAL2 (beta-galactosidase 2); beta-galactosidase/ catalytic/ cation binding; K01190 beta-galactosidase [EC:3.2.1.23]	|Q8GX69	|B9H7H6
chr5	12926624	Dlo_026317.1	NA	|GO:0005215; transporter activity; function|GO:0006810; transport; process|GO:0006857; oligopeptide transport; process|GO:0016020; membrane; component	|IPR000109; Proton-dependent oligopeptide transporter family|IPR018456; PTR2 family proton/oligopeptide symporter, conserved site	|peptide transporter, putative; K14638 solute carrier family 15 (peptide/histidine transporter), member 3/4	|Q0WP01	|F6I3Z1
chr5	13023217	Dlo_026329.1	NA	|GO:0005524; ATP binding; function|GO:0006139; nucleobase-containing compound metabolic process; process|GO:0019206; nucleoside kinase activity; function	|IPR002624; Deoxynucleoside kinase	|hypothetical protein ; K00857 thymidine kinase [EC:2.7.1.21]	|P27707	|F6GYT1
chr5	13046567	Dlo_026331.1	NA	|NA	|IPR019378; GDP-fucose protein O-fucosyltransferase	|NA	|Q8W486	|B9T5R6
chr5	13072648	Dlo_026336.1	NA	|GO:0003677; DNA binding; function|GO:0005524; ATP binding; function|GO:0016787; hydrolase activity; function	|IPR001650; Helicase, C-terminal|IPR006935; Helicase/UvrB domain|IPR014001; Helicase superfamily 1/2, ATP-binding domain	|protein with unknown function; K10896 fanconi anemia group M protein [EC:3.6.4.13]	|Q8IYD8	|B9SLE2
chr5	13072660	Dlo_026336.1	NA	|GO:0003677; DNA binding; function|GO:0005524; ATP binding; function|GO:0016787; hydrolase activity; function	|IPR001650; Helicase, C-terminal|IPR006935; Helicase/UvrB domain|IPR014001; Helicase superfamily 1/2, ATP-binding domain	|protein with unknown function; K10896 fanconi anemia group M protein [EC:3.6.4.13]	|Q8IYD8	|B9SLE2
chr5	13122446	Dlo_026341.2	NA	|GO:0033926; glycopeptide alpha-N-acetylgalactosaminidase activity; function	|IPR024746; Glycosyl hydrolase family 100	|NA	|Q67XD9	|Q1WLP5
chr5	13492669	Dlo_026365.1	NA	|GO:0015095; magnesium ion transmembrane transporter activity; function|GO:0015693; magnesium ion transport; process|GO:0016021; integral component of membrane; component	|IPR008521; Magnesium transporter NIPA	|NA	|Q94AH3	|B9SLG8
chr5	13831506	Dlo_005273.1	NA	|GO:0004512; inositol-3-phosphate synthase activity; function|GO:0006021; inositol biosynthetic process; process|GO:0008654; phospholipid biosynthetic process; process	|IPR002587; Myo-inositol-1-phosphate synthase|IPR013021; Myo-inositol-1-phosphate synthase, GAPDH-like	|myo-inositol-1 phosphate synthase, putative (EC:5.5.1.4); K01858 myo-inositol-1-phosphate synthase [EC:5.5.1.4]	|Q9FYV1	|B9T7K3
chr5	14084732	Dlo_005286.2	NA	|GO:0005515; protein binding; function	|IPR001611; Leucine-rich repeat|IPR003591; Leucine-rich repeat, typical subtype	|ATP binding / protein binding; K06685 maintenance of ploidy protein MOB1 (MPS1 binder 1)	|Q9SCX7	|B9S9D5
chr5	14139172	Dlo_005289.1	NA	|GO:0004527; exonuclease activity; function	|IPR006055; Exonuclease|IPR013520; Exonuclease, RNase T/DNA polymerase III	|NA	|F4JJ23	|D7SW01
chr5	14139180	Dlo_005289.1	NA	|GO:0004527; exonuclease activity; function	|IPR006055; Exonuclease|IPR013520; Exonuclease, RNase T/DNA polymerase III	|NA	|F4JJ23	|D7SW01
chr5	14321696	Dlo_005304.1	NA	|NA	|IPR002885; Pentatricopeptide repeat	|nucleobase:cation symporter; K03457 nucleobase:cation symporter-1, NCS1 family	|Q9LVA2	|F6HAK9
chr5	14414615	Dlo_005315.1	NA	|GO:0005515; protein binding; function	|IPR001611; Leucine-rich repeat	|hypothetical protein; K12875 apoptotic chromatin condensation inducer in the nucleus	|Q9XGM3	|B9H574
chr5	14557337	Dlo_005322.1	NA	|NA	|IPR006569; CID domain|IPR006903; RNA polymerase II-binding domain	|NA	|Q9CSU0	|F6H4N7
chr5	14558116	Dlo_005322.1	NA	|NA	|IPR006569; CID domain|IPR006903; RNA polymerase II-binding domain	|NA	|Q9CSU0	|F6H4N7
chr5	15327225	Dlo_032472.1	NA	|NA	|NA	|NA	|Q66GQ2	|B9MYU2
chr5	15393131	Dlo_032480.1	NA	|GO:0016021; integral component of membrane; component|GO:0016485; protein processing; process	|IPR008710; Nicastrin|IPR018247; EF-Hand 1, calcium-binding site	|NA	|Q5XIA1	|D7TCR2
chr5	15452734	Dlo_032486.1	NA	|NA	|NA	|NA	|Q93YN4	|A5C6T1
chr5	15456906	Dlo_032487.1	NA	|GO:0008152; metabolic process; process|GO:0016787; hydrolase activity; function	|IPR002168; Lipase, GDXG, active site|IPR013094; Alpha/beta hydrolase fold-3	|GID1B; GID1B (GA INSENSITIVE DWARF1B); hydrolase; K14493 gibberellin receptor GID1 [EC:3.-.-.-]	|Q9ZQ91	|B9P4U2
chr5	15456924	Dlo_032487.1	NA	|GO:0008152; metabolic process; process|GO:0016787; hydrolase activity; function	|IPR002168; Lipase, GDXG, active site|IPR013094; Alpha/beta hydrolase fold-3	|GID1B; GID1B (GA INSENSITIVE DWARF1B); hydrolase; K14493 gibberellin receptor GID1 [EC:3.-.-.-]	|Q9ZQ91	|B9P4U2
chr5	15471021	Dlo_032490.3	NA	|GO:0006629; lipid metabolic process; process|GO:0008081; phosphoric diester hydrolase activity; function|GO:0016021; integral component of membrane; component|GO:0016192; vesicle-mediated transport; process	|IPR001388; Synaptobrevin|IPR010908; Longin domain|IPR030395; Glycerophosphodiester phosphodiesterase domain	|hypothetical protein; K08515 vesicle-associated membrane protein 7	|Q9FMR5	|B9GI08
chr5	15600115	Dlo_032504.1	NA	|NA	|IPR021410; The fantastic four family	|NA	|Q6NMR8	|B9SCV3
chr5	15688119	Dlo_032515.1	NA	|NA	|IPR028364; Ribosomal protein L1/ribosomal biogenesis protein	|Os02g0321900; K02865 large subunit ribosomal protein L10Ae	|P59231	|B6SIS5
chr5	15688193	Dlo_032515.1	NA	|NA	|IPR028364; Ribosomal protein L1/ribosomal biogenesis protein	|Os02g0321900; K02865 large subunit ribosomal protein L10Ae	|P59231	|B6SIS5
chr5	15688226	Dlo_032515.1	NA	|NA	|IPR028364; Ribosomal protein L1/ribosomal biogenesis protein	|Os02g0321900; K02865 large subunit ribosomal protein L10Ae	|P59231	|B6SIS5
chr5	15949107	Dlo_032536.1	NA	|GO:0004252; serine-type endopeptidase activity; function|GO:0005524; ATP binding; function|GO:0006508; proteolysis; process	|IPR000209; Peptidase S8/S53 domain|IPR003593; AAA+ ATPase domain|IPR003959; ATPase, AAA-type, core|IPR003960; ATPase, AAA-type, conserved site|IPR007330; MIT|IPR010259; Peptidase S8 propeptide/proteinase inhibitor I9|IPR015415; Vps4 oligomerisation, C-terminal|IPR015500; Peptidase S8, subtilisin-related|IPR022398; Peptidase S8, subtilisin, His-active site	|Vacuolar protein sorting-associated protein VPS4, putative (EC:3.6.4.3); K12196 vacuolar protein-sorting-associated protein 4	|Q9ZNT0	|B9SCR4
chr5	15975416	Dlo_032539.2	NA	|GO:0004672; protein kinase activity; function|GO:0005524; ATP binding; function|GO:0006468; protein phosphorylation; process	|IPR000719; Protein kinase domain|IPR002290; Serine/threonine/dual specificity protein kinase, catalytic domain|IPR008271; Serine/threonine-protein kinase, active site	|hypothetical protein; K08864 tousled-like kinase [EC:2.7.11.1]	|Q39238	|B9HQG6
chr5	15975424	Dlo_032539.2	NA	|GO:0004672; protein kinase activity; function|GO:0005524; ATP binding; function|GO:0006468; protein phosphorylation; process	|IPR000719; Protein kinase domain|IPR002290; Serine/threonine/dual specificity protein kinase, catalytic domain|IPR008271; Serine/threonine-protein kinase, active site	|hypothetical protein; K08864 tousled-like kinase [EC:2.7.11.1]	|Q39238	|B9HQG6
chr5	15980176	Dlo_032539.2	NA	|GO:0004672; protein kinase activity; function|GO:0005524; ATP binding; function|GO:0006468; protein phosphorylation; process	|IPR000719; Protein kinase domain|IPR002290; Serine/threonine/dual specificity protein kinase, catalytic domain|IPR008271; Serine/threonine-protein kinase, active site	|hypothetical protein; K08864 tousled-like kinase [EC:2.7.11.1]	|Q39238	|B9HQG6
chr5	16164717	Dlo_032553.1	NA	|NA	|NA	|NA	|NA	|NA
chr5	19303531	Dlo_026948.1	NA	|GO:0031072; heat shock protein binding; function|GO:0043531; ADP binding; function|GO:0051082; unfolded protein binding; function	|IPR001305; Heat shock protein DnaJ, cysteine-rich domain|IPR002182; NB-ARC	|hypothetical protein; K03686 molecular chaperone DnaJ	|Q7XA40	|B9I4R5
chr5	19304635	Dlo_026948.1	NA	|GO:0031072; heat shock protein binding; function|GO:0043531; ADP binding; function|GO:0051082; unfolded protein binding; function	|IPR001305; Heat shock protein DnaJ, cysteine-rich domain|IPR002182; NB-ARC	|hypothetical protein; K03686 molecular chaperone DnaJ	|Q7XA40	|B9I4R5
chr5	19311132	Dlo_026948.1	NA	|GO:0031072; heat shock protein binding; function|GO:0043531; ADP binding; function|GO:0051082; unfolded protein binding; function	|IPR001305; Heat shock protein DnaJ, cysteine-rich domain|IPR002182; NB-ARC	|hypothetical protein; K03686 molecular chaperone DnaJ	|Q7XA40	|B9I4R5
chr5	19311981	Dlo_026948.1	NA	|GO:0031072; heat shock protein binding; function|GO:0043531; ADP binding; function|GO:0051082; unfolded protein binding; function	|IPR001305; Heat shock protein DnaJ, cysteine-rich domain|IPR002182; NB-ARC	|hypothetical protein; K03686 molecular chaperone DnaJ	|Q7XA40	|B9I4R5
chr5	19312814	Dlo_026948.1	NA	|GO:0031072; heat shock protein binding; function|GO:0043531; ADP binding; function|GO:0051082; unfolded protein binding; function	|IPR001305; Heat shock protein DnaJ, cysteine-rich domain|IPR002182; NB-ARC	|hypothetical protein; K03686 molecular chaperone DnaJ	|Q7XA40	|B9I4R5
chr5	19930527	Dlo_027688.1	NA	|NA	|IPR013744; Protein of unknown function DUF1749	|NA	|Q9C0Y8	|B9HMD0
chr5	20062606	Dlo_027704.1	NA	|GO:0052855; ADP-dependent NAD(P)H-hydrate dehydratase activity; function	|IPR000631; ATP-dependent (S)-NAD(P)H-hydrate dehydratase	|NA	|F6HDM2	|B9RTW2
chr5	20063021	Dlo_027704.1	NA	|GO:0052855; ADP-dependent NAD(P)H-hydrate dehydratase activity; function	|IPR000631; ATP-dependent (S)-NAD(P)H-hydrate dehydratase	|NA	|F6HDM2	|B9RTW2
chr5	20284453	Dlo_027732.1	NA	|NA	|NA	|NA	|NA	|NA
chr5	20299288	Dlo_027733.1	NA	|GO:0000079; regulation of cyclin-dependent protein serine/threonine kinase activity; process|GO:0006355; regulation of transcription, DNA-templated; process|GO:0019901; protein kinase binding; function	|IPR006671; Cyclin, N-terminal|IPR013763; Cyclin-like|IPR015429; Cyclin C/H/T/L	|hypothetical protein; K00924 [EC:2.7.1.-]	|Q2QQS5	|B9RTZ2
chr5	22317436	Dlo_033105.1	NA	|GO:0004970; ionotropic glutamate receptor activity; function|GO:0016020; membrane; component	|IPR001320; Ionotropic glutamate receptor|IPR001828; Extracellular ligand-binding receptor	|ATGLR1.2; intracellular ligand-gated ion channel; K05387 glutamate receptor, ionotropic, other eukaryote	|Q9LV72	|F6GXG0
chr5	22551570	Dlo_033112.1	NA	|GO:0005506; iron ion binding; function|GO:0016705; oxidoreductase activity, acting on paired donors, with incorporation or reduction of molecular oxygen; function|GO:0020037; heme binding; function|GO:0055114; oxidation-reduction process; process	|IPR001128; Cytochrome P450|IPR002401; Cytochrome P450, E-class, group I|IPR017972; Cytochrome P450, conserved site	|hypothetical protein LOC100249305; K00232 acyl-CoA oxidase [EC:1.3.3.6]	|H2DH21	|B9NEQ9
chr5	22551588	Dlo_033112.1	NA	|GO:0005506; iron ion binding; function|GO:0016705; oxidoreductase activity, acting on paired donors, with incorporation or reduction of molecular oxygen; function|GO:0020037; heme binding; function|GO:0055114; oxidation-reduction process; process	|IPR001128; Cytochrome P450|IPR002401; Cytochrome P450, E-class, group I|IPR017972; Cytochrome P450, conserved site	|hypothetical protein LOC100249305; K00232 acyl-CoA oxidase [EC:1.3.3.6]	|H2DH21	|B9NEQ9
chr5	22551636	Dlo_033112.1	NA	|GO:0005506; iron ion binding; function|GO:0016705; oxidoreductase activity, acting on paired donors, with incorporation or reduction of molecular oxygen; function|GO:0020037; heme binding; function|GO:0055114; oxidation-reduction process; process	|IPR001128; Cytochrome P450|IPR002401; Cytochrome P450, E-class, group I|IPR017972; Cytochrome P450, conserved site	|hypothetical protein LOC100249305; K00232 acyl-CoA oxidase [EC:1.3.3.6]	|H2DH21	|B9NEQ9
chr5	22627150	Dlo_033116.1	NA	|GO:0005524; ATP binding; function|GO:0006457; protein folding; process|GO:0051082; unfolded protein binding; function	|IPR002194; Chaperonin TCP-1, conserved site|IPR002423; Chaperonin Cpn60/TCP-1 family|IPR017998; Chaperone tailless complex polypeptide 1 (TCP-1)	|hypothetical protein LOC100249757; K09498 T-complex protein 1 subunit zeta	|Q9M888	|D7TT48
chr5	22628297	Dlo_033116.1	NA	|GO:0005524; ATP binding; function|GO:0006457; protein folding; process|GO:0051082; unfolded protein binding; function	|IPR002194; Chaperonin TCP-1, conserved site|IPR002423; Chaperonin Cpn60/TCP-1 family|IPR017998; Chaperone tailless complex polypeptide 1 (TCP-1)	|hypothetical protein LOC100249757; K09498 T-complex protein 1 subunit zeta	|Q9M888	|D7TT48
chr5	23097256	Dlo_033147.1	NA	|NA	|IPR004158; Protein of unknown function DUF247, plant	|NA	|P0C897	|B9HN24
chr5	23107614	Dlo_033148.1	NA	|NA	|NA	|NA	|NA	|B9GGZ7
chr5	24551505	Dlo_028892.1	NA	|GO:0000808; origin recognition complex; component|GO:0005634; nucleus; component|GO:0006260; DNA replication; process	|IPR007220; Origin recognition complex, subunit 2	|hypothetical protein LOC100253929; K02604 origin recognition complex subunit 2	|Q38899	|B9SP26
chr5	24552882	Dlo_028892.1	NA	|GO:0000808; origin recognition complex; component|GO:0005634; nucleus; component|GO:0006260; DNA replication; process	|IPR007220; Origin recognition complex, subunit 2	|hypothetical protein LOC100253929; K02604 origin recognition complex subunit 2	|Q38899	|B9SP26
chr5	24552898	Dlo_028892.1	NA	|GO:0000808; origin recognition complex; component|GO:0005634; nucleus; component|GO:0006260; DNA replication; process	|IPR007220; Origin recognition complex, subunit 2	|hypothetical protein LOC100253929; K02604 origin recognition complex subunit 2	|Q38899	|B9SP26
chr5	24988269	Dlo_028936.1	NA	|NA	|NA	|NA	|NA	|NA
chr5	24988714	Dlo_028936.1	NA	|NA	|NA	|NA	|NA	|NA
chr5	25022986	Dlo_028939.1	NA	|GO:0005515; protein binding; function	|IPR002110; Ankyrin repeat|IPR020683; Ankyrin repeat-containing domain|IPR026961; PGG domain	|KIDINS220; kinase D-interacting substrate, 220kDa; K12460 ankyrin repeat-rich membrane spanning protein	|Q6AWW5	|D7TQD9
chr5	25658431	Dlo_032293.1	NA	|GO:0003743; translation initiation factor activity; function|GO:0003924; GTPase activity; function|GO:0005525; GTP binding; function|GO:0005622; intracellular; component|GO:0006413; translational initiation; process	|IPR000178; Translation initiation factor aIF-2, bacterial-like|IPR000795; Elongation factor, GTP-binding domain|IPR004161; Translation elongation factor EFTu/EF1A, domain 2|IPR006847; Translation initiation factor IF-2, N-terminal|IPR015760; Translation initiation factor IF- 2|IPR023115; Translation initiation factor IF- 2, domain 3	|mitochondrial translational initiation factor, putative; K02519 translation initiation factor IF-2	|Q9SHI1	|B9T3K8
chr5	25659276	Dlo_032293.1	NA	|GO:0003743; translation initiation factor activity; function|GO:0003924; GTPase activity; function|GO:0005525; GTP binding; function|GO:0005622; intracellular; component|GO:0006413; translational initiation; process	|IPR000178; Translation initiation factor aIF-2, bacterial-like|IPR000795; Elongation factor, GTP-binding domain|IPR004161; Translation elongation factor EFTu/EF1A, domain 2|IPR006847; Translation initiation factor IF-2, N-terminal|IPR015760; Translation initiation factor IF- 2|IPR023115; Translation initiation factor IF- 2, domain 3	|mitochondrial translational initiation factor, putative; K02519 translation initiation factor IF-2	|Q9SHI1	|B9T3K8
chr5	25659309	Dlo_032293.1	NA	|GO:0003743; translation initiation factor activity; function|GO:0003924; GTPase activity; function|GO:0005525; GTP binding; function|GO:0005622; intracellular; component|GO:0006413; translational initiation; process	|IPR000178; Translation initiation factor aIF-2, bacterial-like|IPR000795; Elongation factor, GTP-binding domain|IPR004161; Translation elongation factor EFTu/EF1A, domain 2|IPR006847; Translation initiation factor IF-2, N-terminal|IPR015760; Translation initiation factor IF- 2|IPR023115; Translation initiation factor IF- 2, domain 3	|mitochondrial translational initiation factor, putative; K02519 translation initiation factor IF-2	|Q9SHI1	|B9T3K8
chr5	26120547	Dlo_032318.1	NA	|GO:0006511; ubiquitin-dependent protein catabolic process; process|GO:0036459; ubiquitinyl hydrolase activity; function	|IPR001394; Peptidase C19, ubiquitin carboxyl-terminal hydrolase|IPR018200; Ubiquitin specific protease, conserved site|IPR028889; Ubiquitin specific protease domain	|hypothetical protein; K11855 ubiquitin carboxyl-terminal hydrolase 36/42 [EC:3.1.2.15]	|Q9FPS2	|B9I1W3
chr5	26487964	Dlo_032329.1	NA	|GO:0005634; nucleus; component|GO:0006281; DNA repair; process|GO:0008081; phosphoric diester hydrolase activity; function	|IPR010347; Tyrosyl-DNA phosphodiesterase I	|hypothetical protein LOC100259390; K12448 UDP-arabinose 4-epimerase [EC:5.1.3.5]	|Q9SA77	|F6H2J2
chr5	26487976	Dlo_032329.1	NA	|GO:0005634; nucleus; component|GO:0006281; DNA repair; process|GO:0008081; phosphoric diester hydrolase activity; function	|IPR010347; Tyrosyl-DNA phosphodiesterase I	|hypothetical protein LOC100259390; K12448 UDP-arabinose 4-epimerase [EC:5.1.3.5]	|Q9SA77	|F6H2J2
chr5	26847255	Dlo_033474.1	NA	|NA	|IPR001229; Jacalin-like lectin domain	|NA	|P83304	|B9MYG5
chr5	26960176	Dlo_033485.1	NA	|GO:0003824; catalytic activity; function	|IPR001736; Phospholipase D/Transphosphatidylase|IPR015679; Phospholipase D family|IPR024632; Phospholipase D, C-terminal	|PLDEPSILON (PHOSPHOLIPASE D ALPHA 4); phospholipase D (EC:3.1.4.4); K01115 phospholipase D [EC:3.1.4.4]	|Q9C888	|B9MWR1
chr5	26990684	Dlo_033489.1	NA	|GO:0004672; protein kinase activity; function|GO:0005524; ATP binding; function|GO:0006468; protein phosphorylation; process	|IPR000719; Protein kinase domain|IPR001245; Serine-threonine/tyrosine-protein kinase catalytic domain|IPR008266; Tyrosine-protein kinase, active site	|receptor serine-threonine protein kinase, putative (EC:2.7.10.2); K13430 serine/threonine-protein kinase PBS1 [EC:2.7.11.1]	|P0DH62	|B9SN51
chr5	26990703	Dlo_033489.1	NA	|GO:0004672; protein kinase activity; function|GO:0005524; ATP binding; function|GO:0006468; protein phosphorylation; process	|IPR000719; Protein kinase domain|IPR001245; Serine-threonine/tyrosine-protein kinase catalytic domain|IPR008266; Tyrosine-protein kinase, active site	|receptor serine-threonine protein kinase, putative (EC:2.7.10.2); K13430 serine/threonine-protein kinase PBS1 [EC:2.7.11.1]	|P0DH62	|B9SN51
chr5	27014323	Dlo_033490.1	NA	|GO:0005524; ATP binding; function|GO:0006810; transport; process|GO:0016021; integral component of membrane; component|GO:0016887; ATPase activity; function|GO:0042626; ATPase activity, coupled to transmembrane movement of substances; function|GO:0055085; transmembrane transport; process	|IPR003439; ABC transporter-like|IPR003593; AAA+ ATPase domain|IPR011527; ABC transporter type 1, transmembrane domain|IPR017871; ABC transporter, conserved site	|ABCC4; ATP-binding cassette, sub-family C (CFTR/MRP), member 4; K05673 ATP-binding cassette, subfamily C (CFTR/MRP), member 4	|Q8LGU1	|F6HY32
chr5	27014616	Dlo_033490.1	NA	|GO:0005524; ATP binding; function|GO:0006810; transport; process|GO:0016021; integral component of membrane; component|GO:0016887; ATPase activity; function|GO:0042626; ATPase activity, coupled to transmembrane movement of substances; function|GO:0055085; transmembrane transport; process	|IPR003439; ABC transporter-like|IPR003593; AAA+ ATPase domain|IPR011527; ABC transporter type 1, transmembrane domain|IPR017871; ABC transporter, conserved site	|ABCC4; ATP-binding cassette, sub-family C (CFTR/MRP), member 4; K05673 ATP-binding cassette, subfamily C (CFTR/MRP), member 4	|Q8LGU1	|F6HY32
chr5	27015547	Dlo_033490.1	NA	|GO:0005524; ATP binding; function|GO:0006810; transport; process|GO:0016021; integral component of membrane; component|GO:0016887; ATPase activity; function|GO:0042626; ATPase activity, coupled to transmembrane movement of substances; function|GO:0055085; transmembrane transport; process	|IPR003439; ABC transporter-like|IPR003593; AAA+ ATPase domain|IPR011527; ABC transporter type 1, transmembrane domain|IPR017871; ABC transporter, conserved site	|ABCC4; ATP-binding cassette, sub-family C (CFTR/MRP), member 4; K05673 ATP-binding cassette, subfamily C (CFTR/MRP), member 4	|Q8LGU1	|F6HY32
chr5	27022800	Dlo_033491.1	NA	|GO:0005524; ATP binding; function|GO:0006810; transport; process|GO:0016021; integral component of membrane; component|GO:0016887; ATPase activity; function|GO:0042626; ATPase activity, coupled to transmembrane movement of substances; function|GO:0055085; transmembrane transport; process	|IPR003439; ABC transporter-like|IPR003593; AAA+ ATPase domain|IPR011527; ABC transporter type 1, transmembrane domain|IPR017871; ABC transporter, conserved site	|Abcc2, Cmoat, Mrp2; ATP-binding cassette, subfamily C (CFTR/MRP), member 2; K05666 ATP-binding cassette, subfamily C (CFTR/MRP), member 2	|Q8LGU1	|F6HY33
chr5	27024533	Dlo_033491.1	NA	|GO:0005524; ATP binding; function|GO:0006810; transport; process|GO:0016021; integral component of membrane; component|GO:0016887; ATPase activity; function|GO:0042626; ATPase activity, coupled to transmembrane movement of substances; function|GO:0055085; transmembrane transport; process	|IPR003439; ABC transporter-like|IPR003593; AAA+ ATPase domain|IPR011527; ABC transporter type 1, transmembrane domain|IPR017871; ABC transporter, conserved site	|Abcc2, Cmoat, Mrp2; ATP-binding cassette, subfamily C (CFTR/MRP), member 2; K05666 ATP-binding cassette, subfamily C (CFTR/MRP), member 2	|Q8LGU1	|F6HY33
chr5	27024762	Dlo_033491.1	NA	|GO:0005524; ATP binding; function|GO:0006810; transport; process|GO:0016021; integral component of membrane; component|GO:0016887; ATPase activity; function|GO:0042626; ATPase activity, coupled to transmembrane movement of substances; function|GO:0055085; transmembrane transport; process	|IPR003439; ABC transporter-like|IPR003593; AAA+ ATPase domain|IPR011527; ABC transporter type 1, transmembrane domain|IPR017871; ABC transporter, conserved site	|Abcc2, Cmoat, Mrp2; ATP-binding cassette, subfamily C (CFTR/MRP), member 2; K05666 ATP-binding cassette, subfamily C (CFTR/MRP), member 2	|Q8LGU1	|F6HY33
chr5	27024956	Dlo_033491.1	NA	|GO:0005524; ATP binding; function|GO:0006810; transport; process|GO:0016021; integral component of membrane; component|GO:0016887; ATPase activity; function|GO:0042626; ATPase activity, coupled to transmembrane movement of substances; function|GO:0055085; transmembrane transport; process	|IPR003439; ABC transporter-like|IPR003593; AAA+ ATPase domain|IPR011527; ABC transporter type 1, transmembrane domain|IPR017871; ABC transporter, conserved site	|Abcc2, Cmoat, Mrp2; ATP-binding cassette, subfamily C (CFTR/MRP), member 2; K05666 ATP-binding cassette, subfamily C (CFTR/MRP), member 2	|Q8LGU1	|F6HY33
chr5	27025536	Dlo_033491.1	NA	|GO:0005524; ATP binding; function|GO:0006810; transport; process|GO:0016021; integral component of membrane; component|GO:0016887; ATPase activity; function|GO:0042626; ATPase activity, coupled to transmembrane movement of substances; function|GO:0055085; transmembrane transport; process	|IPR003439; ABC transporter-like|IPR003593; AAA+ ATPase domain|IPR011527; ABC transporter type 1, transmembrane domain|IPR017871; ABC transporter, conserved site	|Abcc2, Cmoat, Mrp2; ATP-binding cassette, subfamily C (CFTR/MRP), member 2; K05666 ATP-binding cassette, subfamily C (CFTR/MRP), member 2	|Q8LGU1	|F6HY33
chr5	27026209	Dlo_033491.1	NA	|GO:0005524; ATP binding; function|GO:0006810; transport; process|GO:0016021; integral component of membrane; component|GO:0016887; ATPase activity; function|GO:0042626; ATPase activity, coupled to transmembrane movement of substances; function|GO:0055085; transmembrane transport; process	|IPR003439; ABC transporter-like|IPR003593; AAA+ ATPase domain|IPR011527; ABC transporter type 1, transmembrane domain|IPR017871; ABC transporter, conserved site	|Abcc2, Cmoat, Mrp2; ATP-binding cassette, subfamily C (CFTR/MRP), member 2; K05666 ATP-binding cassette, subfamily C (CFTR/MRP), member 2	|Q8LGU1	|F6HY33
chr5	27026217	Dlo_033491.1	NA	|GO:0005524; ATP binding; function|GO:0006810; transport; process|GO:0016021; integral component of membrane; component|GO:0016887; ATPase activity; function|GO:0042626; ATPase activity, coupled to transmembrane movement of substances; function|GO:0055085; transmembrane transport; process	|IPR003439; ABC transporter-like|IPR003593; AAA+ ATPase domain|IPR011527; ABC transporter type 1, transmembrane domain|IPR017871; ABC transporter, conserved site	|Abcc2, Cmoat, Mrp2; ATP-binding cassette, subfamily C (CFTR/MRP), member 2; K05666 ATP-binding cassette, subfamily C (CFTR/MRP), member 2	|Q8LGU1	|F6HY33
chr5	27028047	Dlo_033491.1	NA	|GO:0005524; ATP binding; function|GO:0006810; transport; process|GO:0016021; integral component of membrane; component|GO:0016887; ATPase activity; function|GO:0042626; ATPase activity, coupled to transmembrane movement of substances; function|GO:0055085; transmembrane transport; process	|IPR003439; ABC transporter-like|IPR003593; AAA+ ATPase domain|IPR011527; ABC transporter type 1, transmembrane domain|IPR017871; ABC transporter, conserved site	|Abcc2, Cmoat, Mrp2; ATP-binding cassette, subfamily C (CFTR/MRP), member 2; K05666 ATP-binding cassette, subfamily C (CFTR/MRP), member 2	|Q8LGU1	|F6HY33
chr5	27244739	Dlo_033515.2	NA	|GO:0008168; methyltransferase activity; function	|IPR005304; Ribosomal biogenesis, methyltransferase, EMG1/NEP1	|nucleolar essential protein-related; K14568 essential for mitotic growth 1	|Q9XX15	|Q9M1J8
chr5	27353452	Dlo_033526.1	NA	|GO:0005515; protein binding; function|GO:0006511; ubiquitin-dependent protein catabolic process; process|GO:0036459; ubiquitinyl hydrolase activity; function	|IPR000626; Ubiquitin-like|IPR001394; Peptidase C19, ubiquitin carboxyl-terminal hydrolase|IPR018200; Ubiquitin specific protease, conserved site|IPR019954; Ubiquitin conserved site|IPR028889; Ubiquitin specific protease domain	|hypothetical protein LOC100254966; K11843 ubiquitin carboxyl-terminal hydrolase 14 [EC:3.1.2.15]	|Q84WC6	|D7U032
chr5	27403080	Dlo_033530.1	NA	|NA	|IPR000313; PWWP domain	|NA	|P59278	|A5C7R5
chr5	27443441	Dlo_033537.3	NA	|NA	|IPR007632; Anoctamin	|GH10918 gene product from transcript GH10918-RA; K13982 probable ATP-dependent RNA helicase DDX4 [EC:3.6.4.13]	|A0MFS9	|D7U040
chr5	27444472	Dlo_033537.3	NA	|NA	|IPR007632; Anoctamin	|GH10918 gene product from transcript GH10918-RA; K13982 probable ATP-dependent RNA helicase DDX4 [EC:3.6.4.13]	|A0MFS9	|D7U040
chr5	27447005	Dlo_033537.3	NA	|NA	|IPR007632; Anoctamin	|GH10918 gene product from transcript GH10918-RA; K13982 probable ATP-dependent RNA helicase DDX4 [EC:3.6.4.13]	|A0MFS9	|D7U040
chr5	27449270	Dlo_033537.3	NA	|NA	|IPR007632; Anoctamin	|GH10918 gene product from transcript GH10918-RA; K13982 probable ATP-dependent RNA helicase DDX4 [EC:3.6.4.13]	|A0MFS9	|D7U040
chr5	27557691	Dlo_033544.1	NA	|GO:0003735; structural constituent of ribosome; function|GO:0005622; intracellular; component|GO:0005840; ribosome; component|GO:0006412; translation; process	|IPR006846; Ribosomal protein S30|IPR007658; Protein of unknown function DUF594|IPR025315; Domain of unknown function DUF4220	|rps30; component of cytosolic 80S ribosome and 40S small subunit; K02983 small subunit ribosomal protein S30e	|O42952	|B9RGE4
chr5	30901078	Dlo_030106.1	NA	|GO:0003824; catalytic activity; function|GO:0008152; metabolic process; process	|IPR000873; AMP-dependent synthetase/ligase|IPR020845; AMP-binding, conserved site|IPR025110; AMP-binding enzyme C-terminal domain	|AMP dependent CoA ligase, putative (EC:1.13.12.7); K01904 4-coumarate--CoA ligase [EC:6.2.1.12]	|Q9M0X9	|B9SCH9
chr5	31917129	Dlo_030197.1	NA	|GO:0006284; base-excision repair; process|GO:0051539; 4 iron, 4 sulfur cluster binding; function	|IPR003265; HhH-GPD domain|IPR003651; Endonuclease III-like, iron-sulphur cluster loop motif|IPR028924; Permuted single zf-CXXC unit|IPR028925; Demeter, RRM-fold domain	|hypothetical protein; K10773 endonuclease III [EC:4.2.99.18]	|Q9SJQ6	|F6KFZ2
chr5	32023400	Dlo_029988.1	NA	|NA	|NA	|NA	|NA	|NA
chr5	33416226	Dlo_030918.1	NA	|GO:0006869; lipid transport; process	|IPR006716; ERG2/sigma1 receptor-like|IPR028545; Sigma non-opioid intracellular receptor 1	|NA	|NA	|B9HUV0
chr5	33790349	Dlo_030966.1	NA	|GO:0004672; protein kinase activity; function|GO:0005524; ATP binding; function|GO:0006468; protein phosphorylation; process|GO:0048544; recognition of pollen; process	|IPR000719; Protein kinase domain|IPR000858; S-locus glycoprotein|IPR001480; Bulb-type lectin domain|IPR002290; Serine/threonine/dual specificity protein kinase, catalytic domain|IPR008271; Serine/threonine-protein kinase, active site|IPR017441; Protein kinase, ATP binding site	|BAK1; BAK1 (BRI1-ASSOCIATED RECEPTOR KINASE); kinase/ protein binding / protein heterodimerization/ protein serine/threonine kinase; K13416 brassinosteroid insensitive 1-associated receptor kinase 1 [EC:2.7.10.1 2.7.11.1]	|Q39202	|B9I5Z5
chr6	34565	Dlo_030315.1	NA	|GO:0005515; protein binding; function|GO:0008270; zinc ion binding; function	|IPR000313; PWWP domain|IPR001214; SET domain|IPR001965; Zinc finger, PHD-type|IPR003616; Post-SET domain|IPR019786; Zinc finger, PHD-type, conserved site|IPR019787; Zinc finger, PHD-finger|IPR025780; Histone-lysine N-methyltransferase ATX	|hypothetical protein; K11422 histone-lysine N-methyltransferase SETD1 [EC:2.1.1.43]	|Q9M364	|B9SBI4
chr6	103808	Dlo_030319.1	NA	|NA	|IPR003832; Acid phosphatase/vanadium-dependent haloperoxidase-related	|hypothetical protein; K09775 hypothetical protein	|O32107	|B9SBH7
chr6	120435	Dlo_030322.1	NA	|NA	|IPR018610; Protein of unknown function DUF2043	|NA	|Q9M358	|F6I6E6
chr6	121039	Dlo_030322.1	NA	|NA	|IPR018610; Protein of unknown function DUF2043	|NA	|Q9M358	|F6I6E6
chr6	253195	Dlo_030332.1	NA	|GO:0003677; DNA binding; function|GO:0005634; nucleus; component|GO:0006355; regulation of transcription, DNA-templated; process|GO:0009725; response to hormone; process|GO:0046983; protein dimerization activity; function	|IPR003311; AUX/IAA protein|IPR003340; B3 DNA binding domain|IPR010525; Auxin response factor|IPR011525; Aux/IAA-ARF-dimerisation	|Auxin response factor, putative; K14486 auxin response factor	|Q9XED8	|F6I6F3
chr6	253994	Dlo_030332.1	NA	|GO:0003677; DNA binding; function|GO:0005634; nucleus; component|GO:0006355; regulation of transcription, DNA-templated; process|GO:0009725; response to hormone; process|GO:0046983; protein dimerization activity; function	|IPR003311; AUX/IAA protein|IPR003340; B3 DNA binding domain|IPR010525; Auxin response factor|IPR011525; Aux/IAA-ARF-dimerisation	|Auxin response factor, putative; K14486 auxin response factor	|Q9XED8	|F6I6F3
chr6	303604	Dlo_030340.2	NA	|NA	|NA	|NA	|NA	|B9SBE8
chr6	536764	Dlo_030369.1	NA	|NA	|NA	|NA	|NA	|B9I920
chr6	551347	Dlo_030370.1	NA	|GO:0020037; heme binding; function	|IPR001199; Cytochrome b5-like heme/steroid binding domain|IPR018506; Cytochrome b5, heme-binding site	|An01g09750; cytochrome B5; K00326 cytochrome-b5 reductase [EC:1.6.2.2]	|Q42342	|G7J868
chr6	2216526	Dlo_006062.1	NA	|GO:0000166; nucleotide binding; function|GO:0003676; nucleic acid binding; function|GO:0003677; DNA binding; function|GO:0003887; DNA-directed DNA polymerase activity; function|GO:0006281; DNA repair; process|GO:0008408; 3'-5' exonuclease activity; function|GO:0016035; zeta DNA polymerase complex; component|GO:0019985; translesion synthesis; process	|IPR006133; DNA-directed DNA polymerase, family B, exonuclease domain|IPR006134; DNA-directed DNA polymerase, family B, multifunctional domain|IPR006172; DNA-directed DNA polymerase, family B|IPR017964; DNA-directed DNA polymerase, family B, conserved site|IPR025687; C4-type zinc-finger of DNA polymerase delta|IPR030559; DNA polymerase zeta catalytic subunit	|hypothetical protein LOC100263126; K02350 DNA polymerase zeta subunit [EC:2.7.7.7]	|Q766Z3	|B9RF68
chr6	2247852	Dlo_006066.1	NA	|GO:0005515; protein binding; function|GO:0016491; oxidoreductase activity; function|GO:0016702; oxidoreductase activity, acting on single donors with incorporation of molecular oxygen, incorporation of two atoms of oxygen; function|GO:0046872; metal ion binding; function|GO:0055114; oxidation-reduction process; process	|IPR000907; Lipoxygenase|IPR001024; PLAT/LH2 domain|IPR001246; Lipoxygenase, plant|IPR013819; Lipoxygenase, C-terminal|IPR020834; Lipoxygenase, conserved site	|LOX1; LOX1; lipoxygenase (EC:1.13.11.12); K00454 lipoxygenase [EC:1.13.11.12]	|Q43191	|B9MZV9
chr6	2249097	Dlo_006066.1	NA	|GO:0005515; protein binding; function|GO:0016491; oxidoreductase activity; function|GO:0016702; oxidoreductase activity, acting on single donors with incorporation of molecular oxygen, incorporation of two atoms of oxygen; function|GO:0046872; metal ion binding; function|GO:0055114; oxidation-reduction process; process	|IPR000907; Lipoxygenase|IPR001024; PLAT/LH2 domain|IPR001246; Lipoxygenase, plant|IPR013819; Lipoxygenase, C-terminal|IPR020834; Lipoxygenase, conserved site	|LOX1; LOX1; lipoxygenase (EC:1.13.11.12); K00454 lipoxygenase [EC:1.13.11.12]	|Q43191	|B9MZV9
chr6	2594752	Dlo_006082.1	NA	|GO:0003824; catalytic activity; function|GO:0008152; metabolic process; process	|IPR000873; AMP-dependent synthetase/ligase|IPR020845; AMP-binding, conserved site	|long-chain acyl-CoA synthetase (EC:6.2.1.3); K01897 long-chain acyl-CoA synthetase [EC:6.2.1.3]	|Q8LKS5	|B9I7R9
chr6	2635457	Dlo_006085.1	NA	|NA	|IPR002885; Pentatricopeptide repeat	|Cell division protein ftsH, putative (EC:3.6.4.3); K03798 cell division protease FtsH [EC:3.4.24.-]	|Q9MA85	|B9I7R7
chr6	2715328	Dlo_006094.1	NA	|GO:0005509; calcium ion binding; function|GO:0005525; GTP binding; function|GO:0005622; intracellular; component|GO:0007264; small GTPase mediated signal transduction; process|GO:0015031; protein transport; process	|IPR001806; Small GTPase superfamily|IPR002048; EF-hand domain|IPR003578; Small GTPase superfamily, Rho type|IPR003579; Small GTPase superfamily, Rab type|IPR013566; EF hand associated, type-1|IPR013567; EF hand associated, type-2|IPR013684; Mitochondrial Rho-like|IPR018247; EF-Hand 1, calcium-binding site|IPR020860; MIRO	|hypothetical protein; K07870 Ras homolog gene family, member T1	|Q8RXF8	|D7U1Z9
chr6	3109430	Dlo_031302.1	NA	|GO:0003677; DNA binding; function|GO:0006355; regulation of transcription, DNA-templated; process|GO:0008289; lipid binding; function|GO:0043565; sequence-specific DNA binding; function	|IPR001356; Homeobox domain|IPR002913; START domain|IPR017970; Homeobox, conserved site	|HDG1; HDG1 (HOMEODOMAIN GLABROUS 1); DNA binding / transcription factor; K09338 homeobox-leucine zipper protein	|Q0WV12	|B9R9E7
chr6	6407553	Dlo_005408.2	NA	|GO:0003723; RNA binding; function|GO:0006396; RNA processing; process|GO:0016779; nucleotidyltransferase activity; function	|IPR002646; Poly A polymerase, head domain	|polynucleotide adenylyltransferase family protein; K00974 tRNA nucleotidyltransferase (CCA-adding enzyme) [EC:2.7.7.72 3.1.3.- 3.1.4.-]	|P44439	|B9RA84
chr6	6580180	Dlo_005420.2	NA	|NA	|NA	|Signal recognition particle 68 kDa protein, putative; K03107 signal recognition particle subunit SRP68	|Q00004	|B9RA70
chr6	6836298	Dlo_005441.1	NA	|NA	|IPR004263; Exostosin-like	|GE13596 gene product from transcript GE13596-RA; K02366 glucuronyl/N-acetylglucosaminyl transferase EXT1 [EC:2.4.1.224 2.4.1.225]	|Q940Q8	|B9RA54
chr6	6909880	Dlo_031960.2	NA	|GO:0003676; nucleic acid binding; function|GO:0008270; zinc ion binding; function	|IPR001878; Zinc finger, CCHC-type	|NA	|NA	|G7IA98
chr6	6926655	Dlo_031961.1	NA	|NA	|NA	|NA	|O22478	|A9PHY4
chr6	7770074	Dlo_032029.1	NA	|GO:0005576; extracellular region; component|GO:0009664; plant-type cell wall organization; process	|IPR002963; Expansin|IPR007112; Expansin/pollen allergen, DPBB domain|IPR007117; Expansin, cellulose-binding-like domain|IPR007118; Expansin/Lol pI|IPR009009; RlpA-like double-psi beta-barrel domain	|NA	|O48818	|D7TLS5
chr6	9160780	Dlo_031814.1	NA	|NA	|NA	|NA	|Q9LDD4	|F6GT35
chr6	9160882	Dlo_031814.1	NA	|NA	|NA	|NA	|Q9LDD4	|F6GT35
chr6	9161489	Dlo_031814.1	NA	|NA	|NA	|NA	|Q9LDD4	|F6GT35
chr6	9381402	Dlo_031831.1	NA	|GO:0003676; nucleic acid binding; function|GO:0005524; ATP binding; function	|IPR001650; Helicase, C-terminal|IPR003593; AAA+ ATPase domain|IPR004179; Sec63 domain|IPR011545; DEAD/DEAH box helicase domain|IPR014001; Helicase superfamily 1/2, ATP-binding domain	|DEAD box RNA helicase, putative; K01529 [EC:3.6.1.-]	|F1NTD6	|B9RLP5
chr6	9483765	Dlo_031836.1	NA	|NA	|NA	|NA	|NA	|NA
chr6	9578775	Dlo_031847.1	NA	|GO:0006508; proteolysis; process|GO:0008234; cysteine-type peptidase activity; function	|IPR000286; Histone deacetylase superfamily|IPR003653; Peptidase C48, SUMO/Sentrin/Ubl1|IPR023801; Histone deacetylase domain	|histone deacetylase hda1, putative; K11407 histone deacetylase 6/10 [EC:3.5.1.98]	|Q8RX28	|B9RLP1
chr6	10091811	Dlo_003672.1	NA	|NA	|IPR010658; Nodulin-like	|NA	|F4I9E1	|B9N6Z0
chr6	10323535	Dlo_003686.1	NA	|NA	|IPR001938; Thaumatin|IPR017949; Thaumatin, conserved site	|NA	|P81370	|E5FPA0
chr6	10640266	Dlo_003710.1	NA	|GO:0004553; hydrolase activity, hydrolyzing O-glycosyl compounds; function|GO:0005618; cell wall; component|GO:0005975; carbohydrate metabolic process; process|GO:0006073; cellular glucan metabolic process; process|GO:0016762; xyloglucan:xyloglucosyl transferase activity; function|GO:0048046; apoplast; component	|IPR000757; Glycoside hydrolase, family 16|IPR008263; Glycoside hydrolase, family 16, active site|IPR008264; Beta-glucanase|IPR010713; Xyloglucan endo-transglycosylase, C-terminal	|hypothetical protein; K14504 xyloglucan:xyloglucosyl transferase TCH4 [EC:2.4.1.207]	|Q38857	|B9SJQ5
chr6	10640297	Dlo_003710.1	NA	|GO:0004553; hydrolase activity, hydrolyzing O-glycosyl compounds; function|GO:0005618; cell wall; component|GO:0005975; carbohydrate metabolic process; process|GO:0006073; cellular glucan metabolic process; process|GO:0016762; xyloglucan:xyloglucosyl transferase activity; function|GO:0048046; apoplast; component	|IPR000757; Glycoside hydrolase, family 16|IPR008263; Glycoside hydrolase, family 16, active site|IPR008264; Beta-glucanase|IPR010713; Xyloglucan endo-transglycosylase, C-terminal	|hypothetical protein; K14504 xyloglucan:xyloglucosyl transferase TCH4 [EC:2.4.1.207]	|Q38857	|B9SJQ5
chr6	10640739	Dlo_003710.1	NA	|GO:0004553; hydrolase activity, hydrolyzing O-glycosyl compounds; function|GO:0005618; cell wall; component|GO:0005975; carbohydrate metabolic process; process|GO:0006073; cellular glucan metabolic process; process|GO:0016762; xyloglucan:xyloglucosyl transferase activity; function|GO:0048046; apoplast; component	|IPR000757; Glycoside hydrolase, family 16|IPR008263; Glycoside hydrolase, family 16, active site|IPR008264; Beta-glucanase|IPR010713; Xyloglucan endo-transglycosylase, C-terminal	|hypothetical protein; K14504 xyloglucan:xyloglucosyl transferase TCH4 [EC:2.4.1.207]	|Q38857	|B9SJQ5
chr6	11398906	Dlo_011451.2	NA	|NA	|NA	|NA	|NA	|F6HNL7
chr6	11816825	Dlo_008064.1	NA	|NA	|IPR006936; ALOG domain	|NA	|Q9S7R3	|A9PB25
chr6	12618673	Dlo_006341.1	NA	|GO:0019867; outer membrane; component	|IPR000184; Bacterial surface antigen (D15)|IPR010827; Surface antigen variable number	|sorting and assembly machinery (sam50) protein, putative; K07277 outer membrane protein	|Q9C5J8	|B9RIA3
chr6	12875521	Dlo_006366.1	NA	|GO:0003824; catalytic activity; function|GO:0009055; electron carrier activity; function|GO:0016491; oxidoreductase activity; function|GO:0016614; oxidoreductase activity, acting on CH-OH group of donors; function|GO:0046872; metal ion binding; function|GO:0050660; flavin adenine dinucleotide binding; function|GO:0051536; iron-sulfur cluster binding; function|GO:0051537; 2 iron, 2 sulfur cluster…	|IPR000674; Aldehyde oxidase/xanthine dehydrogenase, a/b hammerhead|IPR001041; 2Fe-2S ferredoxin-type domain|IPR002346; Molybdopterin dehydrogenase, FAD-binding|IPR002888; [2Fe-2S]-binding|IPR005107; CO dehydrogenase flavoprotein, C-terminal|IPR006058; 2Fe-2S ferredoxin, iron-sulphur binding site|IPR008274; Aldehyde oxidase/xanthine dehydrogenase, molybdopterin binding|IPR016166; FAD-binding, typ…	|xanthine dehydrogenase, putative (EC:1.17.3.2); K00106 xanthine dehydrogenase/oxidase [EC:1.17.1.4 1.17.3.2]	|Q8GUQ8	|B9RIB6
chr6	13446633	Dlo_006407.1	NA	|NA	|NA	|NA	|NA	|NA
chr6	13448278	Dlo_006408.1	NA	|NA	|IPR004332; Transposase, MuDR, plant	|NA	|NA	|B8B5J9
chr6	16609275	Dlo_033262.1	NA	|GO:0003700; sequence-specific DNA binding transcription factor activity; function|GO:0006355; regulation of transcription, DNA-templated; process	|IPR001471; AP2/ERF domain	|hypothetical protein LOC100259747; K09286 EREBP-like factor	|Q9LY05	|B9R9Y6
chr6	16617303	Dlo_033263.1	NA	|GO:0003872; 6-phosphofructokinase activity; function|GO:0006002; fructose 6-phosphate metabolic process; process|GO:0006096; glycolytic process; process	|IPR000023; Phosphofructokinase domain|IPR022953; ATP-dependent 6-phosphofructokinase	|hypothetical protein LOC100242517; K00850 6-phosphofructokinase [EC:2.7.1.11]	|Q9FKG3	|D7U799
chr6	16795257	Dlo_033277.1	NA	|NA	|NA	|NA	|NA	|B9R9X7
chr6	16962775	Dlo_033290.1	NA	|GO:0016301; kinase activity; function	|IPR001206; Diacylglycerol kinase, catalytic domain	|diacylglycerol kinase; K04715 ceramide kinase [EC:2.7.1.138]	|Q6USK2	|B9N0M7
chr6	17798208	Dlo_010205.1	NA	|GO:0004061; arylformamidase activity; function|GO:0019441; tryptophan catabolic process to kynurenine; process	|IPR007325; Kynurenine formamidase	|hypothetical protein; K07130	|Q81CK1	|Q94JT5
chr6	18524883	Dlo_033409.1	NA	|NA	|IPR024388; Ribosomal protein L20, mitochondrial	|NA	|NA	|B9SP49
chr6	19464466	Dlo_033623.1	NA	|GO:0004553; hydrolase activity, hydrolyzing O-glycosyl compounds; function|GO:0004568; chitinase activity; function|GO:0005975; carbohydrate metabolic process; process|GO:0006032; chitin catabolic process; process	|IPR001223; Glycoside hydrolase, family 18, catalytic domain|IPR011583; Chitinase II	|glycosyl hydrolase family 18 protein; K01183 chitinase [EC:3.2.1.14]	|Q9D7Q1	|B9IMH4
chr6	19797322	Dlo_033878.1	NA	|GO:0003824; catalytic activity; function|GO:0008762; UDP-N-acetylmuramate dehydrogenase activity; function|GO:0016491; oxidoreductase activity; function|GO:0016614; oxidoreductase activity, acting on CH-OH group of donors; function|GO:0050660; flavin adenine dinucleotide binding; function|GO:0055114; oxidation-reduction process; process	|IPR006094; FAD linked oxidase, N-terminal|IPR012951; Berberine/berberine-like|IPR016166; FAD-binding, type 2	|glucooligosaccharide oxidase (EC:1.5.3.-); K00309 [EC:1.5.3.-]	|A6P6V9	|B9I0Y4
chr6	20206769	Dlo_033914.1	NA	|GO:0004252; serine-type endopeptidase activity; function|GO:0006508; proteolysis; process	|IPR000209; Peptidase S8/S53 domain|IPR010259; Peptidase S8 propeptide/proteinase inhibitor I9|IPR015500; Peptidase S8, subtilisin-related|IPR023827; Peptidase S8, subtilisin, Asp-active site|IPR023828; Peptidase S8, subtilisin, Ser-active site	|NA	|O64481	|B9I0V5
chr6	20489901	Dlo_033941.1	NA	|NA	|IPR025481; Cell morphogenesis protein C-terminal|IPR025614; Cell morphogenesis protein N-terminal|IPR029473; Cell morphogenesis central region	|NA	|O94915	|F6GVU1
chr6	21737637	Dlo_003544.2	NA	|GO:0003676; nucleic acid binding; function|GO:0005524; ATP binding; function	|IPR001650; Helicase, C-terminal|IPR011545; DEAD/DEAH box helicase domain|IPR014001; Helicase superfamily 1/2, ATP-binding domain|IPR018973; DEAD/DEAH-box helicase, putative	|dead box ATP-dependent RNA helicase, putative; K06877	|Q05549	|B9RLI9
chr6	23245574	Dlo_000759.1	NA	|NA	|IPR001623; DnaJ domain|IPR018253; DnaJ domain, conserved site	|hypothetical protein; K09510 DnaJ homolog subfamily B member 4	|Q9ZSY2	|D7KWB3
chr6	23652964	Dlo_000961.1	NA	|GO:0005515; protein binding; function	|IPR000008; C2 domain|IPR013583; Phosphoribosyltransferase C-terminal	|hypothetical protein; K01613 phosphatidylserine decarboxylase [EC:4.1.1.65]	|B8XCH5	|A2Q4U9
chr6	23654257	Dlo_000961.1	NA	|GO:0005515; protein binding; function	|IPR000008; C2 domain|IPR013583; Phosphoribosyltransferase C-terminal	|hypothetical protein; K01613 phosphatidylserine decarboxylase [EC:4.1.1.65]	|B8XCH5	|A2Q4U9
chr6	23977420	Dlo_000983.1	NA	|GO:0005509; calcium ion binding; function|GO:0009523; photosystem II; component|GO:0009654; photosystem II oxygen evolving complex; component|GO:0015979; photosynthesis; process|GO:0019898; extrinsic component of membrane; component	|IPR002683; Photosystem II PsbP, oxygen evolving complex	|photosystem II reaction center psbP protein; K02717 photosystem II oxygen-evolving enhancer protein 2	|Q7DM39	|A9PGP9
chr6	24745778	Dlo_001103.1	NA	|NA	|NA	|NA	|NA	|Q6AV10
chr6	24745788	Dlo_001103.1	NA	|NA	|NA	|NA	|NA	|Q6AV10
chr6	24992457	Dlo_000813.1	NA	|NA	|IPR013517; FG-GAP repeat	|NA	|F4IYM4	|D7THB6
chr6	25048772	Dlo_000820.1	NA	|NA	|NA	|NA	|Q9Y2M2	|B9SPF6
chr6	27261442	Dlo_006190.2	NA	|GO:0000015; phosphopyruvate hydratase complex; component|GO:0000287; magnesium ion binding; function|GO:0004634; phosphopyruvate hydratase activity; function|GO:0006096; glycolytic process; process	|IPR000941; Enolase|IPR020809; Enolase, conserved site|IPR020810; Enolase, C-terminal|IPR020811; Enolase, N-terminal	|enolase, putative (EC:4.2.1.11); K01689 enolase [EC:4.2.1.11]	|Q9C9C4	|E6NU46
chr6	28538110	Dlo_004679.2	NA	|GO:0005524; ATP binding; function|GO:0005737; cytoplasm; component|GO:0008152; metabolic process; process|GO:0016301; kinase activity; function|GO:0016773; phosphotransferase activity, alcohol group as acceptor; function	|IPR006206; Mevalonate/galactokinase|IPR013750; GHMP kinase, C-terminal domain	|galactokinase, putative (EC:2.7.1.6); K00849 galactokinase [EC:2.7.1.6]	|Q8VYG2	|B9RKW5
chr6	28542756	Dlo_004679.2	NA	|GO:0005524; ATP binding; function|GO:0005737; cytoplasm; component|GO:0008152; metabolic process; process|GO:0016301; kinase activity; function|GO:0016773; phosphotransferase activity, alcohol group as acceptor; function	|IPR006206; Mevalonate/galactokinase|IPR013750; GHMP kinase, C-terminal domain	|galactokinase, putative (EC:2.7.1.6); K00849 galactokinase [EC:2.7.1.6]	|Q8VYG2	|B9RKW5
chr6	28555423	Dlo_004679.2	NA	|GO:0005524; ATP binding; function|GO:0005737; cytoplasm; component|GO:0008152; metabolic process; process|GO:0016301; kinase activity; function|GO:0016773; phosphotransferase activity, alcohol group as acceptor; function	|IPR006206; Mevalonate/galactokinase|IPR013750; GHMP kinase, C-terminal domain	|galactokinase, putative (EC:2.7.1.6); K00849 galactokinase [EC:2.7.1.6]	|Q8VYG2	|B9RKW5
chr6	28557448	Dlo_004679.2	NA	|GO:0005524; ATP binding; function|GO:0005737; cytoplasm; component|GO:0008152; metabolic process; process|GO:0016301; kinase activity; function|GO:0016773; phosphotransferase activity, alcohol group as acceptor; function	|IPR006206; Mevalonate/galactokinase|IPR013750; GHMP kinase, C-terminal domain	|galactokinase, putative (EC:2.7.1.6); K00849 galactokinase [EC:2.7.1.6]	|Q8VYG2	|B9RKW5
chr6	28562895	Dlo_004679.2	NA	|GO:0005524; ATP binding; function|GO:0005737; cytoplasm; component|GO:0008152; metabolic process; process|GO:0016301; kinase activity; function|GO:0016773; phosphotransferase activity, alcohol group as acceptor; function	|IPR006206; Mevalonate/galactokinase|IPR013750; GHMP kinase, C-terminal domain	|galactokinase, putative (EC:2.7.1.6); K00849 galactokinase [EC:2.7.1.6]	|Q8VYG2	|B9RKW5
chr6	28650714	Dlo_004685.1	NA	|GO:0005524; ATP binding; function|GO:0016887; ATPase activity; function	|IPR003439; ABC transporter-like|IPR003593; AAA+ ATPase domain|IPR017871; ABC transporter, conserved site	|abcB3; ABC transporter B family protein; K05658 ATP-binding cassette, subfamily B (MDR/TAP), member 1	|Q9C9W0	|B9IN00
chr6	29522474	Dlo_005791.1	NA	|NA	|NA	|NA	|NA	|NA
chr6	29527464	Dlo_005793.1	NA	|GO:0004672; protein kinase activity; function|GO:0005524; ATP binding; function|GO:0006468; protein phosphorylation; process|GO:0030246; carbohydrate binding; function	|IPR000719; Protein kinase domain|IPR001220; Legume lectin domain|IPR002290; Serine/threonine/dual specificity protein kinase, catalytic domain|IPR008271; Serine/threonine-protein kinase, active site|IPR017441; Protein kinase, ATP binding site	|hypothetical protein; K04733 interleukin-1 receptor-associated kinase 4 [EC:2.7.11.1]	|Q9M2S4	|F6HNV3
chr7	1190820	Dlo_012680.1	NA	|NA	|NA	|CNGC1; CNGC1 (CYCLIC NUCLEOTIDE GATED CHANNEL 1); calmodulin binding / cation channel/ cyclic nucleotide binding / intracellular cyclic nucleotide activated cation channel/ inward rectifier potassium channel; K05391 cyclic nucleotide gated channel, other eukaryote	|O65717	|D7MSU7
chr7	1806411	Dlo_011664.1	NA	|GO:0004672; protein kinase activity; function|GO:0005515; protein binding; function|GO:0005524; ATP binding; function|GO:0006468; protein phosphorylation; process|GO:0048544; recognition of pollen; process	|IPR000719; Protein kinase domain|IPR000742; Epidermal growth factor-like domain|IPR000858; S-locus glycoprotein|IPR001480; Bulb-type lectin domain|IPR002290; Serine/threonine/dual specificity protein kinase, catalytic domain|IPR008271; Serine/threonine-protein kinase, active site|IPR017441; Protein kinase, ATP binding site	|serine/threonine-protein kinase bri1, putative (EC:2.7.11.25 3.1.3.16); K13415 protein brassinosteroid insensitive 1 [EC:2.7.10.1 2.7.11.1]	|P17801	|F6GZX6
chr7	1813369	Dlo_011665.1	NA	|NA	|IPR001279; Beta-lactamase-like	|hypothetical protein; K06167 PhnP protein	|O74545	|D7U014
chr7	1926730	Dlo_011675.1	NA	|NA	|IPR018609; Bud13	|hypothetical protein; K13106 pre-mRNA-splicing factor CWC26	|Q8R149	|B9T3X4
chr7	2181846	Dlo_011703.3	NA	|NA	|NA	|NA	|NA	|B9N1A7
chr7	2225980	Dlo_011707.1	NA	|GO:0003774; motor activity; function|GO:0005515; protein binding; function|GO:0005524; ATP binding; function|GO:0016459; myosin complex; component	|IPR000048; IQ motif, EF-hand binding site|IPR001609; Myosin head, motor domain|IPR002710; Dilute|IPR004009; Myosin, N-terminal, SH3-like|IPR018444; Dil domain	|myosin class 11-1 (ISS); K03165 DNA topoisomerase III [EC:5.99.1.2]	|F4K5J1	|B9RK43
chr7	2244790	Dlo_011708.1	NA	|GO:0005524; ATP binding; function|GO:0016887; ATPase activity; function	|IPR002035; von Willebrand factor, type A|IPR003593; AAA+ ATPase domain|IPR011704; ATPase, dynein-related, AAA domain|IPR025662; Sigma-54 interaction domain, ATP-binding site 1	|hypothetical protein; K14572 midasin	|Q869L3	|B9MXW7
chr7	2261872	Dlo_011708.1	NA	|GO:0005524; ATP binding; function|GO:0016887; ATPase activity; function	|IPR002035; von Willebrand factor, type A|IPR003593; AAA+ ATPase domain|IPR011704; ATPase, dynein-related, AAA domain|IPR025662; Sigma-54 interaction domain, ATP-binding site 1	|hypothetical protein; K14572 midasin	|Q869L3	|B9MXW7
chr7	2287078	Dlo_011710.1	NA	|NA	|NA	|similar to midasin-related; K14572 midasin	|NA	|F6HXY6
chr7	2287380	Dlo_011710.1	NA	|NA	|NA	|similar to midasin-related; K14572 midasin	|NA	|F6HXY6
chr7	3288151	Dlo_002316.2	NA	|GO:0005515; protein binding; function	|IPR013026; Tetratricopeptide repeat-containing domain|IPR013105; Tetratricopeptide TPR2	|NA	|Q9LS48	|B9RY34
chr7	3589800	Dlo_004302.1	NA	|GO:0010215; cellulose microfibril organization; process|GO:0016049; cell growth; process|GO:0031225; anchored component of membrane; component	|IPR006918; COBRA, plant	|NA	|Q9LFW3	|D7SMP7
chr7	3786602	Dlo_004313.1	NA	|GO:0000145; exocyst; component|GO:0006887; exocytosis; process	|IPR004140; Exocyst complex protein Exo70	|protein binding protein, putative; K07195 exocyst complex component 7	|Q9FGH9	|B9SNP4
chr7	4963022	dlo_039039.1	NA	|GO:0005515; protein binding; function	|IPR001611; Leucine-rich repeat|IPR003591; Leucine-rich repeat, typical subtype|IPR013210; Leucine-rich repeat-containing N-terminal, type 2	|hypothetical protein; K13420 LRR receptor-like serine/threonine-protein kinase FLS2 [EC:2.7.11.1]	|Q9C9H7	|B9N959
chr7	4988240	Dlo_002824.1	NA	|GO:0005524; ATP binding; function|GO:0015992; proton transport; process|GO:0046034; ATP metabolic process; process	|IPR000194; ATPase, F1/V1/A1 complex, alpha/beta subunit, nucleotide-binding domain|IPR004100; ATPase, F1 complex alpha/beta subunit, N-terminal domain|IPR020003; ATPase, alpha/beta subunit, nucleotide-binding domain, active site	|hypothetical protein LOC100261512; K02145 V-type H+-transporting ATPase subunit A [EC:3.6.3.14]	|P31405	|D7SS06
chr7	4989153	Dlo_002824.1	NA	|GO:0005524; ATP binding; function|GO:0015992; proton transport; process|GO:0046034; ATP metabolic process; process	|IPR000194; ATPase, F1/V1/A1 complex, alpha/beta subunit, nucleotide-binding domain|IPR004100; ATPase, F1 complex alpha/beta subunit, N-terminal domain|IPR020003; ATPase, alpha/beta subunit, nucleotide-binding domain, active site	|hypothetical protein LOC100261512; K02145 V-type H+-transporting ATPase subunit A [EC:3.6.3.14]	|P31405	|D7SS06
chr7	5016621	Dlo_002825.2	NA	|GO:0005515; protein binding; function	|IPR001810; F-box domain	|NA	|NA	|B9RHU7
chr7	5192079	Dlo_002827.2	NA	|GO:0008270; zinc ion binding; function	|IPR011016; Zinc finger, RING-CH-type	|similar to Membrane-associated ring finger (C3HC4) 1; K10656 E3 ubiquitin-protein ligase MARCH1/8 [EC:6.3.2.19]	|Q8TCQ1	|D7SRZ9
chr7	5425988	dlo_038917.1	NA	|NA	|NA	|Cbr-kel-3; C. briggsae CBR-KEL-3 protein; K10455 kelch-like protein 18	|Q9LK31	|B9HV26
chr7	5879033	Dlo_006958.1	NA	|NA	|IPR007930; Protein of unknown function DUF724	|NA	|NA	|D7U2L4
chr7	7031928	Dlo_014879.1	NA	|NA	|NA	|NA	|NA	|F6GW16
chr7	8274784	Dlo_009789.1	NA	|GO:0004807; triose-phosphate isomerase activity; function|GO:0008152; metabolic process; process	|IPR000652; Triosephosphate isomerase|IPR020861; Triosephosphate isomerase, active site	|triosephosphate isomerase, putative (EC:5.3.1.1); K01803 triosephosphate isomerase (TIM) [EC:5.3.1.1]	|P48491	|B9T4H8
chr7	8319558	Dlo_009795.2	NA	|GO:0005515; protein binding; function	|IPR000008; C2 domain	|RASA4; RAS p21 protein activator 4; K03008 DNA-directed RNA polymerase II subunit RPB11	|Q0JHU5	|D7TLT1
chr7	8641109	dlo_036480.1	NA	|NA	|IPR013103; Reverse transcriptase, RNA-dependent DNA polymerase	|NA	|P92519	|A5C985
chr7	10198260	Dlo_003461.1	NA	|NA	|IPR006456; ZF-HD homeobox protein, Cys/His-rich dimerisation domain	|NA	|Q6YXH5	|F6GZ63
chr7	10449364	Dlo_003105.1	NA	|NA	|NA	|NA	|NA	|B9MTW7
chr7	11379435	Dlo_003195.1	NA	|GO:0000439; core TFIIH complex; component|GO:0006289; nucleotide-excision repair; process|GO:0006355; regulation of transcription, DNA-templated; process	|IPR004600; TFIIH subunit Tfb4/p34	|hypothetical protein LOC100253978; K03143 transcription initiation factor TFIIH subunit 3	|Q561R7	|E0CR79
chr7	11950133	Dlo_012793.2	NA	|GO:0003677; DNA binding; function|GO:0005515; protein binding; function|GO:0005634; nucleus; component|GO:0006352; DNA-templated transcription, initiation; process|GO:0008270; zinc ion binding; function|GO:0016570; histone modification; process	|IPR001876; Zinc finger, RanBP2-type|IPR001965; Zinc finger, PHD-type|IPR003121; SWIB/MDM2 domain|IPR004343; Plus-3|IPR018144; Plus-3 domain, subgroup	|WHSC1; Wolf-Hirschhorn syndrome candidate 1; K11424 histone-lysine N-methyltransferase NSD1/2 [EC:2.1.1.43]	|Q9FT92	|D7TGP5
chr7	12171902	Dlo_012805.1	NA	|NA	|NA	|farnesyl-diphosphate farnesyltransferase, putative (EC:2.5.1.21); K00801 farnesyl-diphosphate farnesyltransferase [EC:2.5.1.21]	|P53799	|A9XU48
chr7	13709293	Dlo_003789.1	NA	|NA	|IPR006766; Phosphate-induced protein 1	|NA	|Q9FE06	|B9GGB7
chr7	13734893	Dlo_003793.1	NA	|GO:0005524; ATP binding; function|GO:0016020; membrane; component|GO:0016887; ATPase activity; function	|IPR003439; ABC transporter-like|IPR013525; ABC-2 type transporter	|similar to ATP-binding cassette sub-family G member 2; K05681 ATP-binding cassette, subfamily G (WHITE), member 2	|Q8RXN0	|B9SIL8
chr7	13932482	Dlo_003817.1	NA	|GO:0016567; protein ubiquitination; process	|IPR027356; NPH3 domain|IPR029959; Root phototropism protein 3-like	|NA	|Q9FMF5	|F6I1T8
chr7	14797841	Dlo_004092.1	NA	|NA	|IPR007751; Domain of unknown function DUF676, lipase-like	|NA	|Q9T068	|A5AE93
chr7	15882143	Dlo_004028.1	NA	|GO:0006808; regulation of nitrogen utilization; process|GO:0030234; enzyme regulator activity; function	|IPR002187; Nitrogen regulatory protein PII|IPR017918; Nitrogen regulatory protein PII, conserved site	|NA	|Q9ZST4	|D7U2N2
chr7	15882834	Dlo_004028.1	NA	|GO:0006808; regulation of nitrogen utilization; process|GO:0030234; enzyme regulator activity; function	|IPR002187; Nitrogen regulatory protein PII|IPR017918; Nitrogen regulatory protein PII, conserved site	|NA	|Q9ZST4	|D7U2N2
chr7	15997547	Dlo_004041.1	NA	|NA	|IPR013219; Ribosomal protein S27/S33, mitochondrial	|NA	|NA	|B9SQ69
chr7	15997902	Dlo_004041.1	NA	|NA	|IPR013219; Ribosomal protein S27/S33, mitochondrial	|NA	|NA	|B9SQ69
chr7	15998082	Dlo_004041.1	NA	|NA	|IPR013219; Ribosomal protein S27/S33, mitochondrial	|NA	|NA	|B9SQ69
chr7	17078765	Dlo_004184.1	NA	|GO:0005515; protein binding; function	|IPR002110; Ankyrin repeat|IPR020683; Ankyrin repeat-containing domain|IPR026961; PGG domain|IPR027001; Caskin/Ankyrin repeat-containing protein	|DAPK1; death-associated protein kinase 1; K08803 death-associated protein kinase [EC:2.7.11.1]	|Q4UMH6	|B9NEV2
chr7	17078771	Dlo_004184.1	NA	|GO:0005515; protein binding; function	|IPR002110; Ankyrin repeat|IPR020683; Ankyrin repeat-containing domain|IPR026961; PGG domain|IPR027001; Caskin/Ankyrin repeat-containing protein	|DAPK1; death-associated protein kinase 1; K08803 death-associated protein kinase [EC:2.7.11.1]	|Q4UMH6	|B9NEV2
chr7	17081383	Dlo_004184.1	NA	|GO:0005515; protein binding; function	|IPR002110; Ankyrin repeat|IPR020683; Ankyrin repeat-containing domain|IPR026961; PGG domain|IPR027001; Caskin/Ankyrin repeat-containing protein	|DAPK1; death-associated protein kinase 1; K08803 death-associated protein kinase [EC:2.7.11.1]	|Q4UMH6	|B9NEV2
chr7	17125029	Dlo_004187.1	NA	|GO:0043531; ADP binding; function	|IPR002182; NB-ARC	|RPS5; RPS5 (RESISTANT TO P. SYRINGAE 5); nucleotide binding; K13460 disease resistance protein RPS5	|O64973	|A5C6R2
chr7	17155732	Dlo_004192.1	NA	|GO:0031072; heat shock protein binding; function|GO:0051082; unfolded protein binding; function	|IPR001305; Heat shock protein DnaJ, cysteine-rich domain	|hypothetical protein; K03686 molecular chaperone DnaJ	|Q8DKR7	|B9HFF0
chr7	17771290	Dlo_004416.1	NA	|GO:0000796; condensin complex; component|GO:0007076; mitotic chromosome condensation; process	|IPR022816; Condensin complex subunit 2/barren	|hypothetical protein LOC100251638; K06676 condensin complex subunit 2	|Q564K3	|D7TEB5
chr7	17952166	Dlo_004435.1	NA	|GO:0003700; sequence-specific DNA binding transcription factor activity; function|GO:0006355; regulation of transcription, DNA-templated; process|GO:0043565; sequence-specific DNA binding; function	|IPR003657; DNA-binding WRKY	|hypothetical protein; K13424 WRKY transcription factor 33	|Q9XEC3	|F6HIC7
chr7	18292291	Dlo_004597.2	NA	|GO:0005524; ATP binding; function	|IPR003593; AAA+ ATPase domain|IPR003959; ATPase, AAA-type, core	|NA	|P51281	|E0CSB8
chr7	18377022	Dlo_004604.1	NA	|GO:0006108; malate metabolic process; process|GO:0016491; oxidoreductase activity; function|GO:0016615; malate dehydrogenase activity; function|GO:0016616; oxidoreductase activity, acting on the CH-OH group of donors, NAD or NADP as acceptor; function|GO:0019752; carboxylic acid metabolic process; process|GO:0055114; oxidation-reduction process; process	|IPR001236; Lactate/malate dehydrogenase, N-terminal|IPR001252; Malate dehydrogenase, active site|IPR001557; L-lactate/malate dehydrogenase|IPR022383; Lactate/malate dehydrogenase, C-terminal	|malate dehydrogenase, putative (EC:1.1.1.37); K00026 malate dehydrogenase [EC:1.1.1.37]	|Q9ZP06	|B9SE47
chr7	18385621	Dlo_004605.1	NA	|GO:0005524; ATP binding; function|GO:0008033; tRNA processing; process|GO:0016301; kinase activity; function	|IPR010488; Zeta toxin domain|IPR018022; tRNA dimethylallyltransferase	|ATP binding protein, putative (EC:2.5.1.8); K00791 tRNA dimethylallyltransferase [EC:2.5.1.75]	|Q9C5J6	|B9SE49
chr7	18390087	Dlo_004606.1	NA	|GO:0005515; protein binding; function	|IPR002110; Ankyrin repeat|IPR020683; Ankyrin repeat-containing domain|IPR026961; PGG domain|IPR027001; Caskin/Ankyrin repeat-containing protein	|GE14529 gene product from transcript GE14529-RA; K10380 ankyrin	|P16157	|F6H2D1
chr7	18450083	Dlo_004612.1	NA	|GO:0008033; tRNA processing; process	|IPR018022; tRNA dimethylallyltransferase	|ATP binding protein, putative (EC:2.5.1.8); K00791 tRNA dimethylallyltransferase [EC:2.5.1.75]	|Q9C5J6	|B9SE49
chr7	18501364	Dlo_004616.2	NA	|NA	|NA	|NA	|NA	|B9GGV2
chr7	18510414	Dlo_004617.1	NA	|GO:0006784; heme a biosynthetic process; process|GO:0016021; integral component of membrane; component|GO:0016627; oxidoreductase activity, acting on the CH-CH group of donors; function|GO:0043531; ADP binding; function|GO:0055114; oxidation-reduction process; process	|IPR002182; NB-ARC|IPR003780; COX15/CtaA family	|RPS2; RPS2 (RESISTANT TO P. SYRINGAE 2); protein binding; K13459 disease resistance protein RPS2	|Q9T048	|B9SAE5
chr7	18902893	Dlo_004639.1	NA	|NA	|NA	|NA	|NA	|E0CSB0
chr7	20472706	Dlo_005155.1	NA	|NA	|NA	|hypothetical protein LOC100254298; K13459 disease resistance protein RPS2	|Q42484	|B9NCL4
chr7	21079135	Dlo_014127.1	NA	|NA	|NA	|NA	|Q6XKE6	|B9H6I3
chr7	21361757	Dlo_014146.1	NA	|GO:0005975; carbohydrate metabolic process; process	|IPR006148; Glucosamine/galactosamine-6-phosphate isomerase	|6-phosphogluconolactonase, putative (EC:3.1.1.31); K01057 6-phosphogluconolactonase [EC:3.1.1.31]	|Q69NG5	|B9RWU5
chr7	21522325	Dlo_014153.1	NA	|GO:0005515; protein binding; function|GO:0007165; signal transduction; process|GO:0043531; ADP binding; function	|IPR000157; Toll/interleukin-1 receptor homology (TIR) domain|IPR002182; NB-ARC	|hypothetical protein LOC100252764; K13457 disease resistance protein RPM1	|Q40392	|B9N1M3
chr7	21523788	Dlo_014153.1	NA	|GO:0005515; protein binding; function|GO:0007165; signal transduction; process|GO:0043531; ADP binding; function	|IPR000157; Toll/interleukin-1 receptor homology (TIR) domain|IPR002182; NB-ARC	|hypothetical protein LOC100252764; K13457 disease resistance protein RPM1	|Q40392	|B9N1M3
chr7	21934211	Dlo_005212.1	NA	|NA	|IPR003593; AAA+ ATPase domain|IPR014001; Helicase superfamily 1/2, ATP-binding domain	|UPF1; UPF1 protein; K14326 regulator of nonsense transcripts 1 [EC:3.6.4.-]	|Q60560	|B9HA63
chr7	22131468	Dlo_005226.1	NA	|GO:0046983; protein dimerization activity; function	|IPR011598; Myc-type, basic helix-loop-helix (bHLH) domain	|PIF3; PIF3 (PHYTOCHROME INTERACTING FACTOR 3); DNA binding / protein binding / transcription factor/ transcription regulator; K12126 phytochrome-interacting factor 3	|Q3EAI1	|C7SQI9
chr7	22287644	Dlo_005245.3	NA	|GO:0016773; phosphotransferase activity, alcohol group as acceptor; function|GO:0043531; ADP binding; function	|IPR000403; Phosphatidylinositol 3-/4-kinase, catalytic domain|IPR002182; NB-ARC	|Os01g0788500; K13459 disease resistance protein RPS2	|Q9T048	|B9REY6
chr7	23803678	Dlo_005994.1	NA	|GO:0043531; ADP binding; function	|IPR002182; NB-ARC|IPR003593; AAA+ ATPase domain	|hypothetical protein LOC100254298; K13459 disease resistance protein RPS2	|Q940K0	|A5BEQ7
chr7	24598467	dlo_038224.1	NA	|GO:0003677; DNA binding; function|GO:0046983; protein dimerization activity; function	|IPR003656; Zinc finger, BED-type|IPR008906; HAT dimerisation domain, C-terminal|IPR025525; hAT-like transposase, RNase-H fold	|NA	|P08770	|A5AJ27
chr7	27632079	Dlo_018345.1	NA	|GO:0006886; intracellular protein transport; process|GO:0008536; Ran GTPase binding; function	|IPR001494; Importin-beta, N-terminal domain	|importin beta-1, putative; K14293 importin subunit beta-1	|Q9FJD4	|B9SJT7
chr7	27632382	Dlo_018345.1	NA	|GO:0006886; intracellular protein transport; process|GO:0008536; Ran GTPase binding; function	|IPR001494; Importin-beta, N-terminal domain	|importin beta-1, putative; K14293 importin subunit beta-1	|Q9FJD4	|B9SJT7
chr7	29303753	Dlo_008011.2	NA	|NA	|IPR000408; Regulator of chromosome condensation, RCC1	|similar to CG9153-PA, isoform A; K10615 E3 ubiquitin-protein ligase HERC4 [EC:6.3.2.19]	|Q9FN03	|B9F9L5
chr7	29688212	Dlo_006904.1	NA	|GO:0005524; ATP binding; function	|IPR003593; AAA+ ATPase domain|IPR003959; ATPase, AAA-type, core|IPR021911; ATPase family AAA domain-containing protein 3, domain of unknown function DUF3523	|AAA family ATPase (EC:3.6.-.-); K01554 [EC:3.6.-.-]	|Q6PAX2	|B9GK02
chr7	29841889	Dlo_006907.1	NA	|GO:0009058; biosynthetic process; process|GO:0016844; strictosidine synthase activity; function	|IPR004141; Strictosidine synthase	|NA	|Q9SLG8	|B9IHS2
chr7	29900461	Dlo_006911.1	NA	|NA	|NA	|NA	|NA	|NA
chr7	29900789	Dlo_006911.1	NA	|NA	|NA	|NA	|NA	|NA
chr7	31374740	Dlo_021547.1	NA	|NA	|NA	|NA	|NA	|NA
chr7	32389933	Dlo_007162.1	NA	|GO:0003989; acetyl-CoA carboxylase activity; function|GO:0006633; fatty acid biosynthetic process; process|GO:0009317; acetyl-CoA carboxylase complex; component	|IPR000089; Biotin/lipoyl attachment|IPR001249; Acetyl-CoA biotin carboxyl carrier|IPR001882; Biotin-binding site	|hypothetical protein LOC100254365; K02160 acetyl-CoA carboxylase biotin carboxyl carrier protein	|Q9LLC1	|D7SXK0
chr8	138175	Dlo_007073.4	NA	|GO:0003777; microtubule motor activity; function|GO:0005524; ATP binding; function|GO:0005871; kinesin complex; component|GO:0007018; microtubule-based movement; process|GO:0008017; microtubule binding; function	|IPR001752; Kinesin motor domain|IPR019821; Kinesin motor domain, conserved site|IPR027640; Kinesin-like protein	|hypothetical protein; K11498 centromeric protein E	|Q02224	|B9H942
chr8	219536	Dlo_007078.1	NA	|GO:0008152; metabolic process; process|GO:0016787; hydrolase activity; function	|IPR006439; HAD hydrolase, subfamily IA|IPR023214; HAD-like domain	|similar to N-acetylneuraminic acid phosphatase; K01097 N-acylneuraminate-9-phosphatase [EC:3.1.3.29]	|Q5HZL9	|F6HKA0
chr8	2490389	Dlo_007632.2	NA	|NA	|NA	|uracil phosphoribosyltransferase, putative (EC:2.4.2.9); K00761 uracil phosphoribosyltransferase [EC:2.4.2.9]	|P93394	|B9SV47
chr8	2540030	Dlo_007639.1	NA	|NA	|IPR006702; Domain of unknown function DUF588	|NA	|Q945M8	|B9SV54
chr8	3368747	Dlo_007326.2	NA	|GO:0008152; metabolic process; process|GO:0016758; transferase activity, transferring hexosyl groups; function	|IPR002213; UDP-glucuronosyl/UDP-glucosyltransferase|IPR002885; Pentatricopeptide repeat	|UGT76C1 (UDP-glucosyl transferase 76C1); UDP-glycosyltransferase/ cis-zeatin O-beta-D-glucosyltransferase/ cytokinin 7-beta-glucosyltransferase/ cytokinin 9-beta-glucosyltransferase/ trans-zeatin O-beta-D-glucosyltransferase/ transferase, transferring glycosyl groups; K13493 cytokinin-N-glucosyltransferase [EC:2.4.1.-]	|Q9FI98	|F6HNQ4
chr8	10338223	Dlo_008167.1	NA	|GO:0005509; calcium ion binding; function	|IPR002048; EF-hand domain|IPR011992; EF-hand domain pair|IPR018247; EF-Hand 1, calcium-binding site	|calcium-binding protein, putative; K13448 calcium-binding protein CML	|Q9LX27	|A5AWP8
chr8	10744487	dlo_039233.1	NA	|NA	|IPR000477; Reverse transcriptase domain	|Retrotransposon TYA Gag and TYB Pol genes; transcribed/translated as one unit; polyprotein is processed to make a nucleocapsid-like protein (Gag), reverse transcriptase (RT), protease (PR), and integrase (IN); similar to retroviral genes (EC:3.4.23.- 3.1.26.4 2.7.7.7 2.7.7.49); K07497 putative transposase	|Q6XKE6	|B9I585
chr8	10750732	dlo_039233.1	NA	|NA	|IPR000477; Reverse transcriptase domain	|Retrotransposon TYA Gag and TYB Pol genes; transcribed/translated as one unit; polyprotein is processed to make a nucleocapsid-like protein (Gag), reverse transcriptase (RT), protease (PR), and integrase (IN); similar to retroviral genes (EC:3.4.23.- 3.1.26.4 2.7.7.7 2.7.7.49); K07497 putative transposase	|Q6XKE6	|B9I585
chr8	10750817	dlo_039233.1	NA	|NA	|IPR000477; Reverse transcriptase domain	|Retrotransposon TYA Gag and TYB Pol genes; transcribed/translated as one unit; polyprotein is processed to make a nucleocapsid-like protein (Gag), reverse transcriptase (RT), protease (PR), and integrase (IN); similar to retroviral genes (EC:3.4.23.- 3.1.26.4 2.7.7.7 2.7.7.49); K07497 putative transposase	|Q6XKE6	|B9I585
chr8	10752173	dlo_039233.1	NA	|NA	|IPR000477; Reverse transcriptase domain	|Retrotransposon TYA Gag and TYB Pol genes; transcribed/translated as one unit; polyprotein is processed to make a nucleocapsid-like protein (Gag), reverse transcriptase (RT), protease (PR), and integrase (IN); similar to retroviral genes (EC:3.4.23.- 3.1.26.4 2.7.7.7 2.7.7.49); K07497 putative transposase	|Q6XKE6	|B9I585
chr8	11574741	Dlo_009015.1	NA	|NA	|IPR003397; Mitochondrial inner membrane translocase subunit Tim17/Tim22/Tim23/peroxisomal protein PMP24	|hypothetical protein ; K03956 NADH dehydrogenase (ubiquinone) 1 alpha subcomplex 11 [EC:1.6.5.3]	|O48528	|B9T270
chr8	12014993	Dlo_008616.1	NA	|GO:0003840; gamma-glutamyltransferase activity; function|GO:0006749; glutathione metabolic process; process	|IPR000101; Gamma-glutamyltranspeptidase	|hypothetical protein; K00681 gamma-glutamyltranspeptidase [EC:2.3.2.2]	|Q8VYW6	|B9H594
chr8	12047872	Dlo_008620.1	NA	|GO:0005525; GTP binding; function|GO:0006614; SRP-dependent cotranslational protein targeting to membrane; process|GO:0008312; 7S RNA binding; function|GO:0048500; signal recognition particle; component	|IPR000897; Signal recognition particle, SRP54 subunit, GTPase domain|IPR003593; AAA+ ATPase domain|IPR004125; Signal recognition particle, SRP54 subunit, M-domain|IPR013822; Signal recognition particle, SRP54 subunit, helical bundle	|signal recognition particle 54 kD protein, putative; K03106 signal recognition particle subunit SRP54	|P49972	|B9RV94
chr8	12051292	Dlo_008620.1	NA	|GO:0005525; GTP binding; function|GO:0006614; SRP-dependent cotranslational protein targeting to membrane; process|GO:0008312; 7S RNA binding; function|GO:0048500; signal recognition particle; component	|IPR000897; Signal recognition particle, SRP54 subunit, GTPase domain|IPR003593; AAA+ ATPase domain|IPR004125; Signal recognition particle, SRP54 subunit, M-domain|IPR013822; Signal recognition particle, SRP54 subunit, helical bundle	|signal recognition particle 54 kD protein, putative; K03106 signal recognition particle subunit SRP54	|P49972	|B9RV94
chr8	13234441	Dlo_008531.1	NA	|GO:0005515; protein binding; function|GO:0048544; recognition of pollen; process	|IPR000742; Epidermal growth factor-like domain|IPR000858; S-locus glycoprotein|IPR001480; Bulb-type lectin domain|IPR003609; Apple-like|IPR013227; PAN domain	|NA	|Q9ZT07	|B9RXX5
chr8	13611953	Dlo_008729.1	NA	|GO:0030247; polysaccharide binding; function	|IPR025287; Wall-associated receptor kinase galacturonan-binding domain	|NA	|Q3ECH2	|B9H323
chr8	13611967	Dlo_008729.1	NA	|GO:0030247; polysaccharide binding; function	|IPR025287; Wall-associated receptor kinase galacturonan-binding domain	|NA	|Q3ECH2	|B9H323
chr8	13611992	Dlo_008729.1	NA	|GO:0030247; polysaccharide binding; function	|IPR025287; Wall-associated receptor kinase galacturonan-binding domain	|NA	|Q3ECH2	|B9H323
chr8	14058129	Dlo_008768.1	NA	|GO:0003677; DNA binding; function|GO:0003909; DNA ligase activity; function|GO:0003910; DNA ligase (ATP) activity; function|GO:0005524; ATP binding; function|GO:0006281; DNA repair; process|GO:0006310; DNA recombination; process|GO:0051103; DNA ligation involved in DNA repair; process	|IPR011084; DNA repair metallo-beta-lactamase|IPR012308; DNA ligase, ATP-dependent, N-terminal|IPR012309; DNA ligase, ATP-dependent, C-terminal|IPR012310; DNA ligase, ATP-dependent, central|IPR016059; DNA ligase, ATP-dependent, conserved site	|hypothetical protein LOC100256907; K10747 DNA ligase 1 [EC:6.5.1.1]	|Q42572	|B9SPY8
chr8	14235973	Dlo_008669.1	NA	|GO:0015031; protein transport; process	|IPR026829; Monensin-resistant homologue 2	|NA	|Q6GP04	|F6HTV1
chr8	14606767	Dlo_008706.1	NA	|NA	|NA	|hypothetical protein LOC100254298; K13459 disease resistance protein RPS2	|NA	|B9NCG6
chr8	15584635	Dlo_009079.1	NA	|GO:0004553; hydrolase activity, hydrolyzing O-glycosyl compounds; function|GO:0005975; carbohydrate metabolic process; process	|IPR001360; Glycoside hydrolase, family 1|IPR018120; Glycoside hydrolase, family 1, active site	|beta-glucosidase, putative (EC:3.2.1.21); K01188 beta-glucosidase [EC:3.2.1.21]	|Q7XKV4	|F6HB85
chr8	19231653	Dlo_009204.1	NA	|GO:0005515; protein binding; function|GO:0008270; zinc ion binding; function	|IPR001965; Zinc finger, PHD-type|IPR019787; Zinc finger, PHD-finger	|NA	|NA	|B9IPW6
chr8	19258849	Dlo_009207.1	NA	|GO:0008270; zinc ion binding; function|GO:0016491; oxidoreductase activity; function|GO:0055114; oxidation-reduction process; process	|IPR002085; Alcohol dehydrogenase superfamily, zinc-type|IPR002328; Alcohol dehydrogenase, zinc-type, conserved site|IPR013149; Alcohol dehydrogenase, C-terminal|IPR013154; Alcohol dehydrogenase GroES-like	|cl33662_1; LOC100272578; K00001 alcohol dehydrogenase [EC:1.1.1.1]	|A1L4Y2	|B9IN75
chr8	20238721	Dlo_020111.1	NA	|GO:0005215; transporter activity; function|GO:0016020; membrane; component|GO:0016021; integral component of membrane; component|GO:0022857; transmembrane transporter activity; function|GO:0022891; substrate-specific transmembrane transporter activity; function|GO:0055085; transmembrane transport; process	|IPR003663; Sugar/inositol transporter|IPR005828; General substrate transporter|IPR005829; Sugar transporter, conserved site|IPR020846; Major facilitator superfamily domain	|hypothetical protein; K08145 MFS transporter, SP family, solute carrier family 2 (facilitated glucose transporter), member 8	|Q3ECP7	|D7TV11
chr8	20247147	Dlo_020112.1	NA	|GO:0005215; transporter activity; function|GO:0016020; membrane; component|GO:0016021; integral component of membrane; component|GO:0022857; transmembrane transporter activity; function|GO:0022891; substrate-specific transmembrane transporter activity; function|GO:0055085; transmembrane transport; process	|IPR003663; Sugar/inositol transporter|IPR005828; General substrate transporter|IPR005829; Sugar transporter, conserved site|IPR020846; Major facilitator superfamily domain	|sugar transporter, putative (EC:1.3.1.74); K08145 MFS transporter, SP family, solute carrier family 2 (facilitated glucose transporter), member 8	|Q94KE0	|B9MZP9
chr8	20300631	Dlo_020120.1	NA	|GO:0003777; microtubule motor activity; function|GO:0005524; ATP binding; function|GO:0007018; microtubule-based movement; process|GO:0008017; microtubule binding; function|GO:0016788; hydrolase activity, acting on ester bonds; function	|IPR001087; GDSL lipase/esterase|IPR001752; Kinesin motor domain|IPR019821; Kinesin motor domain, conserved site	|kinesin heavy chain ; K10396 kinesin family member 5	|F9W301	|G7KZP6
chr8	20301024	Dlo_020120.1	NA	|GO:0003777; microtubule motor activity; function|GO:0005524; ATP binding; function|GO:0007018; microtubule-based movement; process|GO:0008017; microtubule binding; function|GO:0016788; hydrolase activity, acting on ester bonds; function	|IPR001087; GDSL lipase/esterase|IPR001752; Kinesin motor domain|IPR019821; Kinesin motor domain, conserved site	|kinesin heavy chain ; K10396 kinesin family member 5	|F9W301	|G7KZP6
chr8	20301181	Dlo_020120.1	NA	|GO:0003777; microtubule motor activity; function|GO:0005524; ATP binding; function|GO:0007018; microtubule-based movement; process|GO:0008017; microtubule binding; function|GO:0016788; hydrolase activity, acting on ester bonds; function	|IPR001087; GDSL lipase/esterase|IPR001752; Kinesin motor domain|IPR019821; Kinesin motor domain, conserved site	|kinesin heavy chain ; K10396 kinesin family member 5	|F9W301	|G7KZP6
chr8	20302892	Dlo_020120.1	NA	|GO:0003777; microtubule motor activity; function|GO:0005524; ATP binding; function|GO:0007018; microtubule-based movement; process|GO:0008017; microtubule binding; function|GO:0016788; hydrolase activity, acting on ester bonds; function	|IPR001087; GDSL lipase/esterase|IPR001752; Kinesin motor domain|IPR019821; Kinesin motor domain, conserved site	|kinesin heavy chain ; K10396 kinesin family member 5	|F9W301	|G7KZP6
chr8	20357628	Dlo_020129.1	NA	|NA	|IPR021410; The fantastic four family	|NA	|NA	|B9RF07
chr8	22327551	Dlo_010928.1	NA	|GO:0005982; starch metabolic process; process|GO:0006470; protein dephosphorylation; process|GO:0007623; circadian rhythm; process|GO:0008138; protein tyrosine/serine/threonine phosphatase activity; function|GO:0016311; dephosphorylation; process|GO:0016791; phosphatase activity; function|GO:0019203; carbohydrate phosphatase activity; function	|IPR000340; Dual specificity phosphatase, catalytic domain|IPR000387; Protein-tyrosine/Dual specificity phosphatase|IPR020422; Dual specificity phosphatase, subgroup, catalytic domain|IPR030079; Phosphoglucan phosphatase DSP4	|similar to dual-specificity phosphatase laforin; K14165 dual specificity phosphatase [EC:3.1.3.16 3.1.3.48]	|G4LTX4	|G4LTX4
chr8	22938074	Dlo_009402.1	NA	|NA	|IPR002885; Pentatricopeptide repeat	|nucleobase:cation symporter; K03457 nucleobase:cation symporter-1, NCS1 family	|O82178	|B9SQ91
chr8	23244396	Dlo_009409.1	NA	|NA	|IPR009880; Glyoxal oxidase, N-terminal|IPR015202; Domain of unknown function DUF1929	|hypothetical protein; K00799 glutathione S-transferase [EC:2.5.1.18]	|Q8W4I7	|G9JJS5
chr8	23569733	Dlo_009453.1	NA	|NA	|NA	|NA	|NA	|B9N5Y7
chr8	24122118	Dlo_009741.1	NA	|NA	|IPR007930; Protein of unknown function DUF724|IPR008395; Agenet-like domain|IPR014002; Tudor-like, plant	|NA	|NA	|D7U2L4
chr8	24122926	Dlo_009741.1	NA	|NA	|IPR007930; Protein of unknown function DUF724|IPR008395; Agenet-like domain|IPR014002; Tudor-like, plant	|NA	|NA	|D7U2L4
chr8	24123409	Dlo_009741.1	NA	|NA	|IPR007930; Protein of unknown function DUF724|IPR008395; Agenet-like domain|IPR014002; Tudor-like, plant	|NA	|NA	|D7U2L4
chr8	24525188	Dlo_016180.1	NA	|GO:0008375; acetylglucosaminyltransferase activity; function|GO:0016020; membrane; component	|IPR003406; Glycosyl transferase, family 14	|pco126512b; LOC100191516; K00771 protein xylosyltransferase [EC:2.4.2.26]	|Q9EPL0	|B9T5N1
chr8	25367434	Dlo_010778.1	NA	|GO:0005515; protein binding; function	|IPR001810; F-box domain	|NA	|Q39090	|F6HXA5
chr8	25373397	Dlo_010779.1	NA	|NA	|NA	|NA	|NA	|F6HXA4
chr8	25980304	Dlo_016590.1	NA	|GO:0004177; aminopeptidase activity; function|GO:0006508; proteolysis; process|GO:0008235; metalloexopeptidase activity; function	|IPR000994; Peptidase M24, structural domain|IPR001714; Peptidase M24, methionine aminopeptidase|IPR002467; Peptidase M24A, methionine aminopeptidase, subfamily 1	|methionine aminopeptidase, putative (EC:3.4.11.18); K01265 methionyl aminopeptidase [EC:3.4.11.18]	|Q9FV52	|B9SEJ2
chr8	26093719	Dlo_016598.1	NA	|GO:0016757; transferase activity, transferring glycosyl groups; function	|IPR002495; Glycosyl transferase, family 8	|GAUT15; GAUT15 (Galacturonosyltransferase 15); polygalacturonate 4-alpha-galacturonosyltransferase/ transferase, transferring glycosyl groups / transferase, transferring hexosyl groups (EC:2.4.1.43); K13648 alpha-1,4-galacturonosyltransferase [EC:2.4.1.43]	|Q0V7R1	|F6HF08
chr8	28021595	Dlo_014182.1	NA	|GO:0003723; RNA binding; function|GO:0004809; tRNA (guanine-N2-)-methyltransferase activity; function|GO:0008033; tRNA processing; process	|IPR002905; tRNA methyltransferase, Trm1	|hypothetical protein LOC100243386; K00555 tRNA (guanine-N2-)-methyltransferase [EC:2.1.1.32]	|Q9YDY7	|A5ACL3
chr8	28628950	dlo_038946.1	NA	|NA	|NA	|NA	|Q759M1	|A5AEZ0
chr8	28628950	dlo_038946.1	NA	|NA	|NA	|NA	|Q759M1	|A5AEZ0
chr8	28628950	dlo_038946.1	NA	|NA	|NA	|NA	|Q759M1	|A5AEZ0
chr8	28634905	dlo_038946.1	NA	|NA	|NA	|NA	|Q759M1	|A5AEZ0
chr8	28634905	dlo_038946.1	NA	|NA	|NA	|NA	|Q759M1	|A5AEZ0
chr8	28634905	dlo_038946.1	NA	|NA	|NA	|NA	|Q759M1	|A5AEZ0
chr8	28637415	dlo_038946.1	NA	|NA	|NA	|NA	|Q759M1	|A5AEZ0
chr8	28637415	dlo_038946.1	NA	|NA	|NA	|NA	|Q759M1	|A5AEZ0
chr8	28637415	dlo_038946.1	NA	|NA	|NA	|NA	|Q759M1	|A5AEZ0
chr8	28638168	dlo_038946.1	NA	|NA	|NA	|NA	|Q759M1	|A5AEZ0
chr8	28638168	dlo_038946.1	NA	|NA	|NA	|NA	|Q759M1	|A5AEZ0
chr8	28638168	dlo_038946.1	NA	|NA	|NA	|NA	|Q759M1	|A5AEZ0
chr8	30733816	Dlo_010628.1	NA	|GO:0004672; protein kinase activity; function|GO:0005524; ATP binding; function|GO:0006468; protein phosphorylation; process|GO:0048544; recognition of pollen; process	|IPR000719; Protein kinase domain|IPR000858; S-locus glycoprotein|IPR001480; Bulb-type lectin domain|IPR002290; Serine/threonine/dual specificity protein kinase, catalytic domain|IPR003609; Apple-like|IPR008271; Serine/threonine-protein kinase, active site|IPR013227; PAN domain|IPR017441; Protein kinase, ATP binding site	|Os03g0717000; K00924 [EC:2.7.1.-]	|Q9ZT07	|B9HYS5
chr8	31253501	Dlo_016129.1	NA	|NA	|NA	|NA	|NA	|NA
chr8	32386720	Dlo_011017.1	NA	|GO:0003677; DNA binding; function|GO:0046983; protein dimerization activity; function	|IPR002100; Transcription factor, MADS-box	|PpMADS3; MIKC MADS-domain protein PpMADS3; K09265 MADS-box transcription factor, other eukaryote	|O65874	|G0KY85
chr8	32386920	Dlo_011017.1	NA	|GO:0003677; DNA binding; function|GO:0046983; protein dimerization activity; function	|IPR002100; Transcription factor, MADS-box	|PpMADS3; MIKC MADS-domain protein PpMADS3; K09265 MADS-box transcription factor, other eukaryote	|O65874	|G0KY85
chr8	32387450	Dlo_011017.1	NA	|GO:0003677; DNA binding; function|GO:0046983; protein dimerization activity; function	|IPR002100; Transcription factor, MADS-box	|PpMADS3; MIKC MADS-domain protein PpMADS3; K09265 MADS-box transcription factor, other eukaryote	|O65874	|G0KY85
chr8	32387457	Dlo_011017.1	NA	|GO:0003677; DNA binding; function|GO:0046983; protein dimerization activity; function	|IPR002100; Transcription factor, MADS-box	|PpMADS3; MIKC MADS-domain protein PpMADS3; K09265 MADS-box transcription factor, other eukaryote	|O65874	|G0KY85
chr8	32439674	Dlo_011023.1	NA	|GO:0016020; membrane; component	|IPR002657; Bile acid:sodium symporter/arsenical resistance protein Acr3	|sodium-bile acid cotransporter, putative; K03453 bile acid:Na+ symporter, BASS family	|Q93YR2	|B9SZ26
chr8	32441216	Dlo_011023.1	NA	|GO:0016020; membrane; component	|IPR002657; Bile acid:sodium symporter/arsenical resistance protein Acr3	|sodium-bile acid cotransporter, putative; K03453 bile acid:Na+ symporter, BASS family	|Q93YR2	|B9SZ26
chr9	242843	Dlo_011279.1	NA	|GO:0004553; hydrolase activity, hydrolyzing O-glycosyl compounds; function|GO:0004568; chitinase activity; function|GO:0004672; protein kinase activity; function|GO:0005524; ATP binding; function|GO:0005975; carbohydrate metabolic process; process|GO:0006032; chitin catabolic process; process|GO:0006468; protein phosphorylation; process	|IPR000719; Protein kinase domain|IPR001223; Glycoside hydrolase, family 18, catalytic domain|IPR002290; Serine/threonine/dual specificity protein kinase, catalytic domain|IPR008271; Serine/threonine-protein kinase, active site|IPR011583; Chitinase II	|hypothetical protein; K01183 chitinase [EC:3.2.1.14]	|Q8GYA4	|B9IMH4
chr9	410224	Dlo_011285.1	NA	|GO:0005515; protein binding; function	|IPR000048; IQ motif, EF-hand binding site|IPR015757; Calcineurin B protein	|CBL01; calcineurin B-like protein 01; K06268 protein phosphatase 3, regulatory subunit	|Q7XC27	|C4P7Y8
chr9	732889	Dlo_011067.1	NA	|GO:0004672; protein kinase activity; function|GO:0005515; protein binding; function|GO:0005524; ATP binding; function|GO:0006468; protein phosphorylation; process	|IPR000719; Protein kinase domain|IPR001245; Serine-threonine/tyrosine-protein kinase catalytic domain|IPR001368; TNFR/NGFR cysteine-rich region|IPR002290; Serine/threonine/dual specificity protein kinase, catalytic domain|IPR008271; Serine/threonine-protein kinase, active site|IPR017441; Protein kinase, ATP binding site	|Os03g0637800; K00924 [EC:2.7.1.-]	|Q9S7D9	|B9IFM6
chr9	903691	Dlo_011083.1	NA	|GO:0005215; transporter activity; function|GO:0006810; transport; process|GO:0016020; membrane; component	|IPR001046; NRAMP family	|hypothetical protein LOC100256742; K14513 ethylene-insensitive protein 2	|Q9S814	|F6HR32
chr9	993951	Dlo_010964.1	NA	|GO:0005524; ATP binding; function|GO:0016020; membrane; component|GO:0016887; ATPase activity; function	|IPR003439; ABC transporter-like|IPR003593; AAA+ ATPase domain|IPR013525; ABC-2 type transporter|IPR013581; Plant PDR ABC transporter associated|IPR029481; ABC-transporter extracellular N-terminal domain	|ABC multidrug transporter (EC:3.6.3.-); K01552 [EC:3.6.3.-]	|Q76CU2	|F6HX68
chr9	1149976	Dlo_010975.1	NA	|GO:0005515; protein binding; function	|IPR001611; Leucine-rich repeat|IPR003591; Leucine-rich repeat, typical subtype|IPR013210; Leucine-rich repeat-containing N-terminal, type 2	|FLS2; FLS2 (FLAGELLIN-SENSITIVE 2); ATP binding / kinase/ protein binding / protein serine/threonine kinase/ transmembrane receptor protein serine/threonine kinase; K13420 LRR receptor-like serine/threonine-protein kinase FLS2 [EC:2.7.11.1]	|Q9FIZ3	|G8Z973
chr9	1824926	Dlo_016852.1	NA	|GO:0003824; catalytic activity; function|GO:0006520; cellular amino acid metabolic process; process|GO:0008483; transaminase activity; function|GO:0009058; biosynthetic process; process|GO:0030170; pyridoxal phosphate binding; function	|IPR000796; Aspartate/other aminotransferase|IPR004838; Aminotransferases, class-I, pyridoxal-phosphate-binding site|IPR004839; Aminotransferase, class I/classII	|aspartate transaminase (EC:2.6.1.1); K00813 aspartate aminotransferase [EC:2.6.1.1]	|P37833	|A9PHH1
chr9	1855526	Dlo_016855.1	NA	|NA	|IPR025486; Domain of unknown function DUF4378	|NA	|NA	|B9RKP2
chr9	2479597	Dlo_011478.1	NA	|GO:0003677; DNA binding; function|GO:0005634; nucleus; component|GO:0006351; transcription, DNA-templated; process	|IPR003617; Transcription elongation factor, TFIIS/CRSP70, N-terminal, sub-type|IPR017923; Transcription factor IIS, N-terminal	|NA	|Q9FHK9	|B9RU65
chr9	2499694	Dlo_011479.1	NA	|GO:0003924; GTPase activity; function|GO:0005200; structural constituent of cytoskeleton; function|GO:0005525; GTP binding; function|GO:0005874; microtubule; component|GO:0007017; microtubule-based process; process	|IPR000217; Tubulin|IPR002453; Beta tubulin|IPR003008; Tubulin/FtsZ, GTPase domain|IPR013838; Beta tubulin, autoregulation binding site|IPR017975; Tubulin, conserved site|IPR018316; Tubulin/FtsZ, 2-layer sandwich domain	|TUB18; tubulin, beta chain; K07375 tubulin beta	|Q43594	|C0KDV8
chr9	2793208	Dlo_011495.1	NA	|GO:0005515; protein binding; function	|IPR000449; Ubiquitin-associated domain/translation elongation factor EF-Ts, N-terminal|IPR007599; Derlin|IPR015940; Ubiquitin-associated/translation elongation factor EF1B, N-terminal, eukaryote	|NA	|Q5ZJQ8	|D7TQR0
chr9	2803628	Dlo_011496.1	NA	|GO:0004725; protein tyrosine phosphatase activity; function|GO:0006470; protein dephosphorylation; process|GO:0008138; protein tyrosine/serine/threonine phosphatase activity; function|GO:0016311; dephosphorylation; process|GO:0016791; phosphatase activity; function	|IPR000340; Dual specificity phosphatase, catalytic domain|IPR000387; Protein-tyrosine/Dual specificity phosphatase|IPR016130; Protein-tyrosine phosphatase, active site|IPR020422; Dual specificity phosphatase, subgroup, catalytic domain|IPR024950; Dual specificity phosphatase	|Dual specificity protein phosphatase, putative (EC:3.1.3.16); K14165 dual specificity phosphatase [EC:3.1.3.16 3.1.3.48]	|Q9UNI6	|B9S842
chr9	8646803	Dlo_028460.1	NA	|NA	|NA	|NA	|NA	|B9RKG1
chr9	8655383	Dlo_028461.1	NA	|GO:0000166; nucleotide binding; function|GO:0004812; aminoacyl-tRNA ligase activity; function|GO:0004814; arginine-tRNA ligase activity; function|GO:0005524; ATP binding; function|GO:0005737; cytoplasm; component|GO:0006418; tRNA aminoacylation for protein translation; process|GO:0006420; arginyl-tRNA aminoacylation; process	|IPR001278; Arginine-tRNA ligase|IPR001412; Aminoacyl-tRNA synthetase, class I, conserved site|IPR005148; Arginyl tRNA synthetase N-terminal domain|IPR008909; DALR anticodon binding	|arginyl-tRNA synthetase, putative (EC:6.1.1.19); K01887 arginyl-tRNA synthetase [EC:6.1.1.19]	|Q8KPU9	|B9RKG2
chr9	10031322	Dlo_012234.1	NA	|GO:0003676; nucleic acid binding; function|GO:0004523; RNA-DNA hybrid ribonuclease activity; function	|IPR002156; Ribonuclease H domain|IPR026960; Reverse transcriptase zinc-binding domain	|cell division cycle, putative; K03353 anaphase-promoting complex subunit 6	|P0C2F6	|Q9FG26
chr9	10031720	Dlo_012234.1	NA	|GO:0003676; nucleic acid binding; function|GO:0004523; RNA-DNA hybrid ribonuclease activity; function	|IPR002156; Ribonuclease H domain|IPR026960; Reverse transcriptase zinc-binding domain	|cell division cycle, putative; K03353 anaphase-promoting complex subunit 6	|P0C2F6	|Q9FG26
chr9	10794056	Dlo_012281.1	NA	|NA	|NA	|NA	|NA	|A5C9R7
chr9	11341017	Dlo_013860.1	NA	|GO:0008271; secondary active sulfate transmembrane transporter activity; function|GO:0008272; sulfate transport; process|GO:0015116; sulfate transmembrane transporter activity; function|GO:0016020; membrane; component|GO:0016021; integral component of membrane; component|GO:0055085; transmembrane transport; process|GO:1902358; sulfate transmembrane transport; process	|IPR001902; Sulphate anion transporter|IPR002645; STAS domain|IPR011547; Sulphate transporter|IPR018045; Sulphate anion transporter, conserved site|IPR030317; Sulfate transporter 3.4|IPR030402; Sulfate transporter N-terminal domain with GLY motif	|slc26a5, fb73d12, fb74g12, pres, wu:fb73d12, wu:fb74g12; solute carrier family 26, member 5; K14703 solute carrier family 26, member 5	|Q9LW86	|F6HX21
chr9	11341726	Dlo_013860.1	NA	|GO:0008271; secondary active sulfate transmembrane transporter activity; function|GO:0008272; sulfate transport; process|GO:0015116; sulfate transmembrane transporter activity; function|GO:0016020; membrane; component|GO:0016021; integral component of membrane; component|GO:0055085; transmembrane transport; process|GO:1902358; sulfate transmembrane transport; process	|IPR001902; Sulphate anion transporter|IPR002645; STAS domain|IPR011547; Sulphate transporter|IPR018045; Sulphate anion transporter, conserved site|IPR030317; Sulfate transporter 3.4|IPR030402; Sulfate transporter N-terminal domain with GLY motif	|slc26a5, fb73d12, fb74g12, pres, wu:fb73d12, wu:fb74g12; solute carrier family 26, member 5; K14703 solute carrier family 26, member 5	|Q9LW86	|F6HX21
chr9	11506387	Dlo_013875.1	NA	|GO:0006520; cellular amino acid metabolic process; process|GO:0016597; amino acid binding; function|GO:0016743; carboxyl- or carbamoyltransferase activity; function	|IPR006131; Aspartate/ornithine carbamoyltransferase, Asp/Orn-binding domain|IPR006132; Aspartate/ornithine carbamoyltransferase, carbamoyl-P binding	|hypothetical protein LOC100246977; K00609 aspartate carbamoyltransferase catalytic subunit [EC:2.1.3.2]	|Q43087	|F6HES7
chr9	11529920	Dlo_013877.1	NA	|GO:0009058; biosynthetic process; process	|IPR001296; Glycosyl transferase, family 1	|mannosyltransferase; K03843 alpha-1,3/alpha-1,6-mannosyltransferase [EC:2.4.1.132 2.4.1.-]	|P42982	|F6HX28
chr9	12352791	Dlo_012726.1	NA	|NA	|IPR015410; Domain of unknown function DUF1985	|NA	|NA	|Q5GIS9
chr9	13425549	Dlo_013187.1	NA	|GO:0004553; hydrolase activity, hydrolyzing O-glycosyl compounds; function|GO:0005975; carbohydrate metabolic process; process	|IPR001360; Glycoside hydrolase, family 1|IPR018120; Glycoside hydrolase, family 1, active site	|beta-glucosidase, putative (EC:3.2.1.21); K01188 beta-glucosidase [EC:3.2.1.21]	|O64882	|B9S3R8
chr9	14050536	Dlo_017666.1	NA	|GO:0006869; lipid transport; process|GO:0008289; lipid binding; function	|IPR000528; Plant lipid transfer protein/Par allergen|IPR016140; Bifunctional inhibitor/plant lipid transfer protein/seed storage helical domain	|NA	|A0AT29	|C0KHJ9
chr9	16051137	Dlo_012910.1	NA	|GO:0005524; ATP binding; function|GO:0006810; transport; process|GO:0016021; integral component of membrane; component|GO:0016887; ATPase activity; function|GO:0042626; ATPase activity, coupled to transmembrane movement of substances; function|GO:0055085; transmembrane transport; process	|IPR003439; ABC transporter-like|IPR003593; AAA+ ATPase domain|IPR011527; ABC transporter type 1, transmembrane domain|IPR017871; ABC transporter, conserved site	|ABCC1; ATP-binding cassette, sub-family C (CFTR/MRP), member 1; K05665 ATP-binding cassette, subfamily C (CFTR/MRP), member 1	|Q9LK64	|F6I530
chr9	16076324	Dlo_012911.1	NA	|GO:0005524; ATP binding; function|GO:0006810; transport; process|GO:0016021; integral component of membrane; component|GO:0016887; ATPase activity; function|GO:0042626; ATPase activity, coupled to transmembrane movement of substances; function|GO:0055085; transmembrane transport; process	|IPR003439; ABC transporter-like|IPR003593; AAA+ ATPase domain|IPR011527; ABC transporter type 1, transmembrane domain|IPR017871; ABC transporter, conserved site	|ABCC1; ATP-binding cassette, sub-family C (CFTR/MRP), member 1; K05665 ATP-binding cassette, subfamily C (CFTR/MRP), member 1	|Q9LK64	|F6I530
chr9	16127278	Dlo_012915.1	NA	|NA	|IPR006904; Protein of unknown function DUF716 (TMEM45)|IPR019557; Aminotransferase-like, plant mobile domain	|NA	|Q9LNG5	|D7T894
chr9	16140220	Dlo_012916.1	NA	|NA	|IPR009646; Root cap	|NA	|NA	|B9T644
chr9	16140331	Dlo_012916.1	NA	|NA	|IPR009646; Root cap	|NA	|NA	|B9T644
chr9	16150834	Dlo_012917.1	NA	|GO:0005515; protein binding; function|GO:0016491; oxidoreductase activity; function|GO:0055114; oxidation-reduction process; process	|IPR002937; Amine oxidase|IPR007526; SWIRM domain	|Flavin-containing amine oxidase domain-containing protein, putative (EC:1.4.3.2); K11450 lysine-specific histone demethylase 1 [EC:1.-.-.-]	|Q9LID0	|B9T642
chr9	16150927	Dlo_012917.1	NA	|GO:0005515; protein binding; function|GO:0016491; oxidoreductase activity; function|GO:0055114; oxidation-reduction process; process	|IPR002937; Amine oxidase|IPR007526; SWIRM domain	|Flavin-containing amine oxidase domain-containing protein, putative (EC:1.4.3.2); K11450 lysine-specific histone demethylase 1 [EC:1.-.-.-]	|Q9LID0	|B9T642
chr9	16257197	Dlo_012929.1	NA	|GO:0005096; GTPase activator activity; function	|IPR001164; Arf GTPase activating protein	|hypothetical protein; K12486 stromal membrane-associated protein	|Q9FL69	|B9I010
chr9	16352396	Dlo_012935.1	NA	|NA	|NA	|NA	|NA	|A5BZZ2
chr9	16364742	Dlo_012936.1	NA	|GO:0003774; motor activity; function|GO:0005515; protein binding; function|GO:0005524; ATP binding; function|GO:0016459; myosin complex; component	|IPR000048; IQ motif, EF-hand binding site|IPR001609; Myosin head, motor domain|IPR004009; Myosin, N-terminal, SH3-like	|mhcA; myosin II heavy chain; K10352 myosin heavy chain	|F4JIU4	|E0CSS7
chr9	16364747	Dlo_012936.1	NA	|GO:0003774; motor activity; function|GO:0005515; protein binding; function|GO:0005524; ATP binding; function|GO:0016459; myosin complex; component	|IPR000048; IQ motif, EF-hand binding site|IPR001609; Myosin head, motor domain|IPR004009; Myosin, N-terminal, SH3-like	|mhcA; myosin II heavy chain; K10352 myosin heavy chain	|F4JIU4	|E0CSS7
chr9	16379115	Dlo_012937.1	NA	|GO:0009765; photosynthesis, light harvesting; process|GO:0016020; membrane; component	|IPR001344; Chlorophyll A-B binding protein, plant|IPR022796; Chlorophyll A-B binding protein	|chlorophyll A/B binding protein, putative; K08914 light-harvesting complex II chlorophyll a/b binding protein 3	|P27489	|B9SID9
chr9	16832714	Dlo_019178.1	NA	|GO:0003676; nucleic acid binding; function|GO:0008270; zinc ion binding; function	|IPR000467; G-patch domain|IPR000504; RNA recognition motif domain|IPR001876; Zinc finger, RanBP2-type	|hypothetical protein LOC100250662; K13094 RNA-binding protein 5/10	|A4IGK4	|F6HTB7
chr9	16935618	Dlo_019186.1	NA	|GO:0003677; DNA binding; function|GO:0006355; regulation of transcription, DNA-templated; process	|IPR003441; NAC domain	|NA	|Q9FFI5	|B9SKR0
chr9	17605477	Dlo_013163.1	NA	|GO:0003700; sequence-specific DNA binding transcription factor activity; function|GO:0006355; regulation of transcription, DNA-templated; process	|IPR001471; AP2/ERF domain	|DREB2A; DREB2A; DNA binding / transcription activator/ transcription factor; K09286 EREBP-like factor	|Q8LFR2	|B9S475
chr9	17894126	Dlo_013337.1	NA	|GO:0005506; iron ion binding; function|GO:0016705; oxidoreductase activity, acting on paired donors, with incorporation or reduction of molecular oxygen; function|GO:0020037; heme binding; function|GO:0055114; oxidation-reduction process; process	|IPR001128; Cytochrome P450|IPR002401; Cytochrome P450, E-class, group I|IPR017972; Cytochrome P450, conserved site	|flavonoid 3-hydroxylase, putative (EC:1.14.13.88); K09755 ferulate-5-hydroxylase [EC:1.14.-.-]	|H2DH18	|B9HFV7
chr9	17958076	Dlo_013341.1	NA	|GO:0005515; protein binding; function	|IPR000225; Armadillo	|hypothetical protein; K08332 vacuolar protein 8	|Q8VZ40	|F6HND8
chr9	17958336	Dlo_013341.1	NA	|GO:0005515; protein binding; function	|IPR000225; Armadillo	|hypothetical protein; K08332 vacuolar protein 8	|Q8VZ40	|F6HND8
chr9	19430122	Dlo_016938.1	NA	|GO:0004853; uroporphyrinogen decarboxylase activity; function|GO:0006779; porphyrin-containing compound biosynthetic process; process	|IPR000257; Uroporphyrinogen decarboxylase (URO-D)	|hypothetical protein LOC100252130; K01599 uroporphyrinogen decarboxylase [EC:4.1.1.37]	|Q93ZB6	|F6H2N2
chr9	19839997	Dlo_013483.2	NA	|NA	|IPR002885; Pentatricopeptide repeat	|Cell division protein ftsH, putative (EC:3.6.4.3); K03798 cell division protease FtsH [EC:3.4.24.-]	|Q9SV46	|B9HA20
chr9	20777250	Dlo_013367.1	NA	|NA	|IPR000595; Cyclic nucleotide-binding domain	|CNGC1; CNGC1 (CYCLIC NUCLEOTIDE GATED CHANNEL 1); calmodulin binding / cation channel/ cyclic nucleotide binding / intracellular cyclic nucleotide activated cation channel/ inward rectifier potassium channel; K05391 cyclic nucleotide gated channel, other eukaryote	|O65717	|B9RIK4
chr9	24932610	Dlo_018412.1	NA	|NA	|NA	|hypothetical protein; K10891 fanconi anemia group D2 protein	|NA	|C5Z5C2
chr9	25027402	Dlo_018419.1	NA	|GO:0005515; protein binding; function|GO:0007165; signal transduction; process|GO:0043531; ADP binding; function	|IPR000157; Toll/interleukin-1 receptor homology (TIR) domain|IPR001611; Leucine-rich repeat|IPR002182; NB-ARC	|hypothetical protein; K13457 disease resistance protein RPM1	|Q40392	|B9N1M3
chr9	25498532	Dlo_014084.1	NA	|NA	|IPR014030; Beta-ketoacyl synthase, N-terminal|IPR014031; Beta-ketoacyl synthase, C-terminal|IPR018201; Beta-ketoacyl synthase, active site|IPR020841; Polyketide synthase, beta-ketoacyl synthase domain	|hypothetical protein; K09458 3-oxoacyl-[acyl-carrier-protein] synthase II [EC:2.3.1.179]	|P52410	|B9GL32
chr9	25691612	Dlo_013914.2	NA	|GO:0004843; ubiquitin-specific protease activity; function|GO:0006511; ubiquitin-dependent protein catabolic process; process|GO:0036459; ubiquitinyl hydrolase activity; function	|IPR001394; Peptidase C19, ubiquitin carboxyl-terminal hydrolase|IPR006615; Peptidase C19, ubiquitin-specific peptidase, DUSP domain|IPR018200; Ubiquitin specific protease, conserved site|IPR028889; Ubiquitin specific protease domain	|hypothetical protein; K11858 ubiquitin carboxyl-terminal hydrolase 48 [EC:3.1.2.15]	|A2XDG4	|B9H7G5
chr9	26168378	Dlo_026690.1	NA	|NA	|IPR002885; Pentatricopeptide repeat	|NA	|Q66GP4	|B9HVN2
chr9	26427040	Dlo_032904.1	NA	|GO:0004672; protein kinase activity; function|GO:0005524; ATP binding; function|GO:0006468; protein phosphorylation; process	|IPR000719; Protein kinase domain|IPR002290; Serine/threonine/dual specificity protein kinase, catalytic domain|IPR008271; Serine/threonine-protein kinase, active site|IPR017441; Protein kinase, ATP binding site	|si606018d05; LOC100283091; K13430 serine/threonine-protein kinase PBS1 [EC:2.7.11.1]	|Q8VYY5	|D7SL06
chr9	26626216	Dlo_032917.2	NA	|GO:0003677; DNA binding; function|GO:0008289; lipid binding; function	|IPR001356; Homeobox domain|IPR002913; START domain|IPR013978; MEKHLA	|REV; REV (REVOLUTA); DNA binding / lipid binding / transcription factor; K09338 homeobox-leucine zipper protein	|Q9SE43	|D7SKZ0
chr9	26664807	Dlo_032919.1	NA	|NA	|IPR004353; Vacuolar fusion protein MON1	|NA	|Q9YGN1	|D7SKY8
chr9	26666537	Dlo_032919.1	NA	|NA	|IPR004353; Vacuolar fusion protein MON1	|NA	|Q9YGN1	|D7SKY8
chr9	26860222	Dlo_018329.1	NA	|NA	|NA	|NA	|NA	|NA
chr9	28090078	Dlo_021931.1	NA	|GO:0001522; pseudouridine synthesis; process|GO:0003723; RNA binding; function|GO:0009451; RNA modification; process|GO:0009982; pseudouridine synthase activity; function	|IPR006145; Pseudouridine synthase, RsuA/RluB/C/D/E/F	|NA	|Q5XET6	|D7SS16
chr9	29117184	Dlo_014442.1	NA	|NA	|IPR013946; Nuclear control of ATP synthase 2	|hypothetical protein; K07901 Ras-related protein Rab-8A	|Q55GJ3	|F6HAF6
chr9	30119556	Dlo_013893.1	NA	|NA	|NA	|NA	|NA	|NA
chr9	30150569	Dlo_013896.1	NA	|GO:0043531; ADP binding; function	|IPR002182; NB-ARC	|Os07g0186500; K13457 disease resistance protein RPM1	|Q9LRR4	|B9MYR5
chr9	30581412	Dlo_017774.1	NA	|GO:0008152; metabolic process; process|GO:0008168; methyltransferase activity; function	|IPR013216; Methyltransferase type 11	|NA	|NA	|B9RAP4
chr9	30598456	Dlo_017776.1	NA	|NA	|IPR003891; Initiation factor eIF-4 gamma, MA3	|hypothetical protein; K03260 translation initiation factor eIF-4F	|Q98TX3	|F6GTM6
chr9	30598476	Dlo_017776.1	NA	|NA	|IPR003891; Initiation factor eIF-4 gamma, MA3	|hypothetical protein; K03260 translation initiation factor eIF-4F	|Q98TX3	|F6GTM6
chr9	30660907	Dlo_017782.1	NA	|GO:0006508; proteolysis; process|GO:0008234; cysteine-type peptidase activity; function	|IPR000169; Cysteine peptidase, cysteine active site|IPR000668; Peptidase C1A, papain C-terminal|IPR013128; Peptidase C1A|IPR013201; Proteinase inhibitor I29, cathepsin propeptide|IPR025660; Cysteine peptidase, histidine active site|IPR025661; Cysteine peptidase, asparagine active site	|hypothetical protein; K01365 cathepsin L [EC:3.4.22.15]	|P25803	|B9IF22
chr9	30752003	Dlo_017793.1	NA	|NA	|IPR013057; Amino acid transporter, transmembrane domain	|NA	|P92961	|C5XFJ4
chr9	30943871	Dlo_023106.1	NA	|GO:0016787; hydrolase activity; function	|IPR000587; Creatinase, N-terminal|IPR000994; Peptidase M24, structural domain	|hypothetical protein; K01262 Xaa-Pro aminopeptidase [EC:3.4.11.9]	|B8M9W2	|F6HZ07
chr9	31356041	Dlo_021839.1	NA	|NA	|NA	|NA	|F4J3T8	|G7I341
chr9	31638578	Dlo_028415.2	NA	|GO:0001522; pseudouridine synthesis; process|GO:0003723; RNA binding; function|GO:0009451; RNA modification; process|GO:0009982; pseudouridine synthase activity; function	|IPR001656; Pseudouridine synthase, TruD|IPR011760; Pseudouridine synthase, TruD, insertion domain	|PUS7, FLJ20485, KIAA1897, MGC17720; pseudouridylate synthase 7 homolog (S. cerevisiae) (EC:4.2.1.70); K01855 [EC:5.4.99.-]	|Q08647	|B9RER1
chr9	31824417	Dlo_028435.1	NA	|NA	|NA	|NA	|NA	|NA
chr9	31824427	Dlo_028435.1	NA	|NA	|NA	|NA	|NA	|NA
chr9	31847855	Dlo_028436.1	NA	|GO:0003677; DNA binding; function|GO:0006355; regulation of transcription, DNA-templated; process|GO:0006508; proteolysis; process|GO:0008234; cysteine-type peptidase activity; function	|IPR003441; NAC domain|IPR003653; Peptidase C48, SUMO/Sentrin/Ubl1	|NA	|Q9FIW5	|B9GPV4
chr9	32098844	Dlo_014672.1	NA	|GO:0003824; catalytic activity; function|GO:0008152; metabolic process; process|GO:0009058; biosynthetic process; process|GO:0030170; pyridoxal phosphate binding; function	|IPR001544; Aminotransferase, class IV|IPR004839; Aminotransferase, class I/classII	|aminotransferase, putative (EC:2.6.1.5); K00815 tyrosine aminotransferase [EC:2.6.1.5]	|Q9FN30	|B9HZQ9
chr9	32145687	Dlo_014673.1	NA	|GO:0003677; DNA binding; function|GO:0006355; regulation of transcription, DNA-templated; process	|IPR003441; NAC domain	|NA	|O04017	|B8XS03
chr15	13283538	Dlo_012213.1	NBS_LRR;	|GO:0043531; ADP binding; function	|IPR002182; NB-ARC	|cc-nbs-lrr resistance protein; K13457 disease resistance protein RPM1	|Q9LRR4	|F6HVD2
chr15	13283565	Dlo_012213.1	NBS_LRR;	|GO:0043531; ADP binding; function	|IPR002182; NB-ARC	|cc-nbs-lrr resistance protein; K13457 disease resistance protein RPM1	|Q9LRR4	|F6HVD2
chr4	4535221	Dlo_017633.1	NBS_LRR;	|GO:0043531; ADP binding; function	|IPR002182; NB-ARC	|Os07g0186500; K13457 disease resistance protein RPM1	|Q9LRR4	|A5C669
chr5	19356150	Dlo_026950.1	NBS_LRR;	|GO:0043531; ADP binding; function	|IPR002182; NB-ARC	|cc-nbs-lrr resistance protein; K13457 disease resistance protein RPM1	|Q7XA40	|F6HXL2
chr5	23061238	Dlo_033143.1	NBS_LRR;	|GO:0043531; ADP binding; function	|IPR002182; NB-ARC	|Disease resistance protein RPM1, putative (EC:3.1.3.16); K13457 disease resistance protein RPM1	|Q9LRR4	|D2Y0Z9
chr5	23062407	Dlo_033143.1	NBS_LRR;	|GO:0043531; ADP binding; function	|IPR002182; NB-ARC	|Disease resistance protein RPM1, putative (EC:3.1.3.16); K13457 disease resistance protein RPM1	|Q9LRR4	|D2Y0Z9
chr5	23062956	Dlo_033143.1	NBS_LRR;	|GO:0043531; ADP binding; function	|IPR002182; NB-ARC	|Disease resistance protein RPM1, putative (EC:3.1.3.16); K13457 disease resistance protein RPM1	|Q9LRR4	|D2Y0Z9
chr5	27297999	Dlo_033521.2	NBS_LRR;	|GO:0005515; protein binding; function|GO:0043531; ADP binding; function	|IPR001611; Leucine-rich repeat|IPR002182; NB-ARC	|hypothetical protein LOC100252764; K13457 disease resistance protein RPM1	|Q7XA40	|B9NA21
chr5	27298313	Dlo_033521.2	NBS_LRR;	|GO:0005515; protein binding; function|GO:0043531; ADP binding; function	|IPR001611; Leucine-rich repeat|IPR002182; NB-ARC	|hypothetical protein LOC100252764; K13457 disease resistance protein RPM1	|Q7XA40	|B9NA21
chr6	24364618	Dlo_001071.1	NBS_LRR;	|GO:0043531; ADP binding; function	|IPR002182; NB-ARC	|hypothetical protein LOC100252764; K13457 disease resistance protein RPM1	|Q9LRR4	|D2Y0Z9
chr6	24365333	Dlo_001071.1	NBS_LRR;	|GO:0043531; ADP binding; function	|IPR002182; NB-ARC	|hypothetical protein LOC100252764; K13457 disease resistance protein RPM1	|Q9LRR4	|D2Y0Z9
chr7	1117562	Dlo_012677.1	NBS_LRR;	|GO:0043531; ADP binding; function	|IPR002182; NB-ARC	|cc-nbs-lrr resistance protein; K13457 disease resistance protein RPM1	|Q7XA42	|B9I4R5
chr7	1119078	Dlo_012677.1	NBS_LRR;	|GO:0043531; ADP binding; function	|IPR002182; NB-ARC	|cc-nbs-lrr resistance protein; K13457 disease resistance protein RPM1	|Q7XA42	|B9I4R5
chr7	17322683	Dlo_004198.2	NBS_LRR;	|GO:0043531; ADP binding; function	|IPR001623; DnaJ domain|IPR002182; NB-ARC|IPR018253; DnaJ domain, conserved site	|hypothetical protein LOC100252764; K13457 disease resistance protein RPM1	|Q7XA42	|F6HXL2
chr7	17323075	Dlo_004198.2	NBS_LRR;	|GO:0043531; ADP binding; function	|IPR001623; DnaJ domain|IPR002182; NB-ARC|IPR018253; DnaJ domain, conserved site	|hypothetical protein LOC100252764; K13457 disease resistance protein RPM1	|Q7XA42	|F6HXL2
chr8	15635464	Dlo_009080.1	NBS_LRR;	|GO:0005515; protein binding; function|GO:0043531; ADP binding; function	|IPR001611; Leucine-rich repeat|IPR002182; NB-ARC	|hypothetical protein LOC100252764; K13457 disease resistance protein RPM1	|Q9LRR4	|D2Y0Z9
