# Supplementary material for: Genome-wide sequencing of longan (Dimocarpus longan Lour.) provides insights into molecular basis of its polyphenol-rich characteristics
Source: Gigascience. 2017 Mar 28;6(5):1–14. doi: 10.1093/gigascience/gix023 (PMC5467034; doi:10.1093/gigascience/gix023)
Supplement: Supplementary Excel File 6: — Statistics of copy numbers of genes involved in the biosynthesis of polyphenols in different plants [file gix023_Supplementary_EXCEL_file_6.xls]

## Sheet: Longan_All.sta
Supplementary EXCEL file 6 Statistics of genes copy numbers of biosynthesis of polyphenols in different plants
Type	Dimocarpus Longan	Arabidopsis thaliana	Citrus sinensis	Prunus persica	Vitis vinifera	Eucalyptus globulus	Populus trichocarpa	Function
DHS	3	3	3	3	1	4	5	3-deoxy-D-arabino- heptulosonate 7-phosphate synthase, putative / DAHP synthetase, putative (DHS)
DHQS	1	1	1	1	0	1	1	3-dehydroquinate synthase(DHQS)
SDH	6	1	3	2	2	3	6	Bifunctional 3-dehydroquinate dehydratase/shikimate dehydrogenase(SDH)
SK1	1	1	1	1	1	0	0	chloroplastic, Shikimate kinase1(SK1)
SK2	1	2	1	1	1	0	0	Shikimate kinase2(SK2)
EPSP synthase	2	2	1	1	2	1	2	3-phosphoshikimate 1-carboxyvinyltransferase / 5-enolpyruvylshikimate-3-phosphate / EPSP synthase
CS	1	1	1	1	2	1	2	Chorismate synthase(CS)
CM1/3	1	2	1	2	2	1	3	chorismate mutase(CM1/3)
CM2	2	1	1	1	0	1	2	chorismate mutase(CM2)
ADT1	1	1	1	1	3	4	2	Arogenate dehydratase/prephenate dehydratase(ADT1)
ADT2	3	2	2	1	2	1	0	Arogenate dehydratase/prephenate dehydratase 2(ADT2)
ADT6	1	4	2	1	1	2	2	Arogenate dehydratase/prephenate dehydratase 6(ADT6)
PAL	6	4	4	3	13	9	5	Phenylalanine ammonia- lyase(PAL)
C4H	2	1	2	2	3	3	3	Cinnamate 4-hydroxylase,P450(C4H)
4CL	3	4	3	5	2	2	6	4-coumarate--CoA ligase/4-coumaroyl CoA ligase.4CL.
CHS	14	1	15	7	34	16	12	Chalcone/stilbene synthase(CHS)
CHI	1	2	1	1	0	4	1	Chalcone-flavanone isomerase/ Chalcone isomerase1 (CHI)
CHI-A	1	1	1	1	0	1	1	Chalcone--flavonone isomerase A(CHI)
F3H	1	1	2	2	1	1	3	Flavanone 3-hydroxylase/ naringenin,2-oxoglutarate 3-dioxygenase (F3H)
F3'H	35	10	25	28	12	65	26	Flavanone 3' hydroxylase(F3'H)
F3'5'H	3	1	4	4	12	8	2	Flavonoid 3',5'-hydroxylase (F3'5'H)
DFR	4	2	3	4	7	9	5	dihydroflavonol-4-reductase (DFR)
LDOX/ANS	4	2	3	5	3	4	6	Anthocyanidin synthase/ Leucoanthocyanidin dioxygenase/anthocyanidin synthase (LDOX/ANS)
ANR	6	2	1	1	4	3	5	Anthocyanidin reductase(ANR)
LAR	4	1	5	4	3	8	4	Leucoanthocyanidin reductase(LAR)
UFGT	10	4	3	3	5	13	7	UDP glucose flavonoid 3-O-glucosyltransferase/Uridine diphosphate glucose-flavonoid glucosyltran sferasev(UFGT)
