# Supplementary material for: Genome-wide sequencing of longan (Dimocarpus longan Lour.) provides insights into molecular basis of its polyphenol-rich characteristics
Source: Gigascience. 2017 Mar 28;6(5):1–14. doi: 10.1093/gigascience/gix023 (PMC5467034; doi:10.1093/gigascience/gix023)
Supplement: Supplementary Excel File 7: — Expression levels of genes involved in the biosynthesis of polyphenols in Dimocarpus longan [file gix023_Supplementary_EXCEL_file_7.xls]

## Sheet: longyan_exp_fun
		Supplementary EXCEL file 7 Genes expression levels of biosynthesis of polyphenols in longan
gene_id	Root_FPKM	Stem_FPKM	Leaf_FPKM	Flowerbud_FPKM	Flower_FPKM	Young_fruit_FPKM	Pericarp_FPKM	Pulp_FPKM	Seed_FPKM	Function
Cs1g19830.2-D2	1989.87	7703.42	16610.4	8398.44	2952.59	9164.68	71180.3	60090.1	50076	Cs1g19830.2 transcript(len:2232) -682.63, 3-deoxy-D-arabino- heptulosonate 7-phosphate synthase, putative / DAHP synthetase, putative (DHS)
Cs1g19830.2-D3	37325.7	41755.9	27390.5	27217.6	30757.8	57811.9	39075.7	76238.5	28277.9	Cs1g19830.2 transcript(len:2232) -682.63, 3-deoxy-D-arabino- heptulosonate 7-phosphate synthase, putative / DAHP synthetase, putative (DHS)
Cs1g19830.2-D1	8151.31	19013.3	129713	14910.7	14717.3	83372.1	19407.5	209566	5129.28	Cs1g19830.2 transcript(len:2232) -682.63, 3-deoxy-D-arabino- heptulosonate 7-phosphate synthase, putative / DAHP synthetase, putative (DHS)
Cs1g25760.1-D1	5300.24	8158.41	12572.8	18480.5	9296.56	10647.8	16258.8	39212.8	35650	Cs1g25760.1 transcript(len:1887) -547.48,3-dehydroquinate synthase(DHQS)
Cs9g05070.1-D1	12005.8	45192.2	25460.8	42704.4	11512.2	31656.7	100163	49432.4	34291.7	Cs9g05070.1 transcript(len:2098) -590.81,Bifunctional 3-dehydroquinate dehydratase/shikimate dehydrogenase(SDH)
Cs9g05070.1-D3	558.98	338.27	46.87	1884.23	2976.48	416.83	483.35	96.07	997.72	Cs9g05070.1 transcript(len:2098) -590.81,Bifunctional 3-dehydroquinate dehydratase/shikimate dehydrogenase(SDH)
Cs9g05070.1-D5	10229.6	2176.39	3077.32	8615.08	698.7	5551.17	31374.5	2320.88	8164.84	Cs9g05070.1 transcript(len:2098) -590.81,Bifunctional 3-dehydroquinate dehydratase/shikimate dehydrogenase(SDH)
Cs9g05070.1-D4	30.28	146.01	97.11	1492.05	15.57	0	133.44	0	64.09	Cs9g05070.1 transcript(len:2098) -590.81,Bifunctional 3-dehydroquinate dehydratase/shikimate dehydrogenase(SDH)
Cs9g05070.1-D2	33.97	0	0	200.37	582.34	30.76	0	0	0	Cs9g05070.1 transcript(len:2098) -590.81,Bifunctional 3-dehydroquinate dehydratase/shikimate dehydrogenase(SDH)
Cs9g05070.1-D6	0	0	0	0	0	0	0	0	0	Cs9g05070.1 transcript(len:2098) -590.81,Bifunctional 3-dehydroquinate dehydratase/shikimate dehydrogenase(SDH)
Cs2g13960.1-D1	615.86	1752.01	4509	2809.9	872.53	2744.28	15335.4	9873.01	8495.95	Cs2g13960.1 transcript(len:1341) -349.54, chloroplastic, Shikimate kinase1(SK1)
orange1.1t04410.1-D1	2492.86	9006.79	14969.8	7933.36	2908.39	9126.66	13140.4	10079.4	4743.73	orange1.1t04410.1 transcript(len:1484) -446.60, Shikimate kinase2(SK2)
orange1.1t00227.1-D1	10631.6	19154.7	19780.9	17318.3	12514.7	19516.5	24989	33047.4	22135.5	orange1.1t00227.1 transcript(len:2491) -761.46, 3-phosphoshikimate 1-carboxyvinyltransferase / 5-enolpyruvylshikimate-3-phosphate / EPSP synthase
orange1.1t00227.1-D2	1098.42	45.08	3597.97	29.54	108.17	10172.9	772.87	51.21	890.51	orange1.1t00227.1 transcript(len:2491) -761.46, 3-phosphoshikimate 1-carboxyvinyltransferase / 5-enolpyruvylshikimate-3-phosphate / EPSP synthase
Cs7g27180.1-D1	7097.51	14323	20766.5	15213.9	12232	8692.33	23233	16757.4	16748.1	Cs7g27180.1 transcript(len:1887) -541.11, Chorismate synthase(CS)
Cs6g21940.1-D1	5781.4	13975.7	17253	7295.38	3769.39	8716.37	14535.1	5922.94	15772.9	Cs6g21940.1 transcript(len:1807) -482.46, similar to chorismate mutase(CM1/3)
Cs7g06370.2-D1	1173.28	18477	31302	42792.1	3851.72	11458.2	20074.5	9309.75	13780.1	Cs7g06370.2 transcript(len:1506) -396.54, similar to chorismate mutase(CM2)
Cs7g06370.2-D2	0.1	0.09	0	0	0	0	0.07	0.58	0.06	Cs7g06370.2 transcript(len:1506) -396.54, similar to chorismate mutase(CM2)
Cs2g03010.1-D1	12850.3	13644.6	9988.95	20230.7	9460.73	10705.7	15967.1	18143.5	7998.28	Cs2g03010.1 transcript(len:2094) -616.49, similar to Arogenate dehydratase/prephenate dehydratase(ADT1)
Cs8g17280.1-D2	886.68	5681.27	13409.5	7147.17	2501.26	4437.68	16146.2	7061.86	8406.13	Cs8g17280.1 transcript(len:1604) -484.51, similar to Arogenate dehydratase/prephenate dehydratase 2(ADT2)
Cs8g17280.1-D3	397.18	543.3	0	258.58	157.82	173.81	0	0	596.17	Cs8g17280.1 transcript(len:1604) -484.51, similar to Arogenate dehydratase/prephenate dehydratase 2(ADT2)
Cs8g17280.1-D4	1716.1	2496.96	8440.33	2070.57	1285.9	5770.8	8739.79	29569.9	4612.44	Cs8g17280.1 transcript(len:1604) -484.51, similar to Arogenate dehydratase/prephenate dehydratase 2(ADT2)
Cs3g07770.1-D1	9968.6	28471.5	19966.8	5429.21	9692.86	25205.5	39678.5	25867.2	33503.9	Cs3g07770.1 transcript(len:1794) -591.70, similar to Arogenate dehydratase/prephenate dehydratase 6(ADT6)
Cs6g11940.1-D1	25268.9	71841.6	20182.9	10028.5	13494.5	27707.7	6853.74	513.29	8180.49	Cs6g11940.1 transcript(len:3041) -896.52, Phenylalanine ammonia- lyase(PAL)
Cs6g11940.1-D2	28936.4	49263	2161.94	9779.8	8594.21	10550	11044.2	70.34	7405.89	Cs6g11940.1 transcript(len:3041) -896.52, Phenylalanine ammonia- lyase(PAL)
Cs6g11940.1-D3	21282.5	628.93	39.31	2208.46	1467.2	4170.14	3528.1	0	1886.41	Cs6g11940.1 transcript(len:3041) -896.52, Phenylalanine ammonia- lyase(PAL)
Cs6g11940.1-D5	3648.14	2123.11	77.62	2300.9	1908.11	3234.65	4592.61	0	590.26	Cs6g11940.1 transcript(len:3041) -896.52, Phenylalanine ammonia- lyase(PAL)
Cs6g11940.1-D6	75.29	9505.63	31149.4	169.25	111.91	1238.74	147.64	0	956.45	Cs6g11940.1 transcript(len:3041) -896.52, Phenylalanine ammonia- lyase(PAL)
Cs6g11940.1-D4	391.16	151.43	0	91.21	399.55	59.13	75.91	0	0	Cs6g11940.1 transcript(len:3041) -896.52, Phenylalanine ammonia- lyase(PAL)
Cs1g08620.1-D1	81373.2	74452.2	17073.5	41449.4	35139.7	35889.6	19957.1	43111.6	38512.8	Cs1g08620.1 transcript(len:2098) -623.95,Cinnamate 4-hydroxylase,P450(C4H)
Cs1g08620.1-D2	9778.06	29175.3	593.66	1159.53	3786.78	1836.19	5215.94	1057.93	1277.68	Cs1g08620.1 transcript(len:2098) -623.95,Cinnamate 4-hydroxylase,P450(C4H)
Cs4g03330.1-D1	2719.33	1092.62	181.67	2898.96	5533.69	1365.45	3557.93	124.09	3747.14	Cs4g03330.1 transcript(len:2256) -694.30, 4-coumarate--CoA ligase/4-coumaroyl CoA ligase.4CL.
Cs4g03330.1-D2	26643.5	43518	3283.04	4878.91	8631.6	43704.7	11566.9	467.27	10179.5	Cs4g03330.1 transcript(len:2256) -694.30, 4-coumarate--CoA ligase/4-coumaroyl CoA ligase.4CL.
Cs4g03330.1-D3	2426.84	395.59	1900.29	172.82	433.62	417.81	0	0	1205.97	Cs4g03330.1 transcript(len:2256) -694.30, 4-coumarate--CoA ligase/4-coumaroyl CoA ligase.4CL.
Cs2g14720.1-D1	16136.8	177.59	1761.61	941.26	2022.92	2378.47	64.73	3961.6	79348	Cs2g14720.1 transcript(len:1480) -504.86, Chalcone/stilbene synthase(CHS)
Cs2g14720.1-D2	16054.8	161.59	2812.64	836.28	2286.48	1701.01	64.44	2008.89	29497.4	Cs2g14720.1 transcript(len:1480) -504.86, Chalcone/stilbene synthase(CHS)
Cs2g14720.1-D13	68.9	147.64	49.1	3094.77	94.44	41.58	236.13	368.85	16.2	Cs2g14720.1 transcript(len:1480) -504.86, Chalcone/stilbene synthase(CHS)
Cs2g14720.1-D14	68.9	147.64	49.1	3094.77	94.44	41.58	236.13	368.85	16.2	Cs2g14720.1 transcript(len:1480) -504.86, Chalcone/stilbene synthase(CHS)
Cs2g14720.1-D4	58.78	510.13	1130.92	631.23	241.73	558.69	259.03	836.82	2550.37	Cs2g14720.1 transcript(len:1480) -504.86, Chalcone/stilbene synthase(CHS)
Cs2g14720.1-D12	86.39	393.77	67.15	43212.3	161.46	575.77	1245.61	275.17	565.09	Cs2g14720.1 transcript(len:1480) -504.86, Chalcone/stilbene synthase(CHS)
Cs2g14720.1-D9	0	0	0	0	0	0	0	0	1001.76	Cs2g14720.1 transcript(len:1480) -504.86, Chalcone/stilbene synthase(CHS)
Cs2g14720.1-D3	99819.3	2628.49	63686.5	5539.9	28039.3	6034.49	2872.39	389.35	34677.8	Cs2g14720.1 transcript(len:1480) -504.86, Chalcone/stilbene synthase(CHS)
Cs2g14720.1-D11	0	0	0	87.08	0	0	0	0	0	Cs2g14720.1 transcript(len:1480) -504.86, Chalcone/stilbene synthase(CHS)
Cs2g14720.1-D8	0	0	0	0	15.11	0	0	0	0	Cs2g14720.1 transcript(len:1480) -504.86, Chalcone/stilbene synthase(CHS)
Cs2g14720.1-D6	6335.91	0	0	0	0	0	0	0	0	Cs2g14720.1 transcript(len:1480) -504.86, Chalcone/stilbene synthase(CHS)
Cs2g14720.1-D10	0	0	0	0	0	0	0	0	0	Cs2g14720.1 transcript(len:1480) -504.86, Chalcone/stilbene synthase(CHS)
Cs7g28130.2-D1	21163.3	7213.47	9686.89	4762.68	2790.63	16301.2	9624.49	660.79	13990.3	Cs7g28130.2 transcript(len:1295) -341.80, Chalcone-flavanone isomerase/ Chalcone isomerase1 (CHI)
Cs7g29780.1-D1	27697.8	1056.45	11453.1	1183.63	3250.95	1539.51	4639.17	1368.56	49841.6	Cs7g29780.1 transcript(len:1111) -280.60, Chalcone--flavonone isomerase A(CHI)
Cs1g25280.1-D1	70866.6	820.17	23131.5	18106.5	11868.6	12660.5	7495.11	7381.84	56604.5	Cs1g25280.1 transcript(len:1546) -440.55, Flavanone 3-hydroxylase/ naringenin,2-oxoglutarate 3-dioxygenase (F3H)
Cs5g11730.1-D30	6.17	166.48	0	2504.67	229.55	0	84.6	0	13780	Cs5g11730.1 transcript(len:1743) -578.83,Flavanone 3' hydroxylase(F3'H)
Cs5g11730.1-D25	39213	69658.8	12035.8	11198.7	12201.8	50211.1	24568.6	1250.84	17112	Cs5g11730.1 transcript(len:1743) -578.83,Flavanone 3' hydroxylase(F3'H)
Cs5g11730.1-D16	2024.94	2186.85	759.52	1609.93	949.52	41711.1	2055.73	74.74	1563.18	Cs5g11730.1 transcript(len:1743) -578.83,Flavanone 3' hydroxylase(F3'H)
Cs5g11730.1-D20	284.95	4402.8	2786.69	1903.55	1449.48	5396.43	5928.43	2246.84	916.53	Cs5g11730.1 transcript(len:1743) -578.83,Flavanone 3' hydroxylase(F3'H)
Cs5g11730.1-D26	24.28	451.32	675.27	448.73	549.2	569.14	1646.83	0	370.02	Cs5g11730.1 transcript(len:1743) -578.83,Flavanone 3' hydroxylase(F3'H)
Cs5g11730.1-D31	6.63	253.03	104.27	125760	894.24	55.06	0	539.22	0	Cs5g11730.1 transcript(len:1743) -578.83,Flavanone 3' hydroxylase(F3'H)
Cs5g11730.1-D17	11.43	59.32	311.25	172.4	205.52	51.27	0	0	0	Cs5g11730.1 transcript(len:1743) -578.83,Flavanone 3' hydroxylase(F3'H)
Cs5g11730.1-D18	414.29	68.5	0	209.45	1107.89	0	0	0	0	Cs5g11730.1 transcript(len:1743) -578.83,Flavanone 3' hydroxylase(F3'H)
Cs5g11730.1-D12	5.94	2705.83	18657.8	240.41	1418.37	6409.86	7862.55	52.09	25.17	Cs5g11730.1 transcript(len:1743) -578.83,Flavanone 3' hydroxylase(F3'H)
Cs5g11730.1-D13	305.78	862.02	62313.6	12575.3	10560	1597.26	70160.5	515.36	6099.43	Cs5g11730.1 transcript(len:1743) -578.83,Flavanone 3' hydroxylase(F3'H)
Cs5g11730.1-D37	81.9	351.6	782.86	2446.94	40.92	0	4.51	30.79	113.88	Cs5g11730.1 transcript(len:1743) -578.83,Flavanone 3' hydroxylase(F3'H)
Cs5g11730.1-D1	25000.2	3323.55	13691.4	2051.47	3487.51	3397.06	13676.6	584.59	54453.6	Cs5g11730.1 transcript(len:1743) -578.83,Flavanone 3' hydroxylase(F3'H)
Cs5g11730.1-D34	0	1016.14	1051.64	24657	1022.36	302.03	2745.86	909.13	193.95	Cs5g11730.1 transcript(len:1743) -578.83,Flavanone 3' hydroxylase(F3'H)
Cs5g11730.1-D11	78.61	0	0	0	0	0	0	0	0	Cs5g11730.1 transcript(len:1743) -578.83,Flavanone 3' hydroxylase(F3'H)
Cs5g11730.1-D22	410.14	13231	711.74	9556.22	1271.64	694.27	471.75	52.09	3095.37	Cs5g11730.1 transcript(len:1743) -578.83,Flavanone 3' hydroxylase(F3'H)
Cs5g11730.1-D23	0	0	26.69	0	0	0.01	0	0	0	Cs5g11730.1 transcript(len:1743) -578.83,Flavanone 3' hydroxylase(F3'H)
Cs5g11730.1-D35	2.77	1273.7	1252.96	1990.42	6388.77	842.99	447.71	881.44	0.56	Cs5g11730.1 transcript(len:1743) -578.83,Flavanone 3' hydroxylase(F3'H)
Cs5g11730.1-D21	2023.35	535.24	1137.23	1432.16	511.37	392.58	254.91	101.33	73.43	Cs5g11730.1 transcript(len:1743) -578.83,Flavanone 3' hydroxylase(F3'H)
Cs5g11730.1-D39	0	0	0	2255.15	0	50.57	0	0	0	Cs5g11730.1 transcript(len:1743) -578.83,Flavanone 3' hydroxylase(F3'H)
Cs5g11730.1-D4	2.77	0.02	0	0	0	0	3.45	0	0	Cs5g11730.1 transcript(len:1743) -578.83,Flavanone 3' hydroxylase(F3'H)
Cs5g11730.1-D36	0	118.51	0	124.24	315.95	16.69	0	0	26.01	Cs5g11730.1 transcript(len:1743) -578.83,Flavanone 3' hydroxylase(F3'H)
Cs5g11730.1-D15	988.1	1212.56	869.4	315.85	442.2	21757.5	1303.44	74.74	458.64	Cs5g11730.1 transcript(len:1743) -578.83,Flavanone 3' hydroxylase(F3'H)
Cs5g11730.1-D14	0	26.38	468.01	260.97	255.37	0	195.7	0	0	Cs5g11730.1 transcript(len:1743) -578.83,Flavanone 3' hydroxylase(F3'H)
Cs5g11730.1-D33	6.78	0	0	34.29	0	0	0	0	0	Cs5g11730.1 transcript(len:1743) -578.83,Flavanone 3' hydroxylase(F3'H)
Cs5g11730.1-D19	0	0	0	4441.46	71.81	0	0	0	24.63	Cs5g11730.1 transcript(len:1743) -578.83,Flavanone 3' hydroxylase(F3'H)
Cs5g11730.1-D29	0.14	258.46	0	17019.1	1197.86	0	574.28	1192.17	0.33	Cs5g11730.1 transcript(len:1743) -578.83,Flavanone 3' hydroxylase(F3'H)
Cs5g11730.1-D5	3.28	6.21	275.56	0	0	222.45	382.41	31.68	1835.61	Cs5g11730.1 transcript(len:1743) -578.83,Flavanone 3' hydroxylase(F3'H)
Cs5g11730.1-D24	0	0	26.69	0	0	0.01	0	0	0	Cs5g11730.1 transcript(len:1743) -578.83,Flavanone 3' hydroxylase(F3'H)
Cs5g11730.1-D8	3.28	614.66	23.82	185.03	3474.05	8303.84	382.41	40.69	1555.6	Cs5g11730.1 transcript(len:1743) -578.83,Flavanone 3' hydroxylase(F3'H)
Cs5g11730.1-D27	0	0	0	37.33	136.75	160.47	0	0	0	Cs5g11730.1 transcript(len:1743) -578.83,Flavanone 3' hydroxylase(F3'H)
Cs5g11730.1-D28	0.14	258.46	0	17019.1	1197.86	0	574.28	1192.17	0.33	Cs5g11730.1 transcript(len:1743) -578.83,Flavanone 3' hydroxylase(F3'H)
Cs5g11730.1-D7	0	1039.43	85.15	2758.07	2399.46	450.62	0	458	228.53	Cs5g11730.1 transcript(len:1743) -578.83,Flavanone 3' hydroxylase(F3'H)
Cs5g11730.1-D9	58.97	1933.71	1124.61	69063.6	358072	69990.3	4739.22	38224	22947.5	Cs5g11730.1 transcript(len:1743) -578.83,Flavanone 3' hydroxylase(F3'H)
Cs2g29510.1-D13	5.84	0	0	0	0	0	0	0	0	Cs2g29510.1 transcript(len:1551) -475.07, Flavonoid 3',5'-hydroxylase (F3'5'H)
Cs2g29510.1-D1	0	0	0	444.24	0	0	0	0	0	Cs2g29510.1 transcript(len:1551) -475.07, Flavonoid 3',5'-hydroxylase (F3'5'H)
Cs3g25090.1-D1	25651.4	365.66	8953.37	1262.73	9885.97	1684.96	1518.59	0	3356.16	Cs3g25090.1 transcript(len:1034) -313.90, dihydroflavonol-4-reductase (DFR)
Cs3g25090.1-D4	193.13	741.31	538.12	470.54	290.49	2000.74	1824.84	1648.46	1601.28	Cs3g25090.1 transcript(len:1034) -313.90, dihydroflavonol-4-reductase (DFR)
Cs3g25090.1-D3	1347.82	2305.91	1227.19	1116.73	405.02	5968.41	5880.09	10544.8	2989.32	Cs3g25090.1 transcript(len:1034) -313.90, dihydroflavonol-4-reductase (DFR)
Cs3g25090.1-D2	0	0	0	0	0	0	78.14	9166.67	0	Cs3g25090.1 transcript(len:1034) -313.90, dihydroflavonol-4-reductase (DFR)
Cs5g09970.1-D1	52011.3	218.28	12270.1	531.04	1861.56	1514.78	569.9	495.73	9000.07	Cs5g09970.1 transcript(len:1508) -452.25, Anthocyanidin synthase/ Leucoanthocyanidin dioxygenase/anthocyanidin synthase (LDOX/ANS)
Cs5g09970.1-D4	0	0	0	152.67	62.12	656.56	0	352.93	0	Cs5g09970.1 transcript(len:1508) -452.25, Anthocyanidin synthase/ Leucoanthocyanidin dioxygenase/anthocyanidin synthase (LDOX/ANS)
Cs5g09970.1-D3	22038	2072.04	14947.2	4139.73	17049.9	3733.17	5454.02	398.73	31101.5	Cs5g09970.1 transcript(len:1508) -452.25, Anthocyanidin synthase/ Leucoanthocyanidin dioxygenase/anthocyanidin synthase (LDOX/ANS)
Cs2g07290.1-D1	45041.3	2924.54	27916.6	3625.92	4617.27	7077.51	8309.61	116.43	17847.2	Cs2g07290.1 transcript(len:1248) -360.00, Anthocyanidin reductase(ANR)
Cs2g07290.1-D5	1211.34	2057.39	1988.18	4590.22	8701.51	1154.14	2248.41	1460.78	2354.79	Cs2g07290.1 transcript(len:1248) -360.00, Anthocyanidin reductase(ANR)
Cs2g07290.1-D4	1655.89	2180.96	3421.82	3413.03	5209.71	431.65	2890.64	0	0	Cs2g07290.1 transcript(len:1248) -360.00, Anthocyanidin reductase(ANR)
Cs2g07290.1-D2	13.57	52.32	173.94	136.94	612.93	405.06	358.03	0	57.41	Cs2g07290.1 transcript(len:1248) -360.00, Anthocyanidin reductase(ANR)
Cs2g07290.1-D6	68.99	0	73.63	0	0	233.8	302.85	0	72.92	Cs2g07290.1 transcript(len:1248) -360.00, Anthocyanidin reductase(ANR)
Cs2g07290.1-D8	195.32	0.62	0	0	10.26	697.92	835.61	0	300.01	Cs2g07290.1 transcript(len:1248) -360.00, Anthocyanidin reductase(ANR)
Cs7g12820.3-D3	4860.22	15881	29804.4	16608.5	10300.4	19518.7	62480.8	145264	33011	Cs7g12820.3 transcript(len:1228) -353.94,Leucoanthocyanidin reductase(LAR)
Cs7g12820.3-D4	822.63	939.4	325.28	768.09	437.54	206.58	1740.1	133.19	3736.53	Cs7g12820.3 transcript(len:1228) -353.94,Leucoanthocyanidin reductase(LAR)
Cs7g12820.3-D1	1950.49	29309.7	83550.2	19318.5	43508	7552.91	58517.7	0	13569.9	Cs7g12820.3 transcript(len:1228) -353.94,Leucoanthocyanidin reductase(LAR)
Cs7g12820.3-D2	5296.43	4338.74	11896.1	3639.07	9831.78	1878.98	3044.26	0	2075.23	Cs7g12820.3 transcript(len:1228) -353.94,Leucoanthocyanidin reductase(LAR)
Cs5g24820.1-D8	733.34	397.04	275.07	4649.95	1653.85	1292.91	1304.46	281.85	1443.35	Cs5g24820.1 transcript(len:1407) -455.81, UDP glucose flavonoid 3-O-glucosyltransferase/Uridine diphosphate glucose-flavonoid glucosyltran sferasev(UFGT)
Cs5g24820.1-D1	537.83	345.78	301.17	258.92	276.55	10208	338.71	280.53	243.95	Cs5g24820.1 transcript(len:1407) -455.81, UDP glucose flavonoid 3-O-glucosyltransferase/Uridine diphosphate glucose-flavonoid glucosyltran sferasev(UFGT)
Cs5g24820.1-D5	0	0	0	0	0	0	0	0	0	Cs5g24820.1 transcript(len:1407) -455.81, UDP glucose flavonoid 3-O-glucosyltransferase/Uridine diphosphate glucose-flavonoid glucosyltran sferasev(UFGT)
Cs5g24820.1-D4	0	0	0	0	0	17.31	0	0	0	Cs5g24820.1 transcript(len:1407) -455.81, UDP glucose flavonoid 3-O-glucosyltransferase/Uridine diphosphate glucose-flavonoid glucosyltran sferasev(UFGT)
Cs5g24820.1-D2	0	0	0	0	0	563.06	0	0	0	Cs5g24820.1 transcript(len:1407) -455.81, UDP glucose flavonoid 3-O-glucosyltransferase/Uridine diphosphate glucose-flavonoid glucosyltran sferasev(UFGT)
Cs5g24820.1-D10	0	0	0	31.48	12.81	16.92	0	0	26.37	Cs5g24820.1 transcript(len:1407) -455.81, UDP glucose flavonoid 3-O-glucosyltransferase/Uridine diphosphate glucose-flavonoid glucosyltran sferasev(UFGT)
