# Supplementary material for: Genome-wide sequencing of longan (Dimocarpus longan Lour.) provides insights into molecular basis of its polyphenol-rich characteristics
Source: Gigascience. 2017 Mar 28;6(5):1–14. doi: 10.1093/gigascience/gix023 (PMC5467034; doi:10.1093/gigascience/gix023)
Supplement: Supplementary Excel File 8: — MYB genes expressed in nine different tissues of Dimocarpus longan [file gix023_Supplementary_EXCEL_file_8.xls]

## Sheet: all.gene.FPKM
Supplementary EXCEL file 8 longan MYB genes expressed in 9 different samples
gene_id	Root_FPKM	Stem_FPKM	Leaf_FPKM	Flowerbud_FPKM	Flower_FPKM	Young_fruit_FPKM	Pericarp_FPKM	Pulp_FPKM	Seed_FPKM
AT4G38620.1-D2(myb4)	60327.4	0	2682.47	206.93	286.51	5495.44	431.02	0	1123.04
AT2G47460.1-D1(myb12)	17896.9	1190.29	7276.25	1301.43	360.28	14191.4	1084.58	0	283.08
AT1G66370.1-D1(myb113)	0	0	0	0	0	0	0	0	0
AT1G66370.1-D2	0	0	0	0	0	0	0	0	0
AT5G35550.1-D1(MYB123)	13936.2	0	4302.5	187.68	259.88	3237.98	0	0	0
AT5G35550.1-D2	0	0	0	0	0	420.04	0	0	0
AT1G09540.1-D1	19856.9	2348.08	731.81	73.61	1835.91	4381.97	689.68	5723.09	12482.2
AT1G09540.1-D2	24190.4	21994	4362.23	731.22	3714.63	10857.1	2199	210.59	35108.7
AT1G09770.1-D1	25301	18432.7	24638.1	17480.6	10714.7	27539.6	14106	13465.9	18852
AT1G17950.1-D1	21216.7	1346.56	4808.25	670.84	278.75	4977.98	1117.56	0	1742.79
AT1G34670.1-D1	10003.4	157.17	0	0	223.66	912.65	448.74	0	0
AT1G34670.1-D2	1231.64	80.31	87.61	0	76.58	0	0	0	0
AT1G35515.1-D2	29219.4	81891.7	13772.9	211873	26480.5	3115.2	157807	0	41329.9
AT1G63910.1-D1	291.27	1705.44	0	210.52	51.41	259.54	162.1	0	506.32
AT1G63910.1-D2	20819.7	29.45	1347.82	71.33	13.81	3580.19	34.32	0	7.92
AT1G66380.1-D10	39865.7	2793.82	4574.93	2136.42	2956.5	2844.47	2544.02	0	3324.79
AT1G66380.1-D11	10287.9	17321.7	21959.7	12818.5	12037.2	24787.5	12402.1	795.9	11969.2
AT1G66380.1-D14	36865.1	279.38	2134.97	610.41	16472	4469.89	318	0	4654.7
AT1G66380.1-D21	0	288.77	0	0	218.22	420.04	0	0	0
AT1G66380.1-D24	9858.16	7885.15	0	0	0	2973.66	0	832.06	1390.51
AT1G66380.1-D26	0	288.77	0	315.4	654.67	420.04	0	0	1374.85
AT1G66380.1-D29	0	0	0	3508.42	0	0	0	0	0
AT1G66380.1-D7	6698.31	485.09	8207.79	0	183.51	3879.38	552.47	0	865.32
AT1G66380.1-D9	11145.2	18159.8	6709.9	16175.8	7602.44	4063.53	8586.07	0	4654.7
AT1G68320.1-D1	12486	88422.1	18169.7	30979.1	71209.7	268.83	35005.2	0	659.22
AT1G74650.1-D1	0	22413.2	84749.5	4528.78	1536.52	3302.75	769.74	13299.8	1798
AT1G79180.1-D1	12020.8	2734.14	8351.72	499.77	3807.93	5822.03	624.35	129.61	1836.99
AT2G02820.2-D1	19918.2	16235.3	6027.35	14817.6	14467.2	3059.03	7874.68	0	4184.7
AT2G26960.1-D1	903.35	957.18	1204.78	5412.34	335.76	961.91	336.37	104.69	872.68
AT2G31180.1-D1	12772.8	23995.5	4009.3	1338.38	16672.2	70138.6	6413.64	0	18636.6
AT2G31180.1-D3	0	0	0	0	0	377.62	0	0	0
AT2G37630.1-D1	16341.1	9323.29	5640.8	11689	21255.2	41626.2	20131.6	22726.4	117943
AT2G37630.1-D2	2498.54	11700.5	727.04	5037.28	2645.27	17091.8	10403	210.59	70568.4
AT2G38090.1-D1	15711.4	9345.69	9901.33	4237.99	5802.8	17743.2	6874.51	28369.6	4794.42
AT2G38090.1-D2	49452.8	8060.23	16073.4	8678.87	10965.4	64394.3	11256.6	5733.64	7421.78
AT3G01140.1-D2	118.35	0	0	0	58.65	0	0	0	0
AT3G01530.1-D2	2340.06	435.79	0	0	0	316.76	0	0	0
AT3G02940.1-D2	3753.57	0	0	89.49	0	0	0	0	0
AT3G06490.1-D1	2999.18	36410.3	22146.4	111112	115232	1216.8	45292.1	17480.6	24953.5
AT3G06490.1-D2	3097.07	76185.4	13618.5	24462.2	30750.4	24787.4	98618.4	22321.3	30037.6
AT3G08500.1-D1	2269.1	233.62	0	170.86	0	226.08	0	0	92.3
AT3G08500.1-D2	8696.84	404.92	0	0	0	2059.97	0	0	481.17
AT3G09230.1-D1	3105.09	856.59	849.48	512.57	650.96	1356.51	1600.77	2546.74	2215.3
AT3G11280.2-D1	42520	2154.46	7209.36	314.7	326.88	3338.3	34899.6	4291.39	3409.53
AT3G11450.1-D1	11588.2	15065.9	45240.6	12827	11268.3	25000.8	12263.2	8385.74	8899.47
AT3G11450.1-D2	13787.9	17079.9	135.02	13267.5	10954.4	29370.8	12870	8800.24	9967.01
AT3G18100.2-D1	2193.26	2012.86	4217.78	2441.9	1168.14	4919.9	2057.64	903.63	2259.19
AT3G23250.1-D1	10256.3	7836.53	6269.68	2291.25	5078.25	5765.38	3458.93	297.22	123.92
AT3G24310.1-D1	2680.69	0	112.17	1240.05	156.16	0	0	146.23	0
AT3G27810.1-D1	0	0	0	23071.3	249021	0	176.65	0	0
AT3G27920.1-D2	0	0	0	301.95	208.93	0	0	0	0
AT3G28470.1-D1	1759.38	2294.4	5840.06	4195.2	7672.17	7882.46	10743.4	2066.2	453.26
AT3G28910.1-D1	0	6298.45	8835.71	15776.8	17168.9	4107.25	0	30902.7	2592.81
AT3G30210.1-D1	0	0	0	0	100.56	0	151.2	0	157.25
AT3G48920.1-D1	1258.68	820.36	0	298.76	620.19	1988.56	0	0	0
AT3G49690.1-D1	15098.6	293.83	160.31	160.94	0	213.42	167.59	0	0
AT3G49690.1-D2	17166.4	238.06	0	0	0	692.27	0	0	0
AT3G50060.1-D3	1111.09	5975.47	988.08	68582.7	23328.9	1578.83	8876.58	773.13	5807.2
AT3G52250.1-D1	2157.22	12526.8	24209.7	15324.6	8163.85	15570.4	8767.77	20115.7	4368.42
AT3G52250.1-D2	19743.2	11686.7	22291.1	15066.1	9464.65	12298	11270.9	27445	20982.4
AT3G55730.1-D1	13299.9	3182.43	1041.49	2618.34	2478.81	5197.33	4088.62	3393.93	5564.25
AT3G60460.1-D1	0	0	0	610.54	70.48	0	0	0	0
AT3G61250.1-D1	144.39	23253.8	25368.6	11150.5	7079.86	49618.1	21389.9	11648.1	781.41
AT3G61250.1-D2	0	0	0	491.22	0	0	0	0	354.88
AT4G09460.1-D1	29519.7	26326.8	30408.2	157331	53944	10065.1	16681.8	49508.6	32350.6
AT4G09460.1-D3	16285.2	20285.3	28323.2	21922.5	16421.9	24692.7	15045.5	0	7011.89
AT4G09460.1-D4	10133	943.5	0	7995.25	3034.48	2400.68	22030.9	5037.83	10097.1
AT4G09460.1-D5	3585.68	0	0	0	0	755.25	0	0	0
AT4G12350.1-D1	43068.2	324.01	0	473.63	82.01	29484.1	4191.47	0	3330.51
AT4G18770.1-D2	0	66.74	72.8	146.47	202.93	581.22	0	759.11	0
AT4G21440.1-D1	118.71	8978.67	3630.74	4755.19	5941.01	4044.97	1856.32	0	0
AT4G21440.1-D2	470.57	306.83	0	841.54	816.14	445.41	262.82	0	0
AT4G21440.1-D3	3091.27	31578.2	91.62	100782	59218.3	15484.3	5274.65	0	0
AT4G22680.1-D2	70246.6	998.35	408.48	3145.69	6346.03	26099.2	11392.3	0	4145.73
AT4G32730.2-D1	15769.9	2360.24	1501.63	2067.41	983.54	2486.79	770.78	1637.35	4691.35
AT4G34990.1-D1	60983.3	15737.5	23670.3	64645	88422.1	22172.9	6379.17	13905	6956.05
AT4G37260.1-D1	76139.5	124407	81101.3	12630.4	21555.7	146326	70888.6	38086.4	64590.7
AT4G37260.1-D3	0	0	0	2554.08	0	0	0	0	0
AT4G37780.1-D2	6635.76	480.56	1049.18	788.11	0	2794.98	4652.34	0	0
AT5G02320.2-D1	12484.1	8602.48	21663.8	9061.04	5926.3	12401.3	9365.93	2626.54	7798.39
AT5G04760.1-D1	15772.1	107470	124100	55798.6	53299.5	40432.9	50227.4	314499	97901.5
AT5G04760.1-D2	1866.88	54007.8	110065	55490.6	20769.3	24090.8	64898	10174	39551.6
AT5G06100.3-D1	6249.66	4745.95	10803.5	18572.5	4119.16	10780.5	6895.9	10193.5	7761.53
AT5G08520.1-D1	24072.7	9178.96	22230.2	13992.8	9971.22	17457.8	22008.4	103252	41029.6
AT5G14340.1-D2	5019.67	0	0	0	0	0	0	0	0
AT5G14750.1-D1	0	0	0	0	0	0	0	0	0
AT5G14750.1-D2	1843.27	0	262.29	0	0	4891.21	0	4789.95	285.74
AT5G14750.1-D4	0	0	0	645.16	3347.8	0	0	0	0
AT5G15310.2-D2	0	4589.13	1001.25	2654.22	253.6	605.65	3715.94	830.54	296.74
AT5G16600.1-D1	117.99	17772.8	2014.31	2701	7191.83	32389	14410.2	1312.8	911.96
AT5G16770.2-D1	2780.54	315.31	2321.77	432.38	1018.35	572.16	90.02	0	0
AT5G40350.1-D2	0	0	0	0	0	0	0	0	0
AT5G52600.1-D1	5285.92	0	0	1158.38	801.57	0	0	0	8512.9
AT5G52600.1-D4	848.13	552.77	0	301.95	0	0	1258.43	0	0
AT5G56110.1-D1	256.11	166.96	0	3839.22	126.58	0	0	0	0
AT5G57620.1-D1	8352.61	0	118.83	238.82	165.41	1107.13	994.58	0	129.19
AT5G59780.3-D1	16385.7	0	1154.03	115.98	160.65	307.19	6157.97	0	1003.62
AT5G67300.1-D2	134559	189384	182892	111575	237057	132015	365799	325126	301678
